# Supplementary material for: A mouse brain atlas based on dendritic microenvironments
Source: Nat Neurosci. 2025 Nov 24;29(1):111–22. doi: 10.1038/s41593-025-02119-6 (PMC12779555; doi:10.1038/s41593-025-02119-6)
Supplement: Supplementary file 3 — The meta of brains (Supplementary Table 1, sheet 1) and region abbreviations (Supplementary Table 2, sheet 2). [file 41593_2025_2119_MOESM3_ESM.xlsx]

## Sheet: TableS1_brain_meta
Brain ID	#manual-annotation	#auto-reconstruction	imaging technique	Research lab	Resolution_XY (𝜇𝑚/voxel)	Resolution_Z (𝜇𝑚/voxel)	Dimension_X (voxel)	Dimension_Y (voxel)	Dimension_Z (voxel)	Transgenic Line (driver;reporter)	Public downloadable link	BIL_path (whole brain)	Age (postnatal day)	Sex
15257	9	2355	fMOST	U19 Zeng	0.3	1	21168	36400	10252	Pvalb-T2A-CreERT2;Ai139	https://download.brainimagelibrary.org/df/75/df75626840c76c15/mouseID_210254-15257	/bil/data/df/75/df75626840c76c15/mouseID_210254-15257	54	Female
17051	0	83	fMOST	U19 Zeng	0.3	1	25792	32200	12930	Tnnt1-IRES2-CreERT2;Ai140		/bil/proj/u19zeng/fMOST_raw_data/mouseID_276772-17051
17052	0	52	fMOST	U19 Zeng	0.23	1	34999	22900	11350	Pvalb-2A-CreERT2;Ai139
17109	30	851	fMOST	U19 Zeng	0.3	1	22793	35000	10553	Gnb4-IRES2-CreERT2;Ai140	https://download.brainimagelibrary.org/biccn/zeng/luo/fMOST/mouseID_297974-17109/	/bil/data/biccn/zeng/luo/fmost/mouseID_297974-17109	62	Male
17300	6	2010	fMOST	U19 Zeng	0.2	1	37230	54600	9954	Plxnd1-CreER;Ai82;Ai140	https://download.brainimagelibrary.org/biccn/zeng/luo/fMOST/mouseID_314107-17300/	/bil/data/biccn/zeng/luo/fmost/mouseID_314107-17300	88	Female
17301	0	318	fMOST	U19 Zeng	0.23	1	33600	27188	9848	Slc6a4-CreERT2_EZ13;Ai82;Ai140
17302	90	268	fMOST	U19 Zeng	0.2	1	34412	54600	9847	Tnnt1-IRES2-CreERT2;Ai82;Ai140	https://download.brainimagelibrary.org/biccn/zeng/luo/fMOST/mouseID_321237-17302/	/bil/data/biccn/zeng/luo/fmost/mouseID_321237-17302	60	Male
17304	0	129	fMOST	U19 Zeng	0.2	1	42194	54600	10643	Tlx3-Cre_PL56;Ai82;Ai161	https://download.brainimagelibrary.org/94/77/94775d6a2ddab320/326952-17304/	/bil/data/94/77/94775d6a2ddab320/326952-17304/
17539	0	460	fMOST	U19 Zeng	0.23	1	33601	23334	11143	Plxnd1-CreER;Ai82;Ai140
17541	0	80	fMOST	U19 Zeng	0.2	1	39328	54600	11073	Sst-Cre;Ai166	https://download.brainimagelibrary.org/ee/01/ee01a74d90e26226/mouseID_342870-17541/	/bil/data/ee/01/ee01a74d90e26226/mouseID_342870-17541/	72	Male
17542	0	1710	fMOST	U19 Zeng	0.2	1	34748	54600	11333	Sst-Cre;Ai166	https://download.brainimagelibrary.org/ee/01/ee01a74d90e26226/mouseID_344548-17542/	/bil/data/ee/01/ee01a74d90e26226/mouseID_344548-17542/	62	Female
17543	10	488	fMOST	U19 Zeng	0.35	1	34748	54600	11333	Tlx3-Cre_PL56;Ai82;Ai161	https://download.brainimagelibrary.org/df/75/df75626840c76c15/mouseID_325875-17543/	/bil/data/df/75/df75626840c76c15/mouseID_325875-17543/	56	Female
17544	0	4	fMOST	U19 Zeng	0.23	1	39200	26351	11033	Tlx3-Cre_PL56;Ai82;Ai161
17545	102	221	fMOST	U19 Zeng	0.2	1	35989	54600	10750	Tnnt1-IRES2-CreERT2;Ai82;Ai140	https://download.brainimagelibrary.org/biccn/zeng/luo/fMOST/mouseID_321244-17545/	/bil/data/biccn/zeng/luo/fmost/mouseID_321244-17545	60	Female
17781	32	582	fMOST	U19 Zeng	0.2	1	34722	54600	11021	Gnb4-IRES2-CreERT2;Ai82;Ai140	https://download.brainimagelibrary.org/biccn/zeng/luo/fMOST/mouseID_339951-17781/	/bil/data/biccn/zeng/luo/fmost/mouseID_339951-17781	97	Female
17782	7	372	fMOST	U19 Zeng	0.2	1	45000	28000	11786	Gnb4-IRES2-CreERT2;Ai82;Ai140	https://download.brainimagelibrary.org/biccn/zeng/luo/fMOST/mouseID_339952-17782/	/bil/data/biccn/zeng/luo/fmost/mouseID_339952-17782	97	Female
17783	0	1818	fMOST	U19 Zeng	0.23	1	33600	23712	10817	Chrna2-Cre_OE25;Ai166
17785	0	393	fMOST	U19 Zeng	0.23	1	35000	25245	10509	Grp-Cre_KH288;Ai166
17786	4	1657	fMOST	U19 Zeng	0.2	1	36870	54600	11414	Plxnd1-CreER+PhiC31-neoAi166	https://download.brainimagelibrary.org/ee/01/ee01a74d90e26226/mouseID_351325-17786/	/bil/data/ee/01/ee01a74d90e26226/mouseID_351325-17786/
17787	12	56	fMOST	U19 Zeng	0.23	1	36400	24275	11478	Plxnd1-CreER;Ai166	https://download.brainimagelibrary.org/f1/dc/f1dcaeb016197373/351327-17787	/bil/data/f1/dc/f1dcaeb016197373/351327-17787	69	Male
17788	4	71	fMOST	U19 Zeng	0.23	1	35000	27188	11120	Plxnd1-CreER+PhiC31-neo;Ai166	https://download.brainimagelibrary.org/f1/dc/f1dcaeb016197373/351331-17788	/bil/data/f1/dc/f1dcaeb016197373/351331-17788	69	Female
18047	8	86	fMOST	U19 Zeng	0.23	1	36000	28000	11561	Fezf2-CreER;Ai166	https://download.brainimagelibrary.org/f1/dc/f1dcaeb016197373/358361-18047	/bil/data/f1/dc/f1dcaeb016197373/358361-18047	107	Male
18049	0	1	fMOST	U19 Zeng	0.23	1	35001	30001	11412	Slc6a4-CreERT2_EZ13;Ai166	https://download.brainimagelibrary.org/df/75/df75626840c76c15/mouseID_360835-18049	/bil/data/df/75/df75626840c76c15/mouseID_360835-18049	94	Male
18052	0	42	fMOST	U19 Zeng	0.23	1	35000	28303	10923	Chat-IRES-Cre-neo;Ai166	https://download.brainimagelibrary.org/df/75/df75626840c76c15/mouseID_367667-18052	/bil/data/df/75/df75626840c76c15/mouseID_367667-18052	56	Male
18053	0	613	fMOST	U19 Zeng	0.23	1	37000	25600	12500	Plxnd1-CreER+PhiC31-neo;Ai166	https://download.brainimagelibrary.org/f1/dc/f1dcaeb016197373/355458-18053	/bil/data/f1/dc/f1dcaeb016197373/355458-18053	122	Male
18452	7	19	fMOST	U19 Zeng	0.23	1	36400	23423	11028	Cux2-CreERT2;Ai166	https://download.brainimagelibrary.org/df/75/df75626840c76c15/mouseID_374707-18452	/bil/data/df/75/df75626840c76c15/mouseID_374707-18452
18453	105	335	fMOST	U19 Zeng	0.23	1	39200	24400	10538	Cux2-CreERT2;Ai166	https://download.brainimagelibrary.org/ee/01/ee01a74d90e26226/mouseID_374712-18453/	/bil/data/ee/01/ee01a74d90e26226/mouseID_374712-18453/	103	Female
18454	225	1281	fMOST	U19 Zeng	0.23	1	35000	26298	11041	Tnnt1-IRES2-CreERT2;Ai82;Ai140	https://download.brainimagelibrary.org/biccn/zeng/luo/fMOST/mouseID_373367-18454/	/bil/data/biccn/zeng/luo/fmost/mouseID_373367-18454	108	Female
18455	117	367	fMOST	U19 Zeng	0.23	1	40600	23376	10892	Tnnt1-IRES2-CreERT2;Ai82;Ai140	https://download.brainimagelibrary.org/biccn/zeng/luo/fMOST/mouseID_373368-18455/	/bil/data/biccn/zeng/luo/fmost/mouseID_373368-18455	108	Female
18457	139	205	fMOST	U19 Zeng	0.23	1	37800	24275	10955	Vipr2-IRES2-Cre-neo;Ai166	https://download.brainimagelibrary.org/biccn/zeng/luo/fMOST/mouseID_381484-18457/	/bil/data/biccn/zeng/luo/fmost/mouseID_381484-18457	60	Male
18458	101	484	fMOST	U19 Zeng	0.23	1	40600	25376	10333	Vipr2-IRES2-Cre-neo;Ai166	https://download.brainimagelibrary.org/df/75/df75626840c76c15/mouseID_381487-18458	/bil/data/df/75/df75626840c76c15/mouseID_381487-18458	60	Male
18459	0	77	fMOST	U19 Zeng	0.23	1	36400	22333	11264	Slc6a4-CreERT2_EZ13;Ai166	https://download.brainimagelibrary.org/ee/01/ee01a74d90e26226/mouseID_369739-18459/	/bil/data/ee/01/ee01a74d90e26226/mouseID_369739-18459/	132	Female
18461	12	32	fMOST	U19 Zeng	0.35	1	28000	17838	11117	Cux2-CreERT2;Ai166	https://download.brainimagelibrary.org/df/75/df75626840c76c15/mouseID_374706-18461	/bil/data/df/75/df75626840c76c15/mouseID_374706-18461
18462	48	177	fMOST	U19 Zeng	0.35	1	32200	27748	10578	Tnnt1-IRES2-CreERT2;Ai82;Ai140	https://download.brainimagelibrary.org/df/75/df75626840c76c15/mouseID_373641-18462	/bil/data/df/75/df75626840c76c15/mouseID_373641-18462
18463	51	231	fMOST	U19 Zeng	0.35	1	32200	17478	10842	Tnnt1-IRES2-CreERT2;Ai82;Ai140	https://download.brainimagelibrary.org/df/75/df75626840c76c15/mouseID_383680-18463	/bil/data/df/75/df75626840c76c15/mouseID_383680-18463	56	Male
18464	65	181	fMOST	U19 Zeng	0.23	1	35000	26352	10431	Vipr2-IRES2-Cre-neo;Ai166	https://download.brainimagelibrary.org/df/75/df75626840c76c15/mouseID_381488-18464	/bil/data/df/75/df75626840c76c15/mouseID_381488-18464	60	Male
18465	142	260	fMOST	U19 Zeng	0.23	1	36000	26000	10301	Vipr2-IRES2-Cre-neo;Ai166	https://download.brainimagelibrary.org/df/75/df75626840c76c15/mouseID_383128-18465	/bil/data/df/75/df75626840c76c15/mouseID_383128-18465	56	Female
18466	0	71	fMOST	U19 Zeng	0.23	1	42000	24400	11235	Slc6a4-CreERT2_EZ13;Ai166	https://download.brainimagelibrary.org/df/75/df75626840c76c15/mouseID_377387-18466	/bil/data/df/75/df75626840c76c15/mouseID_377387-18466	89	Female
18467	3	478	fMOST	U19 Zeng	0.23	1	35000	25324	11389	Esr2-IRES2-Cre;Ai166
18468	0	14	fMOST	U19 Zeng	0.2	1	37230	54600	11256	Fezf2-CreER;Ai166	https://download.brainimagelibrary.org/df/75/df75626840c76c15/mouseID_375394-18468	/bil/data/df/75/df75626840c76c15/mouseID_375394-18468	102	Female
18469	3	217	fMOST	U19 Zeng	0.2	1	34412	54600	10359	Fezf2-CreER;Ai166	https://download.brainimagelibrary.org/df/75/df75626840c76c15/mouseID_378667-18469	/bil/data/df/75/df75626840c76c15/mouseID_378667-18469	81	Male
18470	3	103	fMOST	U19 Zeng	0.2	1	31954	54600	10226	Fezf2-CreER;Ai166	https://download.brainimagelibrary.org/df/75/df75626840c76c15/mouseID_378668-18470	/bil/data/df/75/df75626840c76c15/mouseID_378668-18470	81	Male
18471	0	825	fMOST	U19 Zeng	0.23	1	39200	24400	11004	Etv1-CreERT2+Pvalb-T2A-Dre;Ai82;Ai161		/bil/proj/u19zeng/fMOST_raw_data/mouseID_383469-18471
18472	0	2787	fMOST	U19 Zeng	0.23	1	42000	25324	10714	Etv1-CreERT2+Pvalb-T2A-Dre;Ai82;Ai161		/bil/proj/u19zeng/fMOST_raw_data/mouseID_384994-18472
18860	0	1415	fMOST	U19 Zeng	0.23	1	42000	25324	10952	Chat-IRES-Cre-neo;Ai166		/bil/proj/u19zeng/fMOST_raw_data/mouseID_390044-18860
18861	0	1706	fMOST	U19 Zeng	0.23	1	42000	23376	10906	Chat-IRES-Cre-neo;Ai166
18862	0	499	fMOST	U19 Zeng	0.35	1	28000	17910	10798	Chat-IRES-Cre-neo;Ai166		/bil/proj/u19zeng/fMOST_raw_data/mouseID_399845-18862
18864	115	452	fMOST	U19 Zeng	0.23	1	27299	35001	10392	Cux2-CreERT2;Ai166	https://download.brainimagelibrary.org/0f/cd/0fcde5fdd6f7ccb2/mouseID_382148-18864		75	Female
18865	0	3129	fMOST	U19 Zeng	0.23	1	36401	24001	11625	Oxtr-T2A-Cre+Pvalb-T2A-FlpO;Ai188-hyg	https://download.brainimagelibrary.org/2f/12/2f12b1a3901e4181/mouseID_395869-18865	/bil/data/2f/12/2f12b1a3901e4181/mouseID_395869-18865
18866	4	906	fMOST	U19 Zeng	0.35	1	29400	19900	11374	Oxtr-T2A-Cre+Pvalb-T2A-FlpO;Ai188-hyg	https://download.brainimagelibrary.org/biccn/zeng/luo/fMOST/mouseID_395870-18866/	/bil/proj/u19zeng/fMOST_raw_data/mouseID_395870-18866
18867	87	171	fMOST	U19 Zeng	0.23	1	40600	25376	11203	Pvalb-T2A-CreERT2;Ai166	https://download.brainimagelibrary.org/df/75/df75626840c76c15/mouseID_394528-18867	/bil/data/df/75/df75626840c76c15/mouseID_394528-18867	92	Male
18868	83	579	fMOST	U19 Zeng	0.23	1	36401	24001	10995	Pvalb-T2A-CreERT2;Ai166	https://download.brainimagelibrary.org/0f/cd/0fcde5fdd6f7ccb2/mouseID_396476-18868	/bil/proj/u19zeng/fMOST_terafly/mouseID_396476-18868	82	Female
18869	118	201	fMOST	U19 Zeng	0.35	1	29400	16915	10923	Pvalb-T2A-CreERT2;Ai166	https://download.brainimagelibrary.org/ee/01/ee01a74d90e26226/mouseID_396477-18869/	/bil/data/ee/01/ee01a74d90e26226/mouseID_396477-18869/	82	Female
18872	0	2086	fMOST	U19 Zeng	0.35	1	26600	18449	10370	Th-Cre_FI172;Ai166	https://download.brainimagelibrary.org/2f/12/2f12b1a3901e4181/mouseID_391751-18872	/bil/data/2f/12/2f12b1a3901e4181/mouseID_391751-18872
182712	3	1409	fMOST	U19 Zeng	0.23	1	25326	39201	8595	PhP.eB-Syn-CreERT2;Ai139	https://download.brainimagelibrary.org/biccn/zeng/luo/fMOST/mouseID_372164-182712/	/bil/proj/u19zeng/fMOST_raw_data/mouseID_372164-182712
182721	0	1	fMOST	U19 Zeng	0.35	1	25326	39201	8595	Dbh-Cre_KH212;Ai166	https://download.brainimagelibrary.org/df/75/df75626840c76c15/mouseID_417570-182721	/bil/data/df/75/df75626840c76c15/mouseID_417570-182721	60	Female
182722	0	485	fMOST	U19 Zeng	0.23	1	25351	37801	10715	Dbh-Cre_KH212;Ai166	https://download.brainimagelibrary.org/df/75/df75626840c76c15/mouseID_417571-182722	/bil/data/df/75/df75626840c76c15/mouseID_417571-182722	60	Female
182726	0	305	fMOST	U19 Zeng	0.23	1	24425	40601	10923	Nos1-CreERT2+Sst-IRES-FlpO;Ai188-hyg	https://download.brainimagelibrary.org/2f/12/2f12b1a3901e4181/mouseID_408668-182726	/bil/data/2f/12/2f12b1a3901e4181/mouseID_408668-182726
191797	0	10275	fMOST	U19 Zeng	0.35	1	26600	18449	10370	Chrna2-Cre_OE25+Sst-IRES-FlpO;Ai188-hyg	https://download.brainimagelibrary.org/2f/12/2f12b1a3901e4181/mouseID_435222-191797	/bil/data/2f/12/2f12b1a3901e4181/mouseID_435222-191797
191798	0	7500	fMOST	U19 Zeng	0.35	1	26600	18449	10370	Chrna2-Cre_OE25+Sst-IRES-FlpO;Ai188-hyg	https://download.brainimagelibrary.org/2f/12/2f12b1a3901e4181/mouseID_439309-191798	/bil/data/2f/12/2f12b1a3901e4181/mouseID_439309-191798
191799	0	10565	fMOST	U19 Zeng	0.35	1	23886	30801	11025	Chrna2-Cre_OE25+Sst-IRES-FlpO;Ai188-hyg	https://download.brainimagelibrary.org/2f/12/2f12b1a3901e4181/mouseID_439311-191799	/bil/data/2f/12/2f12b1a3901e4181/mouseID_439311-191799
191804	0	7	fMOST	U19 Zeng	0.35	1	23886	30801	11025	Dbh-Cre_KH212;Ai166	https://download.brainimagelibrary.org/df/75/df75626840c76c15/mouseID_431038-191804	/bil/data/df/75/df75626840c76c15/mouseID_431038-191804	78	Male
191808	0	50	fMOST	U19 Zeng	0.35	1	23886	30801	11025	Nxph4-T2A-CreERT2;Ai166	https://download.brainimagelibrary.org/df/75/df75626840c76c15/mouseID_426124-191808	/bil/data/df/75/df75626840c76c15/mouseID_426124-191808	131	Male
191813	0	643	fMOST	U19 Zeng	0.35	1	23886	30801	11025	Plxnd1-CreER;Ai166	https://download.brainimagelibrary.org/df/75/df75626840c76c15/mouseID_380471-191813	/bil/data/df/75/df75626840c76c15/mouseID_380471-191813	85	Female
192333	0	33	fMOST	U19 Zeng	0.35	1	23886	30801	11025	Calb2-CreERT2;Ai166	https://download.brainimagelibrary.org/2f/12/2f12b1a3901e4181/mouseID_453450-192333	/bil/data/2f/12/2f12b1a3901e4181/mouseID_453450-192333
192334	0	192	fMOST	U19 Zeng	0.35	1	23886	30801	11025	Calb2-CreERT2;Ai166	https://download.brainimagelibrary.org/2f/12/2f12b1a3901e4181/mouseID_453452-192334	/bil/data/2f/12/2f12b1a3901e4181/mouseID_453452-192334
192337	0	222	fMOST	U19 Zeng	0.23	1	25276	39201	11450	Nxph4-T2A-CreERT2;Ai166	https://download.brainimagelibrary.org/2f/12/2f12b1a3901e4181/mouseID_452669-192337	/bil/data/2f/12/2f12b1a3901e4181/mouseID_452669-192337
192341	0	144	fMOST	U19 Zeng	0.35	1	25276	39201	11450	Nxph4-T2A-CreERT2;Ai166	https://download.brainimagelibrary.org/ee/01/ee01a74d90e26226/mouseID_463865-192341/	/bil/data/ee/01/ee01a74d90e26226/mouseID_463865-192341/
192343	0	12	fMOST	U19 Zeng	0.35	1	25276	39201	11450	Plxnd1-CreER;Ai166	https://download.brainimagelibrary.org/2f/12/2f12b1a3901e4181/mouseID_454427-192343	/bil/data/2f/12/2f12b1a3901e4181/mouseID_454427-192343
192346	0	6568	fMOST	U19 Zeng	0.35	1	25276	39201	11450	Tacr1-T2A-Cre+Sst-IRES-FlpO;Ai188-hyg		/bil/proj/u19zeng/fMOST_raw_data/mouseID_436253-192346
192348	0	6938	fMOST	U19 Zeng	0.35	1	25276	39201	11450	Tacr1-T2A-Cre+Sst-IRES-FlpO;Ai188-hyg	https://download.brainimagelibrary.org/2f/12/2f12b1a3901e4181/mouseID_444771-192348	/bil/data/2f/12/2f12b1a3901e4181/mouseID_444771-192348
192349	0	7582	fMOST	U19 Zeng	0.35	1	25276	39201	11450	Tacr1-T2A-Cre+Sst-IRES-FlpO;Ai188-hyg		/bil/proj/u19zeng/fMOST_raw_data/mouseID_446176-192349
194060	0	222	fMOST	U19 Zeng	0.35	1	25276	39201	11450	Calb2-CreERT2;Ai166	https://download.brainimagelibrary.org/2f/12/2f12b1a3901e4181/mouseID_463964-194060	/bil/data/2f/12/2f12b1a3901e4181/mouseID_463964-194060
194061	0	1	fMOST	U19 Zeng	0.35	1	25276	39201	11450	Calb2-CreERT2;Ai166	https://download.brainimagelibrary.org/2f/12/2f12b1a3901e4181/mouseID_463967-194061	/bil/data/2f/12/2f12b1a3901e4181/mouseID_463967-194061
194062	0	107	fMOST	U19 Zeng	0.35	1	25276	39201	11450	Calb2-CreERT2;Ai166	https://download.brainimagelibrary.org/2f/12/2f12b1a3901e4181/mouseID_463970-194062	/bil/data/2f/12/2f12b1a3901e4181/mouseID_463970-194062
194063	0	97	fMOST	U19 Zeng	0.35	1	25276	39201	11450	Calb2-CreERT2;Ai166	https://download.brainimagelibrary.org/2f/12/2f12b1a3901e4181/mouseID_483393-194063	/bil/data/2f/12/2f12b1a3901e4181/mouseID_483393-194063
194064	0	29	fMOST	U19 Zeng	0.35	1	25276	39201	11450	Calb2-CreERT2;Ai166	https://download.brainimagelibrary.org/2f/12/2f12b1a3901e4181/mouseID_483394-194064	/bil/data/2f/12/2f12b1a3901e4181/mouseID_483394-194064
194069	0	101	fMOST	U19 Zeng	0.35	1	25276	39201	11450	Fezf2-CreER;Ai166	https://download.brainimagelibrary.org/2f/12/2f12b1a3901e4181/mouseID_455391-194069	/bil/data/2f/12/2f12b1a3901e4181/mouseID_455391-194069
194072	0	99	fMOST	U19 Zeng	0.35	1	25276	39201	11450	Fezf2-CreER;Ai166	https://download.brainimagelibrary.org/biccn/zeng/luo/fMOST/mouseID_464408-194072/	/bil/proj/u19zeng/fMOST_raw_data/mouseID_464408-194072
194073	0	5	fMOST	U19 Zeng	0.35	1	25276	39201	11450	Plxnd1-CreER;Ai166	https://download.brainimagelibrary.org/2f/12/2f12b1a3901e4181/mouseID_472055-194073	/bil/data/2f/12/2f12b1a3901e4181/mouseID_472055-194073
194075	0	8	fMOST	U19 Zeng	0.35	1	25276	39201	11450	Plxnd1-CreER;Ai166	https://download.brainimagelibrary.org/2f/12/2f12b1a3901e4181/mouseID_476570-194075	/bil/data/2f/12/2f12b1a3901e4181/mouseID_476570-194075
194076	0	3	fMOST	U19 Zeng	0.35	1	25276	39201	11450	Plxnd1-CreER;Ai166	https://download.brainimagelibrary.org/biccn/zeng/luo/fMOST/mouseID_476574-194076/	/bil/proj/u19zeng/fMOST_raw_data/mouseID_476574-194076
194080	0	266	fMOST	U19 Zeng	0.35	1	25276	39201	11450	Pvalb-T2A-CreERT2;Ai166	https://download.brainimagelibrary.org/2f/12/2f12b1a3901e4181/mouseID_471329-194080	/bil/data/2f/12/2f12b1a3901e4181/mouseID_471329-194080
194081	0	189	fMOST	U19 Zeng	0.35	1	25276	39201	11450	Pvalb-T2A-CreERT2;Ai166	https://download.brainimagelibrary.org/2f/12/2f12b1a3901e4181/mouseID_472610-194081	/bil/data/2f/12/2f12b1a3901e4181/mouseID_472610-194081
196463	0	726	fMOST	U19 Zeng	0.35	1	26769	30800	12435	Vipr2-IRES2-Cre-neo;Ai166
196464	0	437	fMOST	U19 Zeng	0.35	1	26743	33600	11004	Vipr2-IRES2-Cre-neo;Ai166
196465	0	356	fMOST	U19 Zeng	0.35	1	24931	32200	12962	Vipr2-IRES2-Cre-neo;Ai166
196466	0	250	fMOST	U19 Zeng	0.35	1	25878	32200	12959	Vipr2-IRES2-Cre-neo;Ai166
196468	0	96	fMOST	U19 Zeng	0.35	1	25878	32200	12959	Calb2-CreERT2;Ai166	https://download.brainimagelibrary.org/2f/12/2f12b1a3901e4181/mouseID_494229-196468	/bil/data/2f/12/2f12b1a3901e4181/mouseID_494229-196468
196469	0	92	fMOST	U19 Zeng	0.35	1	25878	32200	12959	Calb2-CreERT2;Ai166	https://download.brainimagelibrary.org/2f/12/2f12b1a3901e4181/mouseID_497523-196469	/bil/data/2f/12/2f12b1a3901e4181/mouseID_497523-196469
196470	0	42	fMOST	U19 Zeng	0.35	1	25878	32200	12959	Pdyn-T2A-CreERT2;Ai166	https://download.brainimagelibrary.org/2f/12/2f12b1a3901e4181/mouseID_491992-196470	/bil/data/2f/12/2f12b1a3901e4181/mouseID_491992-196470
196471	0	73	fMOST	U19 Zeng	0.35	1	25878	32200	12959	Pdyn-T2A-CreERT2;Ai166	https://download.brainimagelibrary.org/2f/12/2f12b1a3901e4181/mouseID_491993-196471	/bil/data/2f/12/2f12b1a3901e4181/mouseID_491993-196471
196472	0	50	fMOST	U19 Zeng	0.35	1	25878	32200	12959	Pdyn-T2A-CreERT2;Ai166	https://download.brainimagelibrary.org/2f/12/2f12b1a3901e4181/mouseID_491994-196472	/bil/data/2f/12/2f12b1a3901e4181/mouseID_491994-196472
196474	0	133	fMOST	U19 Zeng	0.35	1	25878	32200	12959	Pdyn-T2A-CreERT2;Ai166	https://download.brainimagelibrary.org/2f/12/2f12b1a3901e4181/mouseID_493297-196474	/bil/data/2f/12/2f12b1a3901e4181/mouseID_493297-196474
196476	0	262	fMOST	U19 Zeng	0.35	1	25878	32200	12959	Tle4-CreER;Ai166	https://download.brainimagelibrary.org/2f/12/2f12b1a3901e4181/mouseID_486476-196476	/bil/data/2f/12/2f12b1a3901e4181/mouseID_486476-196476
196477	0	101	fMOST	U19 Zeng	0.35	1	25878	32200	12959	Tle4-CreER;Ai166	https://download.brainimagelibrary.org/2f/12/2f12b1a3901e4181/mouseID_486477-196477	/bil/data/2f/12/2f12b1a3901e4181/mouseID_486477-196477
196478	0	221	fMOST	U19 Zeng	0.35	1	25878	32200	12959	Tle4-CreER;Ai166	https://download.brainimagelibrary.org/df/75/df75626840c76c15/mouseID_486478-196478	/bil/data/df/75/df75626840c76c15/mouseID_486478-196478	60	Female
201582	0	806	fMOST	U19 Zeng	0.35	1	36859	43400	11992	Pvalb-T2A-CreERT2	https://download.brainimagelibrary.org/b3/ae/b3ae4e9b258e8542/mouseID_502170-201582	/bil/data/b3/ae/b3ae4e9b258e8542/mouseID_502170-201582
201584	0	3594	fMOST	U19 Zeng	0.35	1	23842	32200	12182	Pvalb-T2A-CreERT2	https://download.brainimagelibrary.org/2f/12/2f12b1a3901e4181/mouseID_498844-201584	/bil/data/2f/12/2f12b1a3901e4181/mouseID_498844-201584
201585	0	1795	fMOST	U19 Zeng	0.35	1	31941	43400	12102	Pvalb-T2A-CreERT2	https://download.brainimagelibrary.org/2f/12/2f12b1a3901e4181/mouseID_498845-201585	/bil/data/2f/12/2f12b1a3901e4181/mouseID_498845-201585
201586	0	1114	fMOST	U19 Zeng	0.35	1	35688	46200	11611	Pvalb-T2A-CreERT2	https://download.brainimagelibrary.org/2f/12/2f12b1a3901e4181/mouseID_498846-201586	/bil/data/2f/12/2f12b1a3901e4181/mouseID_498846-201586
201588	0	14	fMOST	U19 Zeng	0.35	1	35688	46200	11611	Calb2-CreERT2;Ai166	https://download.brainimagelibrary.org/2f/12/2f12b1a3901e4181/mouseID_504321-201588	/bil/data/2f/12/2f12b1a3901e4181/mouseID_504321-201588
201589	0	1363	fMOST	U19 Zeng	0.35	1	35688	46200	11611	Calb2-CreERT2;Ai166	https://download.brainimagelibrary.org/2f/12/2f12b1a3901e4181/mouseID_507599-201589	/bil/data/2f/12/2f12b1a3901e4181/mouseID_507599-201589
201590	0	917	fMOST	U19 Zeng	0.35	1	35688	46200	11611	Calb2-CreERT2;Ai166	https://download.brainimagelibrary.org/2f/12/2f12b1a3901e4181/mouseID_507603-201590	/bil/data/2f/12/2f12b1a3901e4181/mouseID_507603-201590
201595	0	123	fMOST	U19 Zeng	0.325	1	30474	26005	11736	Calb2-CreERT2;Ai166	https://download.brainimagelibrary.org/2f/12/2f12b1a3901e4181/mouseID_504322-201595	/bil/data/2f/12/2f12b1a3901e4181/mouseID_504322-201595
201598	0	52	fMOST	U19 Zeng	0.325	1	28536	22005	11438	Calb2-CreERT2;Ai166	https://download.brainimagelibrary.org/2f/12/2f12b1a3901e4181/mouseID_507602-201598	/bil/data/2f/12/2f12b1a3901e4181/mouseID_507602-201598
201604	0	2	fMOST	U19 Zeng	0.325	1	28523	22018	10416	Pdyn-T2A-CreERT2;Ai166	https://download.brainimagelibrary.org/2f/12/2f12b1a3901e4181/mouseID_511266-201604	/bil/data/2f/12/2f12b1a3901e4181/mouseID_511266-201604
201605	0	5	fMOST	U19 Zeng	0.325	1	28627	25005	10558	Pdyn-T2A-CreERT2;Ai166	https://download.brainimagelibrary.org/2f/12/2f12b1a3901e4181/mouseID_512894-201605	/bil/data/2f/12/2f12b1a3901e4181/mouseID_512894-201605
201606	0	49	fMOST	U19 Zeng	0.325	1	30698	29005	10908	Pdyn-T2A-CreERT2;Ai166	https://download.brainimagelibrary.org/2f/12/2f12b1a3901e4181/mouseID_512897-201606	/bil/data/2f/12/2f12b1a3901e4181/mouseID_512897-201606
211541	0	272	fMOST	U19 Zeng	0.35	1	25953	21000	11204	Gpr139-IRES2-FlpO-WPRE		/bil/proj/u19zeng/fMOST_raw_data/mouseID_577267-211541
16124	43	125	fMOST	U19 Zeng	0.23	1	23814	36400	12061	Gnb4-IRES2-CreERT2;Ai139	https://download.brainimagelibrary.org/7f/53/7f537a62e521a26a/mouseID_236174/	/bil/data/7f/53/7f537a62e521a26a/mouseID_236174/	159	Female

## Sheet: TableS2_region_abbr
Abbrevation	Region in CCFv3
CBN	cerebellar nuclei
CBX	cerebellar cortex
CTXsp	cortical subplate
HPF	hippocampal formation
MY	medulla
OLF	olfactory areas
P	pons
PAL	pallidum
STR	striatum
ACAv	anterior cingulate area, ventral part
ACB	nucleus accumbens
AId	agranular insular area, dorsal part
AIp	agranular insular area, posterior part
AIv	agranular insular area, ventral part
AUD	Auditory areas
CA1	hippocampal area, field CA1
CA2	hippocampal area, field CA2
CA3	hippocampal area, field CA3
CEA	central amygdalar nucleus
CLA	claustrum
CP	caudoputamen
DG	dentate gyrus
DG-mo	dentate gyrus, molecular layer
DG-po	dentate gyrus, polymorph layer
DG-sg	granule cell layers
ENTl	entorhinal area, lateral part
ENTm	entorhinal area, medial part, dorsal zone
EPd	endopiriform nucleus, dorsal part
FS	fundus of striatum
GPe	globus pallidus, external segment
GPi	globus pallidus, internal segment
GU	gustatory areas
HATA	hippocampo-amygdalar transition area
HPF	hippocampal formation
IAD	interanterodorsal nucleus of the thalamus
IA	intercalated amygdalar nucleus
IC	inferior colliculus
ICc	inferior colliculus, central nucleus
LA	lateral amygdalar nucleus
LSc	lateral septal nucleus, caudal part
MG	medial geniculate complex
MOB	main olfactory bulb
MOp	primary motor area
MOs	secondary motor area
PAR	parasubiculum
POST	postsubiculum
PoT	posterior triangular thalamic nucleus
PRE	presubiculum
PRM	paramedian lobule
ProS	prosubiculum
RSPv	retrosplenial area, ventral part
RT	reticular nucleus of the thalamus
SI	substantia innominata
SIM	simple lobular
SMT	submedial nucleus of the thalamus
SNr	substantia nigra, reticular part
SSp-bfd	primary somatosensory area, barrel field
SSp-ll	primary somatosensory area, lower limb
SSp-m	primary somatosensory area, mouse
SSp-ul	primary somatosensory area, upper limb
SSp-un	primary somatosensory area, unassigned
SSs	supplemental somatosensory area
SUB	subiculum
VAL	ventral anterior-lateral complex of the thalamus
VM	ventral medial nucleus of the thalamus
VPL	ventral posterolateral nucleus of the thalamus
VPLpc	ventral posterolateral nucleus of the thalamus, parvicellular part
VPM	ventral posteromedial nucleus of the thalamus
VISal	anterolateral visual area
VISC	visceral area
ZI	zona incerta
