# Supplementary material for: A mouse brain atlas based on dendritic microenvironments
Source: Nat Neurosci. 2025 Nov 24;29(1):111–22. doi: 10.1038/s41593-025-02119-6 (PMC12779555; doi:10.1038/s41593-025-02119-6)
Supplement: Supplementary file 4 — Statistical source data. [file 41593_2025_2119_MOESM4_ESM.xlsx]

## Sheet: Figure 2C
region_id	Single-neuron	Microenvironment
42	-0.0610565	-0.0252062
605	0.0285615	0.0736363
795	0.0852674	0.195752
1094	-0.00729135	0.00583597
382	0.0886599	0.190532
643	0.0554737	0.0819913
889	-0.00227275	-0.00270698
312782640	0.0102335	-0.0380745
791	-0.0312285	-0.0361572
1010	-0.0158611	0.075537
694	0.193393	0.317556
312782566	-0.0210457	0.0315661
1086	-0.00623751	0.0324898
202	-0.0226032	-0.00613511
312782554	-0.0312621	-0.0093569
1106	0.0582189	0.129248
589508447	0.0118468	0.0253533
583	0.0218382	0.0611501
1022	0.0301388	0.08546
950	0.0420205	0.10085
814	0.0161977	0.0290018
696	-0.0623807	-0.0743075
847	0.00862477	0.0320837
312782616	-0.015459	-0.0111734
421	-0.138044	-0.257462
834	0.24297	0.254985
888	0.0229211	0.188336
1079	0.00427829	0.0355485
919	0.0523319	0.0356836
931	-0.00491153	0.0199626
1033	0.00925993	0.0359937
1121	0.0292347	0.102597
803	-0.00461731	0.179616
549	0.190795	0.281125
169	-0.064676	-0.0702994
430	0.0761525	0.183293
1093	0.324086	0.412403
445	-0.0386415	-0.0289915
1114	-0.0196817	-0.00596157
998	0.00340336	0.0305754
312782644	0.0126791	0.061729
433	-0.0128527	-0.00330297
816	-0.00210661	0.0509046
862	0.022091	0.0735307
128	0.0596631	0.128985
328	0.016913	0.0968646
590	0.106245	0.203145
181	0.033023	0.0541553
1066	-0.0557416	-0.0477732
755	0.0200535	0.116393
84	-0.0655382	-0.0748074
131	0.0541825	0.117577
1058	0.0128187	0.0693505
20	-0.00717158	0.052496
1020	0.0400097	0.0924052
842	0.0186028	0.0688518
639	-0.00310352	0.0133274
442	0.0388289	0.139018
564	-8.25374e-05	0.0525427
543	0.0664551	0.140957
1007	0.0310178	0.0911558
381	-0.00340502	0.0145652
484	-0.302	-0.31037
581	-0.0572474	-0.0475912
312782550	-0.0540284	-0.00933218
354	0.527743	0.680758
120	-0.0388559	-0.0031996
780	0.0715924	0.199038
1023	0.0016271	0.0520995
976	-0.00881363	0.00680887
727	0.0295454	0.0897208
305	-0.0613058	0.00216892
1088	-0.13395	-0.103552
566	0.00968001	0.0423069
204	-0.0469117	-0.048712
831	0.0584248	0.161687
1026	0.00740671	0.0945822
33	-0.0115405	0.111616
882	0.0327115	0.134116
268	-0.0687283	-0.0768736
311	0.064232	0.124365
989	-0.167893	-0.203331
26	-0.00178915	0.0374306
88	0.0550501	0.0924237
523	-0.0433455	-0.0123716
634	-0.0593603	-0.0648155
10704	0.0968753	0.247238
997	0.054895	0.12527
629	-0.107456	-0.137534
593	0.0936184	0.177838
857	0.0153346	0.0910004
959	-0.115725	-0.179803
540	-0.108137	0.360878
797	0.155867	0.233805
27	-0.0190688	-0.015585
2	0.0354222	0.0716341
201	0.0152341	0.0463417
778	0.106026	0.254151
612	-0.098967	-0.0930377
246	-0.0496627	-0.0637546
741	0.0733918	0.131567
657	0.0761709	0.174504
613	-0.0210665	-0.0188985
1098	0.0466672	0.118268
362	0.0923849	0.184146
7	0.00559918	0.0373683
451	0.0432233	0.0774927
749	-0.0255044	-0.0112176
507	0.134229	0.247233
262	0.106926	0.183036
662	-0.0250062	0.0349826
704	-0.110372	-0.0621608
630	0.120628	0.248671
560581563	-0.120938	-0.115777
1104	0.105318	0.259229
159	0.0632714	0.158847
966	0.0896379	0.210777
869	-0.0170125	0.00541226
560581559	-0.0647614	-0.0630471
903	-0.0833725	-0.0691804
148	-0.00614323	0.0821396
512	0.14746	0.29521
743	0.106715	0.161976
589508451	-0.105148	-0.138604
1041	0.046429	0.12368
312782558	-0.0648222	-0.0185647
364	-0.0326504	-0.0270903
96	0.0374397	0.0787505
342	0.0642485	0.146991
310	0.00593795	0.061828
478	0.0214423	0.0720638
423	0.0898877	0.162024
632	0.0873522	0.205809
155	0.0650731	0.104999
194	0.0199706	0.0261885
1030	-0.0505628	-0.0131217
334	0.175658	0.350058
412	0.199313	0.372513
661	0.072511	0.175308
1021	0.097014	0.181231
1025	0.0468268	0.147035
296	-0.0110835	0.015878
91	0.0838814	0.0948393
312782590	-0.0190586	-0.0222556
1072	0.0834319	0.113553
970	0.0289341	0.116311
1102	0.0452354	0.100177
374	0.0614444	0.081226
260	-0.107084	-0.106735
56	0.0431386	0.135398
23	-0.0226327	-0.026005
1105	0.0225693	0.114358
685	0.0295395	0.0865103
693	-0.146835	-0.120045
638	0.00103622	0.0111352
488	-0.0636265	-0.0582894
1084	0.0315096	0.0797567
902	-0.0183325	-0.0112234
725	-0.120284	-0.110263
163	0.00468545	0.055635
182305693	-0.0692746	0.0615127
996	0.105379	0.299447
136	0.00134035	0.00618866
36	-0.081002	-0.0222591
656	0.121429	0.187162
772	0.0394911	0.104679
304	-0.068623	-0.0465889
614	-0.0154007	0.0409098
226	0.0356158	0.0292656
225	-0.0121852	0.00162899
962	0.0407242	0.11116
873	-0.0314538	-0.00592425
298	0.0334741	0.0624604
805	-0.185208	-0.058831
670	-0.0137035	0.0040277
10	0.0421581	0.148992
988	0.00539826	0.0378869
434	-0.0183149	0.0202063
83	-0.0944305	-0.0338776
551	0.0145516	0.0714645
806	0.0143839	0.0775167
113	0.0211198	0.0606182
333	-0.111111	-0.111111
502	0.128566	0.26464
1035	0.0435899	0.141023
1056	0.0264542	0.0856257
990	0.0109999	0.117739
952	0.0532501	0.142326
10703	0.0993153	0.209003
307	-0.107824	-0.104075
830	-0.0695268	0.00665669
1064	0.0293857	0.0915125
312782608	0.00119292	0.0137235
718	0.0394517	0.110679
844	0.0371282	0.0821891
851	0.0287079	0.0616228
515	-0.00817141	0.0144215
577	0.00825347	0.010727
496345672	-0.0196306	0.0511093
463	0.170151	0.240842
698	0.146219	0.285008
620	-0.0114809	0.0168781
945	0.0341042	0.0767008
17	0.044547	0.120746
648	0.0331022	0.081914
484682470	0.257927	0.441966
610	0.0613498	0.183796
1029	0.2083	0.312402
872	-0.0481829	-0.0372584
936	0.00240774	0.0303313
63	-0.075216	-0.0491383
1090	0.0281715	0.0868074
312782636	0.0245118	0.0843616
269	-0.00207637	0.0272773
702	0.00524317	0.0297076
893	0.01704	0.108232
314	0.0335549	0.108345
1015	0.00302851	0.0506798
596	-0.0403213	0.0248341
496345668	0.0315879	0.0873145
563807435	-0.046065	-0.0524646
429	0.0287223	0.0748423
171	0.110873	0.125957
729	0.0302792	0.138428
182305705	0.00725214	0.0773285
929	-0.086231	-0.04609
312782562	-0.0223351	-0.013622
149	0.100474	0.172827
312782632	0.0125117	0.075262
654	0.00174762	0.00428086
821	0.00578883	0.0549176
1101	0.0474347	0.118874
973	-0.0270542	-0.00795516
344	0.0336453	0.100347
582	-0.0402612	-0.0416002
849	-0.00348238	0.00647689
178	0.044681	0.0480859
664	0.0355056	0.16109
327	0.0266482	0.0723937
597	0.0171819	0.063668
1047	0.00792363	0.0355764
565	-0.00656357	0.0184967
520	-0.0150422	0.00750946
1049	0.00217241	0.0229578
786	-0.0926779	-0.0563193
671	0.227681	0.448055
448	-0.0332526	0.0417418
687	0.0560693	0.142892
355	-0.107604	-0.110642
1039	-0.0880725	-0.0689022
363	0.0836345	0.167894
1091	0.101638	0.246297
496345664	-0.000524487	0.0298567
223	-0.105148	-0.00946083
68	-0.0445764	-0.0145243
1037	0.00953756	0.046349
28	0.0597722	0.171118
651	0.0756497	0.230948
968	0.00408815	0.0435616
484682508	-0.0349733	-0.0339466
897	0.119034	0.088407
366	-0.0172328	-0.0137776
312782612	-0.0312994	0.00226004
401	-0.0366187	-0.0833343
965	0.0449806	0.144985
954	-0.017625	0.0249966
252	-0.0141309	0.0169237
266	0.11419	0.220769
52	0.0587513	0.122056
711	-0.0223537	-0.0113999
440	0.0931409	0.207988
1127	0.0273472	0.128201
156	-0.0622107	-0.0177557
961	0.140831	0.250562
139	0.0388144	0.127878
981	-0.00710074	0.0617507
97	0.0245897	0.11417
527	-0.0141296	0.00866516
957	0.0248855	0.0649673
783	0.00456021	0.0217139
951	0.00732884	0.0279819
312782586	-0.152415	-0.126947
50	-0.0605452	-0.0579619
969	-0.0732541	-0.0489018
461	-0.0079138	0.0324534
347	-0.0555556	-0.0555556
450	0.0218157	0.127444
836	-0.0242201	0.0167867
313	0.119029	0.26106
74	-0.0594304	0.0951363
905	-0.00217522	0.00647014
944	0.00562277	0.0497164
351	0.0909403	0.211777
526	0.160676	0.205252
303	0.00488339	0.0234656
774	0.0190953	0.073153
788	0.0368687	0.0947768
771	0.418774	0.481706
580	-0.0471107	-0.0339566
1070	0.0107753	0.0445693
544	0.0142244	0.0401175
750	0.0515297	0.142268
692	-0.167962	-0.144428
437	0.0296541	0.0689865
15	-0.0203811	-0.0271899
811	0.00950917	0.0315089
625	0.0180892	0.0348312
1052	0.019179	0.03611
930	-0.131925	-0.156168
838	-0.000362863	0.0375742
854	0.0548651	0.0991683
180	0.0752824	0.148192
196	-0.0342384	-7.82895e-06
852	0.0823805	0.107231
215	0.0765374	0.124593
878	0.000712084	0.0598555
678	-0.035677	-0.0398341
1031	-0.158945	0.0198762
1097	0.0990088	0.243018
675	0.0263705	0.0650157
312782582	-0.110429	-0.0972601
41	0.0509754	0.152501
820	0.0372497	0.0967412
320	-0.0425396	0.000176672
977	-0.00386901	0.0221008
281	-0.0934572	-0.0313388
427	-0.00177089	0.03969
754	0.0451474	0.10505
955	0.0551181	0.110382
1	-0.0131096	-0.000104953
573	-0.003726	-0.0232056
38	-0.0692489	-0.0572083
867	-0.0499562	-0.0491069
733	0.0568177	0.150057
843	0.0607772	0.148052
703	0.156226	0.44638
574	0.00904531	0.0313096
588	0.0100757	0.0886688
1038	0.0107793	0.0440621
477	0.147832	0.296456
233	-0.012946	0.00242549
655	0.00485465	0.0280409
182305709	-0.0554023	-0.0216367
257	-0.0575822	-0.0014751
1125	0.0254014	0.133269
800	0.0156467	0.0397705
1046	-0.0505205	-0.0585199
251	0.0324773	0.0711621
721	0.0754896	0.172014
187	0.0261502	0.117583
146	0.0929449	0.207271
1004	-0.0239181	-0.021612
211	-0.0108918	0.00981455
114	0.0406822	0.0671841
828	0.0359387	0.108395
827	-0.0361471	-0.0416395
558	0.0245421	0.116359
943	0.0287427	0.07629
759	-0.0649345	-0.0203222
288	0.0697735	0.117312
234	0.0520164	0.176053
599	0.265834	0.375631
1128	0.0287786	0.0571681
258	0.0325572	0.0870803
250	0.0035006	0.00589178
600	-0.0140324	0.00359065
935	-0.024348	0.0119898
601	-0.0696279	-0.0662041
312782648	-0.0274292	-0.00716495
663	0.0159661	0.0577661
1048	0.184248	0.242791
218	0.0432804	0.0866676
182305697	-0.0107207	0.0527168
286	-0.0227273	-0.0227273
735	-0.0164813	0.060915
526157192	-0.0900619	-0.125507
542	-0.0204564	0.0370059
189	-0.0993012	-0.149754
672	0.0800573	0.201648
906	0.00631038	0.0628228
767	0.0408928	0.091978
1089	0.144807	0.177771
984	0.0873351	0.200363
559	0.00698326	0.0479899
59	0.174861	0.230431
214	0.19243	0.297114
1006	-0.0834673	-0.039908
1111	-0.00753345	0.016418
9	-0.00620488	0.0728323
974	-0.000750103	0.00967735
312782570	-0.0831133	-0.111061
289	0.0396437	0.147184
274	-0.0558747	-0.0263969
946	0.0483709	0.0734474
182305701	0.01295	0.0309039
403	0.0362644	0.108677
501	-0.0179656	0.030618

## Sheet: Figure 2D
region_id	Single-neuron	Microenvironment
1	0.181868	0.099478
2	0.220984	0.146312
7	0.140143	0.116792
9	0.20335	0.137137
10	0.198925	0.118592
15	0.193929	0.120406
17	0.204466	0.116531
20	0.208934	0.161972
23	0.226151	0.131565
26	0.199843	0.135245
27	0.208074	0.116391
28	0.220303	0.154667
33	0.192002	0.150575
36	0.225087	0.158819
38	0.332123	0.201521
41	0.175811	0.103838
42	0.182794	0.131168
50	0.178181	0.138034
52	0.216197	0.151661
56	0.224242	0.145851
59	0.209156	0.175155
63	0.350105	0.177693
68	0.187416	0.163645
74	0.205223	0.149271
83	0.186223	0.121522
84	0.160273	0.11302
88	0.229107	0.200019
91	0.202904	0.187488
96	0.142171	0.140026
97	0.166328	0.117985
113	0.237639	0.155308
114	0.126627	0.101957
120	0.154407	0.0974736
128	0.189742	0.134434
131	0.197553	0.142308
136	0.126095	0.118886
139	0.24417	0.188381
146	0.107129	0.090238
148	0.16433	0.111857
149	0.218331	0.115742
155	0.207591	0.19201
156	0.158426	0.0924613
159	0.215466	0.145823
163	0.174483	0.101854
169	0.0913329	0.0596173
171	0.147319	0.101208
178	0.254089	0.25117
180	0.222714	0.151106
181	0.196184	0.144929
187	0.222703	0.141146
189	0.157471	0.117141
194	0.233491	0.203931
196	0.1586	0.101966
201	0.225564	0.152298
202	0.105663	0.0817315
204	0.359245	0.280027
211	0.197177	0.131855
214	0.148608	0.117587
215	0.261135	0.213289
218	0.150734	0.121793
223	0.202171	0.140594
225	0.164799	0.110454
226	0.22285	0.20664
233	0.200671	0.112562
234	0.179764	0.122917
246	0.200212	0.154628
250	0.223132	0.159806
251	0.186413	0.121343
252	0.195458	0.118223
257	0.165089	0.118145
258	0.239123	0.167349
260	0.196111	0.135985
262	0.226923	0.169611
266	0.186589	0.162844
268	0.191871	0.149497
269	0.225073	0.148103
274	0.234253	0.163232
281	0.259214	0.11504
286	0.251418	0.135201
288	0.241121	0.184451
289	0.209155	0.132835
296	0.222566	0.167565
298	0.223192	0.138729
303	0.205881	0.133415
304	0.268862	0.190797
305	0.257708	0.228761
307	0.0865792	0.0844091
310	0.236808	0.161387
311	0.21881	0.155439
313	0.217753	0.144866
314	0.221885	0.152349
320	0.193088	0.148953
327	0.203676	0.130937
328	0.182417	0.117105
333	0.156508	0.100959
334	0.22544	0.175916
342	0.250809	0.176834
344	0.201263	0.132461
347	0.202424	0.103071
351	0.257756	0.171415
354	0.166538	0.141667
355	0.214987	0.145543
362	0.214172	0.177834
363	0.209919	0.15365
364	0.197913	0.124478
366	0.180939	0.142379
374	0.169928	0.135117
381	0.207243	0.145751
382	0.249086	0.18624
401	0.156957	0.0771648
403	0.209948	0.133881
412	0.232569	0.179802
421	0.196926	0.129297
423	0.263495	0.190304
427	0.220726	0.138956
429	0.162839	0.105308
430	0.216225	0.153055
433	0.212857	0.117094
434	0.25737	0.160798
437	0.150509	0.106311
440	0.24973	0.160351
442	0.286282	0.197336
445	0.145052	0.126272
448	0.166781	0.127478
450	0.190338	0.125382
451	0.224658	0.161947
461	0.133722	0.122498
463	0.250376	0.213214
477	0.224287	0.153449
478	0.187711	0.154166
484	0.175023	0.167805
488	0.212472	0.150947
501	0.197042	0.107266
502	0.248017	0.180556
507	0.217481	0.151143
512	0.200737	0.148393
515	0.17296	0.151233
520	0.149996	0.0984609
523	0.228886	0.157473
526	0.228988	0.198106
527	0.164659	0.0879604
540	0.203284	0.141428
542	0.267139	0.188175
543	0.223693	0.173703
544	0.207882	0.133155
549	0.212876	0.185188
551	0.220121	0.145093
558	0.163654	0.113815
559	0.192807	0.12092
564	0.183269	0.14107
565	0.206699	0.115076
566	0.209956	0.135633
573	0.169826	0.119932
574	0.147461	0.104287
577	0.169617	0.104687
580	0.222203	0.128395
581	0.213195	0.144396
582	0.1937	0.175147
583	0.201084	0.149136
588	0.174077	0.139053
590	0.234931	0.170199
593	0.227715	0.169818
596	0.208653	0.14834
597	0.205628	0.147452
599	0.211294	0.164818
600	0.160659	0.0918535
601	0.22061	0.140775
605	0.211793	0.147306
610	0.21892	0.141596
612	0.135919	0.106962
613	0.219926	0.142842
614	0.205097	0.127219
620	0.184417	0.130207
625	0.184294	0.113626
629	0.18258	0.151521
630	0.247623	0.185383
632	0.228319	0.144826
634	0.18146	0.150211
638	0.215688	0.146889
639	0.184023	0.102122
643	0.135881	0.0852517
648	0.195821	0.132127
651	0.136963	0.0889798
654	0.216442	0.148829
655	0.202515	0.137983
656	0.217607	0.171845
657	0.219286	0.169271
661	0.107459	0.0882002
662	0.183191	0.130143
663	0.222888	0.136245
664	0.211793	0.161714
670	0.186025	0.103325
671	0.257797	0.205247
672	0.237653	0.165133
675	0.217174	0.158925
678	0.228852	0.119624
685	0.147266	0.0992755
687	0.231258	0.151217
692	0.184991	0.093032
693	0.160112	0.139681
694	0.226159	0.164821
696	0.205069	0.120771
698	0.231305	0.166559
702	0.170479	0.111428
703	0.230971	0.169473
704	0.246558	0.197634
711	0.169502	0.112319
718	0.155248	0.0927474
721	0.226282	0.142062
725	0.221902	0.161581
727	0.220962	0.165339
729	0.177554	0.102882
733	0.141291	0.0923579
735	0.199934	0.131608
741	0.281268	0.257217
743	0.232914	0.156251
749	0.210665	0.13071
750	0.205083	0.143708
754	0.230907	0.155901
755	0.206959	0.135598
759	0.190986	0.103733
767	0.210624	0.148808
771	0.116121	0.110003
772	0.258691	0.173568
774	0.218758	0.14151
778	0.222262	0.162041
780	0.212434	0.135212
783	0.216397	0.155121
786	0.165663	0.110288
788	0.215399	0.149582
791	0.186925	0.124122
795	0.192524	0.133949
797	0.22627	0.184894
800	0.215848	0.149288
803	0.268008	0.170533
805	0.191851	0.106261
806	0.197679	0.123677
811	0.214332	0.144289
814	0.212877	0.166304
816	0.215945	0.142448
820	0.21479	0.140195
821	0.214855	0.14269
827	0.212851	0.191631
828	0.219408	0.143459
830	0.268162	0.199258
831	0.228212	0.158138
834	0.276448	0.234184
836	0.226996	0.161152
838	0.254356	0.181817
842	0.204567	0.113241
843	0.228799	0.159635
844	0.239879	0.171723
847	0.19471	0.140211
849	0.216809	0.160074
851	0.20953	0.121484
852	0.123973	0.103619
854	0.24487	0.161649
857	0.216625	0.138432
862	0.222122	0.14112
867	0.106152	0.0848837
869	0.217674	0.16671
872	0.167383	0.0929162
873	0.210788	0.128855
878	0.23038	0.163725
882	0.243307	0.14691
888	0.220185	0.142509
889	0.195072	0.128522
893	0.230736	0.14939
897	0.211401	0.140781
902	0.196254	0.132528
903	0.18347	0.162561
905	0.190504	0.119617
906	0.197367	0.146625
919	0.218183	0.193486
929	0.201688	0.128744
930	0.141512	0.155396
931	0.131814	0.0923506
935	0.191944	0.132341
936	0.209604	0.117487
943	0.184813	0.124867
944	0.192691	0.117784
945	0.243332	0.192165
946	0.193781	0.157092
950	0.187875	0.125373
951	0.226565	0.136709
952	0.224596	0.15699
954	0.222145	0.171056
955	0.175686	0.160907
957	0.243179	0.168452
959	0.237364	0.152093
961	0.215691	0.148197
962	0.216411	0.153156
965	0.223365	0.148624
966	0.221894	0.156473
968	0.21319	0.176045
969	0.185459	0.135974
970	0.145158	0.131005
973	0.226458	0.158544
974	0.177933	0.110178
976	0.215103	0.128078
977	0.204205	0.133264
981	0.204546	0.13105
984	0.239266	0.159919
988	0.207849	0.121119
989	0.229781	0.203829
990	0.225529	0.132332
996	0.168647	0.11914
997	0.280233	0.250365
998	0.242536	0.164386
1004	0.169108	0.0999373
1006	0.185894	0.129695
1007	0.242966	0.147835
1010	0.178628	0.114075
1015	0.195484	0.125554
1020	0.137713	0.123178
1021	0.233911	0.185962
1022	0.230974	0.155213
1023	0.207127	0.145178
1025	0.236236	0.142659
1026	0.203546	0.122921
1029	0.192098	0.152964
1030	0.200444	0.139572
1031	0.167635	0.101735
1033	0.255319	0.178663
1035	0.168042	0.103095
1037	0.187213	0.114686
1038	0.205101	0.128198
1039	0.128586	0.0863671
1041	0.23706	0.160506
1046	0.186519	0.103513
1047	0.200921	0.127921
1048	0.144357	0.120259
1049	0.24355	0.148453
1052	0.159031	0.13622
1056	0.250698	0.144938
1058	0.203531	0.135361
1064	0.233665	0.14168
1066	0.205073	0.135803
1070	0.194761	0.13293
1072	0.165285	0.134746
1079	0.130142	0.0930589
1084	0.248175	0.163755
1086	0.201907	0.132004
1088	0.127142	0.0895251
1089	0.249419	0.204841
1090	0.185411	0.123791
1091	0.243764	0.160554
1093	0.165746	0.153278
1094	0.204568	0.115172
1097	0.250073	0.176647
1098	0.136089	0.126928
1101	0.200717	0.14104
1102	0.236927	0.161534
1104	0.242771	0.190964
1105	0.205503	0.136619
1106	0.184333	0.109859
1111	0.214359	0.147196
1114	0.181995	0.0935888
1121	0.220726	0.152273
1125	0.239338	0.184066
1127	0.195147	0.114723
1128	0.219462	0.156573
10703	0.22026	0.152671
10704	0.273474	0.188115
182305693	0.153934	0.115211
182305697	0.227761	0.135288
182305701	0.173249	0.10983
182305705	0.169785	0.111667
182305709	0.206204	0.151253
312782550	0.184099	0.155695
312782554	0.235951	0.107296
312782558	0.191737	0.112752
312782562	0.217413	0.131576
312782566	0.182395	0.118282
312782570	0.152217	0.0964615
312782582	0.237106	0.112261
312782586	0.182057	0.104265
312782590	0.203683	0.12848
312782608	0.162566	0.115475
312782612	0.161542	0.0993542
312782616	0.180714	0.109297
312782632	0.209497	0.124421
312782636	0.18345	0.130278
312782640	0.195578	0.135408
312782644	0.197212	0.129918
312782648	0.148657	0.0983826
484682470	0.293367	0.246208
484682508	0.20504	0.132968
496345664	0.15546	0.0935838
496345668	0.137122	0.0862812
496345672	0.128561	0.0678942
526157192	0.222611	0.161352
560581559	0.158253	0.10006
560581563	0.215155	0.19139
563807435	0.283617	0.206691
589508447	0.192194	0.135753
589508451	0.125255	0.0880714

## Sheet: Figure 2E
	Micrienvironment	Single-neuron
0	0.2804	0.121045
1	0.191907	0.0943015
2	0.200761	0.100224
3	0.211948	0.106636
4	0.190761	0.0790157
5	0.199788	0.0905456
6	0.225653	0.112546
7	0.216397	0.108588
8	0.156568	0.0710088
9	0.0771332	0.0234589
10	0.170517	0.0546646
11	0.165508	0.0671252
12	0.389841	0.242104
13	0.135463	0.0519958
14	0.0972406	0.0250401
15	0.101567	0.0337348
16	0.103232	0.0302778
17	0.177069	0.0683888
18	0.0245788	0.00470563
19	0.0327933	0.00825279
20	0.00477611	0.000865498
21	0.111055	0.0431518
22	0.0856181	0.0275726
23	0.105841	0.0385926

## Sheet: Figure 2F
	Micrienvironment	Single-neuron
0	0.0173148	-0.00360703
1	0.0807185	0.037458
2	0.0804395	0.0373283
3	0.0798841	0.0369498
4	0.226581	0.101419
5	0.0453602	0.00932751
6	0.0970102	0.0283844
7	0.0816979	0.0401178
8	0.216371	0.0737505
9	0.0380624	0.00731147
10	0.0020764	-0.00586294
11	0.0492871	0.0145999
12	0.193565	0.0674956
13	0.0567731	0.0107416
14	-0.0124787	-0.00742562
15	0.1684	0.032138
16	0.205058	0.0589351
17	0.0978947	0.0407688
18	0.00772858	-0.00639047
19	0.0113068	-0.00475244
20	0.0251967	-0.0011503
21	0.0815803	0.0332443
22	0.0425956	0.0138117
23	0.205737	0.0844749

## Sheet: Figure 2G
	Micrienvironment	Single-neuron
0	0.026608	0.00307156
1	0.156491	0.0777445
2	0.157036	0.07841
3	0.157235	0.0786101
4	0.358318	0.172103
5	0.206204	0.0877265
6	0.24131	0.11539
7	0.195372	0.10072
8	0.113972	0.0462704
9	0.0703384	0.0393467
10	0.182275	0.0660959
11	0.0743758	0.0316586
12	0.205114	0.0670953
13	0.196998	0.0616622
14	0.0378743	0.00547382
15	0.0463112	0.0146574
16	0.0843023	0.0207646
17	0.194197	0.0523083
18	0.011302	0.00104686
19	0.0187733	0.00260897
20	0.00349805	-0.001213
21	0.207219	0.0865168
22	0.0748687	0.0205002
23	0.29611	0.133317
