# Supplementary material for: A mouse brain atlas based on dendritic microenvironments
Source: Nat Neurosci. 2025 Nov 24;29(1):111–22. doi: 10.1038/s41593-025-02119-6 (PMC12779555; doi:10.1038/s41593-025-02119-6)
Supplement: Supplementary file 5 — Statistical source data. [file 41593_2025_2119_MOESM5_ESM.xlsx]

## Sheet: Figure 4B
region_ccf	std_ccf	std_me	std_rnd1	std_rnd2	std_rnd3
CA1	3.22641	2.71001	3.0605	2.78605	3.04962
CA3	3.22797	2.96625	3.08363	3.0096	2.95888
POST	3.57885	3.56333	3.55349	3.59377	3.56665
PRE	3.57058	3.54228	3.49452	3.55192	3.47046
ProS	2.88142	2.83272	2.8293	2.82767	2.85699
SUB	3.12613	3.08477	3.07235	3.12672	3.07717

## Sheet: Figure 4C
	Source	Target-ipsi	Target-contra
0	0.541687	0.928013	0.735622
1	0.573493	0.419501	0.479889
2	0.815974	0.439132	0.366911
3	0.671985	0.306389	0.410097
4	0.699581	0.46214	0.81858
5	0.586079	0.904199	0.268667
6	0.521539	0.230119	0.85552
7	0.481527	0.786682	0.243835
8		0.212477	0.102661
9		0.163821	0.21848
10		0.17889

## Sheet: Figure 4D
	CA1	CA3	PAR	PRE
0	15	41	32	31
1	19	30	31	31
2	14	24	24	28
3	15	40	29	14
4	16	24	33	32
5	25	29	25	28
6		39
7		31
8		23
9		4
10		38
11		31

## Sheet: Figure 4E
	ipsi-CA1	contra-CA1	ipsi-CA3	contra-CA3	ipsi-PAR	contra-PAR	ipsi-PRE	contra-PRE
0	45	20	32	14	11	3	11	0
1	28	9	11	8	5	0	10	4
2	12	6	11	6	10	6	8	5
3	17	9	14	8	11	1	2	0
4	8	5	15	5	10	4	11	0
5	10	7	15	10	0	0	3	0
6			15	10	4	3
7			10	7	6	6
8			18	7
9			5	1
10			12	8
11			7	7
