# Supplementary material for: A mouse brain atlas based on dendritic microenvironments
Source: Nat Neurosci. 2025 Nov 24;29(1):111–22. doi: 10.1038/s41593-025-02119-6 (PMC12779555; doi:10.1038/s41593-025-02119-6)
Supplement: Supplementary file 6 — Statistical source data. [file 41593_2025_2119_MOESM6_ESM.xlsx]

## Sheet: Figure 5D
	D1	D2	D3	D4	D5	D6	D7	D8	D9
R9	82.4863	14.5811	0	0	0.257039	2.67555	0	0	0
R11	93.5508	6.44922	0	0	0	0	0	0	0
R18	100	0	0	0	0	0	0	0	0
R8	0	81.9677	0	0	0	0	18.0323	0	0
R5	13.1109	86.7491	0	0	0	0.0816517	0.0583226	0	0
R12	17.9096	82.0904	0	0	0	0	0	0	0
R3	3.94856	0	46.649	9.68986	17.0045	11.7474	0.363086	10.5976	0
R14	0	0	86.2644	0	0.551876	0	0	13.1837	0
R6	0	0	0.159502	62.2525	32.4061	5.18187	0	0	0
R17	0	0	0.344073	70.2951	6.24023	12.6004	0	10.5203	0
R1	10.9443	0	0.278664	8.98917	30.1766	46.4875	0	3.12374	0
R13	26.474	0.16754	0	4.68846	48.1025	20.5675	0	0	0
R10	4.88757	9.55276	0	0.3064	1.86805	59.748	12.167	11.4702	0
R15	0	0	0	29.4099	0	33.8436	0	36.5558	0.190698
R2	0.0788452	17.443	0	0	0	13.1459	46.4793	15.854	6.99903
R7	0	0	0	0	0	7.17687	51.5595	29.063	12.2007
R19	0	0	4.54919	0	0	0	62.7295	13.0789	19.6424
R4	0	0	8.05395	0.0190491	0	3.17358	5.66138	59.2998	23.7923
R16	0	0	0	0.141904	0	0	0.37841	25.2115	74.2681
