# Supplementary material for: A mouse brain atlas based on dendritic microenvironments
Source: Nat Neurosci. 2025 Nov 24;29(1):111–22. doi: 10.1038/s41593-025-02119-6 (PMC12779555; doi:10.1038/s41593-025-02119-6)
Supplement: Supplementary file 7 — Statistical source data. [file 41593_2025_2119_MOESM7_ESM.xlsx]

## Sheet: Figure 6B
MERFISH	Microenvironment
-0.634255	-0.226378
0.0730849	-0.539683
-0.353408	0.0495857
-0.0538005	-0.0984868
-0.0488056	-0.288157
-0.108757	-0.0511988
-0.162281	-0.0172859
-0.126736	-0.211332
-0.0614651	0.0599108
-0.0335837	-0.218558
-0.605274	-0.499933
-0.321858	0.294054
-0.020492	-0.0167224
-0.0290119	-0.657546
0.673353	-0.220322
-0.492833	-0.183969
-1.16132	-0.121749
-0.873503	-0.12277
-0.29377	-0.100955
-0.38051	-0.0666708
-0.0355518	-0.126475
-0.116999	-0.243939
0.0876847	0.0487418
-0.681139	-0.336715
-0.922693	-0.420343
-0.759498	-0.277424
-0.934302	-0.286325
0.0498929	0.0963884
-0.381661	-0.505527
-1.54447	-0.0378752
-0.913256	-0.128453
0.00213278	-0.188213
-0.701112	-0.239535
0.103309	-0.141936
-1.6291	-0.210852
-0.00474672	-0.0299877
-0.10549	-0.283128
0.120437	-0.0294826
-0.872465	-0.0290388
-0.34484	-0.625518
-0.0745556	-0.0537096
0.0242021	-0.443398
0.11954	-0.333988
-0.726947	0.096711
-0.150299	0.127398
0.620031	-0.93373
0.070038	-0.700223
0.121489	-0.199921
-0.478691	-0.0280388
-0.547205	0.105522
0.613701	-0.219266
-2.08437	-1.13289
-2.13352	-0.964203
-0.929517	0.110254
0.72674	-0.145238
-0.766574	-0.425598
0.0641961	0.0415479
-0.237055	-0.261548
-0.372866	-0.051311
0.222487	-0.210195
-0.128472	-0.273939
-0.155063	0.0974391
-0.0672569	-0.77447
-2.25522	-0.760953
0.0111799	0.135593
-0.140359	-0.747304
-0.165013	-0.294803
-0.0974766	-0.0201106
-0.0926646	-0.352564
-0.354388	-0.710019
-0.644426	-0.3207
0.258358	-0.00824453
-0.821883	-0.0958533
-0.0130381	0.234963
-1.25355	-0.219948
-0.172037	-0.341401
0.356855	-0.195082
-0.753582	-0.20722
-0.819707	-0.434037
-1.46773	-0.215294
0.866959	-0.0675416
-0.460888	-0.245896
-0.0934299	0.0109329
-0.255674	-0.360308
-0.108048	-0.10065
-0.000676646	-0.206137
-0.0472668	-0.511705
-0.862766	-0.00283833
-0.562854	-0.338656
0.254383	-0.337212
-0.1536	-0.579599
-0.281763	-0.219809
0.277444	-0.130357
-1.03704	-0.10048
-1.26042	-0.217221
0.0899952	-0.0434478
-0.0750794	-0.201139
-0.395001	-0.324273
-0.108146	-0.222192
0.0825624	-0.449804
-1.67193	-0.106661
-0.816195	-0.630894
0.184209	-0.544446
-1.56438	-0.413861
-1.2895	-0.24577
0.0353097	-0.351326
-3.57269	-0.721285
-0.219248	-0.216418
0.215917	-0.352728
-0.113772	-0.869976
-1.91489	0.560441
-1.83263	-0.975689
1.19196	-0.177757
1.2557	-0.982598
-0.90698	-0.000476918
-0.117183	-0.33198
-1.28251	-0.538502
-0.677253	-0.220862
0.298208	0.0915876
0.272512	-0.76871
-0.239663	-0.221923
-0.0040377	-0.17521
-0.438374	0.140636
0.1186	-0.354887
0.607508	0.0152451
-0.138713	-0.0366555
-0.672673	-0.216292
0.35139	-0.12289
-0.154062	-0.294104
-0.191841	0.0157654
-0.325961	-0.0855242
-0.068573	0.335383
0.0957942	-0.368805
-0.82918	-0.736656
0.388198	-0.264134
-0.819693	0.262807
0.19243	0.06049
-0.264365	-0.427402
-0.231568	-0.0736119
-0.124845	-0.30287
-0.700011	0.1969
-0.645021	-0.0930437
0.0777758	-0.390649
-2.5476	-0.0474043
-0.16215	-0.125237
-0.331947	-0.0573895
-0.764692	-0.99575
-0.312675	-0.0970556
0.058586	-0.336446
-0.00314999	-0.541781
-0.137753	-0.431147
0.0277126	0.04647
0.227689	-0.467006
0.0950973	-0.591141
-1.27361	-0.49843
-0.35846	-0.335611
-0.593002	-0.034409
0.299295	0.00698404
0.0447039	-0.0226109
-0.947272	-0.187453
0.0262627	-0.0450221
-0.468193	-0.355811
0.132995	0.0256643
-0.323289	-0.287122
-0.234759	-0.327351
0.48268	0.153354
-0.141054	-0.182985
-0.465545	0.133946
-0.234409	-0.190877
-2.27178	-0.408775
-0.968079	-0.310869
0.575252	-0.53064
-0.231218	-0.353997
0.602028	0.0329068
-0.587728	-0.501597
-0.495193	-0.540629
1.19858	-0.72616
-0.0715506	-0.674232
-0.189155	0.0917922
0.373753	-0.543492
0.0250591	-0.103751
-0.261881	-0.210532
-0.786554	-0.634189
-0.0172507	-0.0850688
-0.958688	-0.369285
-0.0970275	-0.302451
0.0262553	-0.121005
-0.250858	-0.168613
0.0349986	0.567922
-0.068603	-0.000846781
-0.355764	-0.573632
-0.458855	-0.743683
-0.369869	-0.390494
-0.00266688	-0.0951861
-0.0680099	-0.0455042
-0.189906	0.0299595
-0.318447	-0.232268
0.190804	-0.267271
-0.0340674	0.0423687
0.114697	-0.0887403
-0.0162103	-0.301922
0.121332	-0.407311
0.194751	-0.025301
-0.407554	-0.798164
-0.807322	-0.376366
-0.776634	-0.206134
0.885755	-0.470907
-0.355351	0.0123781
-0.267477	-0.451383
0.800827	-0.416269
0.694759	0.883648
0.143228	-0.17753
-0.467293	-0.204539
-0.0851092	-0.0275988
-1.15378	-0.432971
0.543738	-0.24719
1.09871	-0.7361
0.0844542	-0.0439301
-0.925411	-0.249048
-1.26176	0.278913
-0.159069	-0.283866
0.342703	0.561631
0.1194	-0.165246
0.596707	-0.21842
-0.769224	-0.145972
-0.404182	-0.124344
-0.0976331	-0.116788
-0.178927	-0.235303
-0.570179	-0.0389674
0.102274	-0.178752
-0.211571	-0.085476
-0.361344	-0.20743
-0.0877383	-0.0855187
-0.67368	-0.125643
-0.959402	-0.329539
0.586468	-0.211497
-1.33764	0.0415214
-1.03916	-0.311817
-0.0597727	-0.323126
-0.367661	0.138776
0.044735	-0.510018
-0.628253	-0.785645
-0.186039	0.0555621
-1.43455	-0.454555
-0.374211	-0.245864
0.06704	-0.369207
-0.4828	-0.284212
-1.53845	-0.153403
0.389843	-0.337943
-0.287438	0.119094
-0.289963	-0.226606
0.3499	0.108402
-0.85211	-0.320921
0.237644	-0.237746
-0.974014	-0.566517
0.843095	-0.202612
-0.185344	0.422638
-0.084956	-0.394329
-0.166585	-0.327744
-0.0666898	-0.0944868
-0.614101	-0.0703368
-0.307435	0.0247041
-0.541973	-0.0132134
-1.10065	-0.0648827
-0.366853	-0.198723
-0.0993977	0.0135752
-0.0771797	-0.0430239
-0.418006	-0.466302
-0.0446311	-0.135049
0.0202406	-0.0589596
-0.477197	-0.0230399
0.158663	-0.119143
-0.174827	-0.543161
0.000523849	-0.0095423
-0.020964	-0.464661
-0.392578	-0.250197
0.209677	0.0511198
-0.0733084	-0.676069
-0.586009	-0.595131
0.219153	-0.129302
-0.434754	-0.346043
-0.701523	-0.105331
-0.0376654	-0.0273559
0.0352924	-0.0978252
-0.333253	0.0815944
-0.76981	-0.257523
-0.652504	-0.316947
0.425581	-0.36138
-0.059687	-0.473489
-0.364515	-0.117
-0.214218	-0.662084
-0.0519841	-0.228195
-0.495988	-0.832287
-0.0565052	-0.165588
-1.51789	-0.382302
-0.0739788	-0.422624
-0.941631	-1.02801
0.110182	-0.0275533
-0.66229	-0.206842
-0.639644	-0.14044
-0.620228	-0.318263
-0.280504	0.0896379
0.0910577	-0.0512069
-0.480355	-0.00114642
-0.212955	-0.0335611
0.393508	-0.163344
-0.668953	-0.270747
-1.86354	-0.149701
1.10388	-0.0947085
-0.419271	-0.0379724
-0.417428	-0.33836
-1.7539	0.18662
-0.733653	-0.141847
-0.931924	0.0485601
0.744718	-0.306042
-0.640358	-0.351148
-1.21986	0.137451
-0.751276	0.116864
1.15113	-0.219494
-0.723647	-0.121286
-0.54346	-0.160287
-1.16149	-0.107967
-0.274729	-0.276982
-0.255973	-0.776361
0.2445	-0.511529
0.211613	0.0614681
-0.29968	-0.262386
-0.286181	-0.394132
-0.893155	-0.719956
0.00583422	-0.054433
-0.0376881	-0.126287
0.0786434	-0.128891
0.332551	-0.113276
-1.71826	-0.212939
0.0726903	0.071974
-0.273146	-0.495048
0.270947	-0.497002
0.165914	-0.0666432
-0.0721654	-0.159366
-0.715007	-0.379173
-0.405026	-0.25164
0.0450721	-0.0891258
-0.263446	-0.0172889
0.0419416	-0.346508
-0.0952968	0.00435551
0.0708787	-0.104359
-0.131613	-0.44124
0.0375239	-0.0711185
-0.0599856	-0.396241
-0.67629	-0.483093
-0.558577	-0.178842
-0.059225	-0.188943
0.0522216	-0.00774178
0.00514989	-0.0016468
-0.0941191	0.0579494
0.000395288	-0.173048
-0.00554297	-0.562701
-0.0560716	0.284265
0.450482	-0.061963
-1.84527	-0.117434
-2.02112	-0.201206
-0.0312152	-0.358263
0.0549945	-0.335369
-0.101297	-0.372676
-1.19831	0.498676
-0.325783	-0.163266
-0.40959	-0.0491989
-0.058383	0.104156
-0.0340934	-0.00405179
-0.177297	-0.165392
-0.033415	-0.060963
-0.462134	-0.489833
-0.316447	-0.063423
-1.28661	-0.173279
-1.36057	-0.196251
4.25283	-0.543936
-0.41868	-0.118566
-0.919112	-0.389169
-0.857901	-0.26653
0.231724	-0.0477059
-0.26073	-0.293535
-0.318326	-0.0621509
-0.582127	-0.319501
0.408229	-0.361442
-0.62797	-0.261304
-0.662407	-0.0620788
0.246359	-0.3317
0.219758	-0.188208
-0.133573	-0.144628
-0.230366	-0.806949
-0.786788	-0.404362
0.246707	-0.330459
-0.531872	0.0669884
0.223583	-0.757038
-0.11481	-0.12176
0.17986	0.037129
-0.161399	-0.120775
1.29568	0.0244551
-0.120288	-0.606361
-0.710489	-0.388474
-0.190365	-0.0985454
0.032686	-0.040265
-0.749885	-0.286626
-1.18898	-0.505851
0.753445	-0.244391
-1.33657	-0.302857
1.40238	-0.187801
-1.61945	-0.616671
0.112508	-0.208537
-0.134059	1.05019
-0.0162577	-0.608325
0.0674824	0.062272
-1.08648	-0.430862
0.0905255	-0.0473663
-0.12012	-0.05661
0.111265	-0.133693
0.111172	-0.27896
-0.306284	-0.225999
0.0886812	-0.0520669
-0.241874	-0.203845
0.0686356	-0.124366
0.256731	-0.714905
-0.195142	-0.0909786
0.00825427	-0.299988
-0.247068	0.117361
-1.37915	-0.675388
-1.50354	-0.725604
-0.119001	-0.253596
0.234339	-0.37358
-0.508735	-0.168061
0.0860657	-0.844603
-0.00485048	-0.407824
-0.759871	0.249914
-0.0707561	-0.405014
-0.884035	-0.456887
-0.107384	-0.88866
-0.149929	-0.153712
0.0444603	0.115342
-0.0285645	-0.648475
-0.133184	-0.299886
0.0474143	-0.109225
-0.0120714	0.00607531
-0.16671	-0.219969
-0.135921	-0.168718
0.00146424	0.100254
-0.0505258	-0.03425
0.0312188	-0.319685
-0.0617445	0.0805486
0.191405	-0.33698
-0.412985	-0.546058
-0.52909	0.081762
-0.224025	0.181161
0.157349	-0.308955
0.0431191	-0.708297
-0.0242214	-0.0969941
0.0300612	0.00555988
-0.0282261	-0.116759
-0.125768	-0.553753
0.640769	-0.0339532
-0.416597	-0.383796
-0.0937406	-0.48177
-0.875379	-0.00462247
-1.08349	-0.336102
-0.130897	-0.170414
-0.0934765	-0.0417123
0.126844	-0.200685
0.0526656	0.113462
-0.134158	-0.135874
-0.287359	-0.0792599
0.289193	-0.398678
0.106563	0.0440871
-0.0262593	-0.0410278
0.218783	-0.138641
-0.14364	-0.246505
-0.417727	-0.155299
0.0835651	-0.0322669
-0.382584	-0.328134
2.56988	0.101536
-2.24613	-0.781423
-2.78503	-0.709412
-0.733721	-0.276517
-0.720207	-0.0829078
0.623881	0.198166
-0.387798	-0.281448
0.577102	-0.581567
-0.14757	-0.151857
0.0302197	-0.0663336
0.182448	0.031622
-0.388483	-0.252676
-0.389966	-0.495149
0.598377	-0.482476
-0.596121	-0.0262384
-0.267228	-0.142755
-0.515845	-0.187294
-0.0280838	-0.274672
-0.460498	-0.34124
-0.169678	-0.121593
0.0359351	-0.192201
-0.198054	-0.204718
-0.0253327	-0.656272
0.530374	-0.877577
-0.0245714	-0.142241
-0.172583	-0.380346
0.106391	-0.042658
-0.193682	-0.536007
-0.552681	-0.32713
0.301112	-0.147011
-0.0379813	-0.291284
0.105816	0.126658
0.0793517	-0.61336
-1.14638	-0.635695
0.164494	-0.187364
-0.727136	-0.307097
0.0626141	-0.537901
-1.08159	-0.739113
0.225448	-0.418061
0.329051	-0.235444
0.176524	-0.121491
-1.14443	-0.00787369
-0.00628077	-0.180293
-0.930796	-0.250756
-0.190876	0.0202375
-0.254391	-0.735322

## Sheet: Figure 6D
0	0.892242	1	0.360014	0.394078
0.892242	0.180004	0.369321	0.835452	0.717931
1	0.369321	0.0190859	0.708635	0.696253
0.360014	0.835452	0.708635	0.088976	0.519753
0.394078	0.717931	0.696253	0.519753	0.40311

## Sheet: Figure 6E
0.118512	0.663336	0.0988379	0.402527
0.663336	1	0.629651	0.748838
0.0988379	0.629651	0	0.341756
0.402527	0.748838	0.341756	0.296316
