# Supplementary material for: A mouse brain atlas based on dendritic microenvironments
Source: Nat Neurosci. 2025 Nov 24;29(1):111–22. doi: 10.1038/s41593-025-02119-6 (PMC12779555; doi:10.1038/s41593-025-02119-6)
Supplement: Supplementary file 8 — Statistical source data. [file 41593_2025_2119_MOESM8_ESM.xlsx]

## Sheet: ED Figure 1C
Brain area	Num of neurons
MB	87
HB	15
CTX	27
MB	359
HB	12
CTX	237
CTX	151
CTX	564
CB	1138
HY	42
CTX	418
HB	126
HB	263
CTX	209
CTX	312
CTX	735
CTX	99
CTX	45
HY	78
CTX	195
CTX	428
CTX	9
CTX	349
CTX	130
HB	58
CTX	3149
CB	169
CTX	453
CNU	283
CNU	262
CNU	2838
CNU	165
CTX	183
CNU	1069
CTX	253
HB	70
CTX	548
CTX	72
HB	2
CTX	82
CTX	71
CTX	49
CNU	179
HB	36
HB	5
CTX	797
HB	55
CNU	305
CTX	275
CTX	260
CTX	944
CTX	11
MB	2356
HB	23
CTX	244
CTX	197
CTX	275
HB	99
CTX	41
MB	109
MB	379
CTX	47
CTX	357
CTX	41
CTX	96
HY	11
CTX	35
CTX	94
CTX	81
CTX	151
CTX	167
CNU	19754
CTX	226
CTX	39
HY	61
CTX	75
CTX	62
CTX	103
HB	54
CTX	105
HY	7
MB	452
CNU	86
CTX	423
CTX	13
CTX	103
TH	306
HB	15
CTX	65
HB	13
CTX	596
MB	1408
CTX	439
CTX	39
CTX	82
CTX	43
HB	10
CTX	499
CTX	106
HB	57
CTX	43
CTX	205
HY	4
CTX	97
CTX	71
CTX	367
CTX	165
CTX	89
CTX	1467
CTX	178
CTX	69
HY	37
CTX	166
CTX	24
CTX	131
MB	2
CTX	106
CTX	69
HY	17
CNU	3568
CTX	56
CTX	1516
HB	8
HB	12
TH	120
CTX	226
MB	23
CTX	135
HB	10
CTX	26
HY	47
CTX	269
CTX	140
CTX	77
CTX	695
CTX	532
CTX	299
CTX	133
CNU	445
HB	5
CTX	71
CTX	56
HB	34
CTX	58
CTX	104
HB	35
CB	926
HB	13
HB	25
CTX	55
CTX	2637
CTX	40
CNU	135
CTX	411
CTX	120
CTX	37
CTX	398
CTX	34
CTX	538
CTX	192
CTX	40
CTX	26
CNU	85
CTX	552
CTX	201
HB	16
MB	1387
CB	778
CTX	223
HB	1
CTX	25
HB	44
CNU	387
CNU	49
CTX	155
MB	42
HY	38
CTX	175
CTX	268
CTX	23
CB	2131
CTX	98
CTX	253
CTX	32
CTX	116
CTX	86
CTX	394
CTX	251
CTX	76
HB	4
CTX	84
CTX	86
MB	20
CTX	67
HY	5
HY	34
HB	39
HB	9
CTX	534
HB	13
CTX	835
HY	2
CNU	29
TH	728
CTX	97
CTX	298
CTX	30
CTX	152
CTX	84
CNU	471
MB	366
CTX	63
CTX	140
CNU	27
CTX	50
HB	12
HY	104
CTX	21
HB	52
CTX	107
CTX	81
CTX	81
CTX	223
CNU	112
CTX	173
HY	10
CTX	3
HY	35
CTX	538
CTX	6
CTX	120
HB	10
CTX	10
CB	263
CTX	23
CTX	167
HB	4
CTX	10
CTX	55
CTX	227
MB	874
CTX	68
CTX	568
CTX	26
CTX	4989
HB	2
HB	2
CB	661
CB	1087
HY	12
CTX	15
HB	12
HB	4
CTX	14
CTX	111
CTX	37
CTX	7
HB	8
CTX	17
CTX	63
CTX	2
CTX	10
CTX	83
MB	9
CTX	57
CTX	15
CTX	32
CTX	142
CTX	28
HB	4
CNU	45
CNU	87
MB	20
CTX	28
CTX	15
CTX	3
CTX	36
CTX	75
CTX	27
CTX	126
CTX	13
CTX	71
CTX	65
CTX	80
CTX	12
CTX	6
CTX	41
CTX	38
CTX	22
MB	21
CTX	45
CTX	259
CTX	55
CTX	13
TH	27
CTX	33
TH	44
TH	169
CTX	46
TH	11
CTX	400
CNU	24
TH	47
CTX	175
HB	17
CTX	131
HB	8
CB	1314
CTX	17
CTX	59
CTX	7
CTX	11
CTX	22
CTX	95
CTX	121
CTX	7
CTX	3
CTX	217
CTX	60
CTX	25
CTX	18
CTX	119
CTX	30
CTX	11
CTX	306
CTX	75
CTX	60
CTX	37
CTX	66
CTX	15
CTX	52
CTX	272
CTX	102
CTX	90
CTX	64
CTX	38
CTX	12
CTX	126
CTX	42
CTX	10
CTX	9
CTX	20
CTX	10
CTX	8
CTX	40
TH	36
MB	357
CTX	35
CTX	75
CTX	19
TH	5
CTX	43
CTX	26
CTX	41
CTX	18
CTX	7
HB	1
MB	3
HB	9
CTX	20
CTX	16
CTX	9
CTX	33
TH	184
TH	26
TH	77
TH	55
TH	49
TH	67
TH	21
TH	23
CTX	1
TH	153
CTX	15
CTX	10
CTX	37
CTX	30
CTX	13
CTX	23
CTX	12
CTX	7
CTX	3
CTX	4
CTX	17
CTX	26
CTX	12
CTX	119
CTX	8
CTX	3
CTX	27
CB	12
TH	28
TH	67
TH	36
TH	7
TH	6
TH	7
TH	37
TH	10
TH	20
MB	415
CTX	1
CTX	8
CTX	4
TH	23
CTX	28
CTX	26
CTX	22
CTX	8
CTX	46
HB	9
MB	21
MB	19
HY	7
MB	3
TH	17
CB	38
MB	4
HB	9
CB	806
CB	319
MB	45
TH	8
TH	13
TH	36
CNU	14
TH	10
CTX	22
CB	138
HY	7
HB	3
HY	5
MB	28
TH	8
HY	1
HY	9
TH	5
TH	21
HY	1
HY	24
TH	18
MB	19
TH	1
TH	4
MB	2
CTX	34
CB	2
CTX	4
MB	2
TH	12
TH	7
CTX	15
CTX	1
HY	14
HY	45
HY	6
HY	4
HY	14
HY	2
HY	27
TH	5
MB	4
HB	4
MB	5
CB	227
HB	3
MB	1
MB	2
MB	1
MB	5
CNU	30
HY	1
CTX	7
HB	1
CB	82
CNU	10
CB	150
MB	1
MB	8
CB	3
CB	12
CTX	2
MB	4
TH	8
MB	1
CTX	6
CTX	1
MB	12
MB	21
MB	1
CTX	7
HY	7
CTX	4
MB	3
CTX	4
CTX	1
CTX	28
CTX	7
HB	12
HY	4
TH	1
HB	1
TH	12
MB	6
HB	8
TH	6
MB	1
HB	2
CNU	2
HY	3
HY	2
HB	1
MB	3
HB	5
MB	6
MB	7
CTX	1
MB	4
TH	2
HB	1
MB	1
CTX	1
CTX	1
HY	19
HY	9
CB	3
MB	1

## Sheet: ED Figure 1E
Name	Avg. Fragmentation	No. of bifs	Max. path distance	No. of tips	Overall z span	Bif angle local	No. of branches	No. of nodes	Max. Euc distance	Total length	Contraction	Bif angle remote	Hausdorff dimension	Max. branch order	Overall y span	Overall x span	Avg. PD ratio
8053_22279_1778	1.08489	0.911765	1.10958	0.9	0.902632	0.89682	0.90411	0.976489	0.999733	0.978883	0.989378	1.01453	1.00374	1	0.998972	0.987735	0.986803
6700_12555_1849	1.03626	0.875	0.908791	0.882353	0.916193	0.765452	0.877551	0.907612	1.00013	0.917584	1.00278	0.830618	1.00913	1.25	1.01937	0.972697	0.986076
9604_10513_1958	0.981945	1.0625	1.00217	1.02778	0.967417	0.693165	1.04478	1.02686	0.999041	1.02524	0.980575	0.989769	1.01425	1.16667	0.996912	0.885958	0.972024
8052_23306_2277	1.00168	0.960784	1.10949	0.909091	0.986804	0.887506	0.933333	0.934844	1.0001	0.94117	1.00347	1.06758	1.00026	1.25	0.996582	0.953042	0.981955
8543_23054_2306	0.955359	1.25	1.26681	1.13158	0.996898	0.905581	1.18841	1.13783	0.999649	1.13435	0.984549	1.1133	1.00665	1.5	0.981806	0.930341	0.960771
9420_23668_2305	1.00055	1	1.42646	0.933333	0.969001	0.906272	0.963415	0.963941	1.00011	0.971227	1.00779	1.08658	0.991915	1.11111	1.08895	0.879329	0.96319
8980_24186_2486	1.01727	1.28571	1.19986	1.20833	0.99522	0.878619	1.24719	1.26742	0.999786	1.27279	0.977624	1.06947	0.990649	1.28571	0.990124	0.941187	1.022
9342_23696_2442	1.00215	1.26471	0.97121	1.18919	1.02684	0.925346	1.22857	1.23089	1.00043	1.23235	0.980889	1.15508	0.991631	1.42857	0.983617	1.05942	0.98569
9702_9694_2456	0.931944	1.38298	1.19731	1.32	0.985788	0.763087	1.35417	1.26706	0.998873	1.26775	0.975559	1.01234	0.993623	1.11111	1.0906	0.998453	1.04629
9953_9121_2432	0.901693	1.34483	1.06715	1.24242	1.02903	0.897154	1.29508	1.17453	1.0004	1.16689	0.989698	0.93828	1.02074	1.14286	0.987651	0.896387	0.977352
9866_9308_2500	0.975783	1.40541	0.982254	1.4	0.991936	0.923251	1.40789	1.37547	0.999788	1.37977	0.95032	0.956066	0.995651	1.25	0.988731	1.03697	0.967371
10219_8783_2635	0.865006	1.08571	0.906225	1.05263	0.99234	0.889314	1.06944	0.932657	0.999073	0.933881	0.984817	1.00436	0.979251	1.375	0.960021	1.02113	0.974878
9301_24695_2690	1.11185	0.707317	0.949041	0.673913	0.914382	0.916794	0.686047	0.758687	0.999597	0.752561	0.96735	0.878188	1.01253	0.636364	0.813011	0.995492	0.946547
9503_8169_2697	0.830792	1.48276	1.32311	1.31429	1.01939	1.06946	1.39683	1.17156	0.999688	1.14956	0.983214	1.11979	1.00097	1.5	0.992811	0.988786	1.00857
10829_7188_3186	0.991624	1.30303	1.05389	1.24324	1.20385	0.835743	1.27536	1.26512	0.998788	1.26146	0.956105	0.879084	1.01806	1.66667	0.975666	0.893774	0.98418
9240_26697_3737	0.910243	1.14286	1.50066	0.970588	0.926134	0.778816	1.04918	0.959368	0.999877	0.958741	0.999441	1.11459	0.950674	1.6	0.978204	0.919293	0.996988
6760_6209_4162	0.954986	1.10811	1.01929	1.05	0.971605	0.790214	1.07895	1.0332	0.997836	1.02735	0.987717	1.04137	0.996796	1.14286	0.976267	0.952236	0.99998
6625_5736_4767	0.963882	1.12121	1.34997	1.11429	0.992874	0.663244	1.1194	1.08104	0.99987	1.07529	0.983756	0.995516	0.994868	1.14286	0.990348	0.980418	0.972376
9042_27263_4776	0.903296	1.29032	1.20374	1.18919	1.02256	0.751287	1.23881	1.12464	0.999806	1.12245	0.991124	1.00734	0.957588	1	0.977729	0.978718	0.969229
4760_24528_6358	1.1544	0.857143	1.25441	0.903226	0.968401	0.813098	0.87931	1.00759	0.999979	1.0039	0.96863	0.903099	1.00577	1	0.902667	0.95767	0.964323
7813_4105_6499	1.14525	1.41667	1.36347	1.35714	1.58912	1.07191	1.4	1.59208	0.9959	1.59087	0.966447	1.20664	1.0051	1.2	0.998014	0.97255	0.936352
7647_3978_6436	1.02618	1.04348	1.06022	1.08	1.00233	0.852697	1.06383	1.09008	0.998807	1.09456	0.997116	0.997269	1.00802	1.2	1.01406	0.965073	0.990236
6998_4290_6541	1.16619	1.05263	1.20107	1	1.12921	0.677581	1.02439	1.18551	0.996784	1.18999	0.964018	0.941242	1.01373	1.16667	1.00099	0.974222	0.991977
4328_6756_6291	1.08382	1.11765	1.73421	1.10526	1.01893	0.865256	1.11429	1.20197	0.999302	1.19795	0.995802	1.11704	0.983263	1.5	0.946102	0.996409	0.969636
5421_25294_6634	1.01892	1.07407	1.27147	1	0.97052	0.729375	1.03509	1.05369	0.9997	1.05092	0.986081	0.943494	0.999593	1.5	0.978859	0.970836	0.999348
7433_4408_6892	0.937867	1.07692	1.06778	1.06667	0.981434	0.92831	1.07273	1.00911	0.997054	1.00899	0.983645	0.954829	1.01358	1.14286	0.994201	1.04276	0.974837
6944_26611_6872	0.876437	1.21739	0.976075	1.14286	0.986007	0.749242	1.18	1.0406	0.999045	1.03704	0.983141	0.947646	0.976154	1.22222	0.996791	0.961564	0.996634
5739_6478_7050	0.951975	1.42857	1.58202	1.3125	0.993614	0.8215	1.37288	1.30994	1.00019	1.30848	0.984164	1.07151	0.998283	2	0.988532	0.986055	0.956936
6207_5194_7064	1.29289	0.789474	0.97133	0.818182	1.00151	0.797003	0.8	1.01991	0.996997	1.03195	0.96237	0.986783	0.958044	1.2	1.12497	1.25201	1.00583
13261_25519_2290	0.927155	1.14286	1.30567	1.07143	1.0107	0.708203	1.10417	1.02675	1.00012	1.03712	1.01109	0.874607	0.955115	1.14286	0.975362	1.01013	0.986256
16400_21560_4019	0.938284	1.36364	0.9228	1.26923	0.990838	0.770414	1.31915	1.24097	0.998114	1.2337	0.991053	0.865431	0.98599	1	1.0537	1.02049	0.994136
11975_10036_3537	0.871991	1.125	0.976413	0.904762	0.919818	1.01363	1	0.876972	0.997284	0.879737	1.03216	0.999939	0.943	1.28571	0.990905	1.038	0.997001
10871_9479_5548	0.835957	1.1875	0.981933	1	0.97077	0.784656	1.08	0.909596	1.00021	0.918898	1.03703	0.872899	0.932769	1.4	0.987225	0.97908	0.97021
10418_9388_5675	0.870404	0.948718	0.930821	0.851064	0.976974	0.830194	0.894118	0.783333	0.998621	0.784023	1.01581	0.942492	0.995349	1.42857	0.913927	0.969584	0.978956
10301_9376_5883	0.811905	1.08824	1.06307	0.904762	1.35804	0.733741	0.986667	0.809195	0.997044	0.807768	1.02151	0.959692	0.975089	1.57143	0.978196	0.966005	0.950485
10662_10190_5512	1.03001	0.846154	0.965094	0.818182	1.00253	0.811696	0.829268	0.853044	1.00017	0.854958	1.02285	0.920737	0.979798	0.875	0.980867	0.996051	0.953753
10984_9585_5772	0.773447	0.888889	0.917501	0.757576	0.99066	0.745328	0.813559	0.637199	0.991874	0.634286	1.02618	1.14533	0.961613	1.66667	0.985948	0.803502	0.993817
10750_9915_5733	0.896756	0.916667	0.917034	0.853659	0.981695	0.688443	0.881579	0.794582	0.999403	0.793948	1.0154	0.93215	0.981537	1.14286	0.98173	0.997551	0.944655
11428_9977_5800	0.881531	0.763158	0.867178	0.673913	0.872258	0.691932	0.710843	0.630457	0.999714	0.631974	1.0252	0.855276	0.975874	0.875	0.934592	0.963033	0.957501
10269_8859_6027	0.949547	1.04348	0.988765	0.870968	1.00447	0.68013	0.943396	0.897833	0.999182	0.898928	1.0155	0.972614	0.941326	1.16667	0.967712	0.997177	0.964703
10215_9056_5958	1.05369	0.851852	0.993586	0.875	0.983935	0.739175	0.862069	0.906347	1.00123	0.9093	0.998922	0.932113	1.03745	1	0.983534	0.974675	0.960725
10063_9039_6156	1.14292	0.657895	1.02944	0.651163	0.909821	0.799254	0.65	0.737844	0.993399	0.742588	1.00502	0.865598	0.957542	1	1.0014	0.985596	0.953054
11253_9738_6384	0.88102	1.14	0.984905	0.967213	0.962087	0.924555	1.04545	0.926529	1.00013	0.924313	1.01196	1.03494	0.987669	1.5	0.987028	0.979797	0.97196
9517_8249_6626	1.00808	0.877551	1.40529	0.849057	0.940592	0.830827	0.861386	0.868045	0.999208	0.869884	0.999241	0.93143	0.966612	1.14286	1.00897	1.02022	0.951358
10180_8479_6639	0.90745	0.763158	0.816179	0.738095	0.857472	1.09345	0.746835	0.6811	0.999011	0.68163	1.01545	0.896171	0.985046	0.888889	0.991628	0.951247	0.937956
10616_9090_6803	0.911173	1	1.24848	0.933333	1.0008	0.913886	0.964286	0.882323	0.999608	0.881072	1.00996	0.938228	1.03694	1.25	1.00662	0.986711	1.02197
9970_10457_5550	0.973469	0.92	0.960492	0.925926	1.04259	0.811721	0.92233	0.899074	0.997684	0.897195	1.00845	0.998832	0.975333	1	1.01001	0.977369	0.979508
10940_11071_5668	0.911146	0.978261	0.98777	0.892857	0.964658	0.886537	0.930693	0.851543	0.999766	0.844757	1.02091	1.02193	0.987176	0.875	0.997667	0.975074	0.981267
11386_11121_5998	0.917736	0.835443	1.08832	0.841463	0.974098	1.06703	0.8375	0.772694	0.999909	0.774756	1.01796	0.991452	0.972593	0.909091	1.00063	0.974215	0.960285
11926_11030_5957	0.874659	0.982759	1.00001	0.925373	1.01055	0.971932	0.951613	0.837683	0.999356	0.838455	1.01933	1.06123	0.898328	1.625	0.975418	0.978885	0.933964
12678_11193_5983	0.850463	0.918605	0.56479	0.89011	0.999844	0.86775	0.903409	0.777241	0.999777	0.779484	1.02464	0.950823	0.951036	1.09091	0.999566	0.98936	0.966036
21242_8644_4365	1.00543	0.909091	1.01515	0.733333	1.03152	0.809616	0.8	0.804511	0.996029	0.810639	1.0086	0.951075	0.954055	1.75	1.14483	0.964146	0.962285
20576_10029_5056	0.856481	1.05882	0.956539	0.902439	0.986696	0.779612	0.972973	0.839196	0.999509	0.839872	1.02479	0.92992	0.998484	1.28571	0.96805	0.987544	0.951205
20544_10179_5137	0.847172	1.15385	0.954325	1.03125	0.992224	0.748549	1.08772	0.927815	1.00008	0.924663	1.02997	0.930485	0.986542	1.6	0.964986	1.01354	1.00955
20802_10169_5020	0.801855	1.21429	0.959269	1.15152	1.01067	0.897722	1.18333	0.958475	0.996656	0.952105	1.0188	0.969848	0.923844	1.8	0.986938	0.977983	1.01683
22012_11183_3253	0.885465	1.27778	1.0894	1.13043	0.981992	1.11706	1.2	1.06738	0.997851	1.06902	1.00379	1.1348	1.01718	1	0.99979	0.947178	0.95585
21729_11292_3174	0.905894	1.19355	1.08843	1.19444	0.989098	1.01062	1.19697	1.08988	0.998539	1.09004	0.993715	0.982536	0.998657	1	1.01315	1.00237	0.963236
21449_10449_3331	0.938643	1.26667	1.2699	1.1	0.983096	0.958701	1.17647	1.1069	0.998812	1.09105	1.01383	0.917195	1.01094	1	1.03828	0.951798	0.984186
20394_10522_5109	0.87809	1	0.962828	0.931818	0.924494	1.17333	0.961538	0.849375	0.99938	0.843919	1.01615	1.08034	0.921424	1.16667	0.9026	0.967497	0.953755
20510_10797_5162	0.842139	0.852941	1.06647	0.825	0.86111	0.974924	0.835616	0.709382	0.998993	0.705481	1.022	1.03299	0.996137	1.16667	0.963088	0.998326	0.977532
21098_11119_5082	0.946246	0.729167	0.892774	0.696429	0.995502	1.05541	0.708738	0.67257	0.998722	0.671828	1.01659	1.10399	0.984548	1.66667	0.984319	0.990677	0.952654
21788_7926_5784	0.928239	0.596154	0.923277	0.568966	0.909785	0.865048	0.577982	0.538777	0.999326	0.53834	1.00894	1.07131	0.993112	1.5	0.866619	1.07163	0.970968
21016_9122_5532	0.977922	0.965517	0.951782	0.969697	1.01087	0.915916	0.967213	0.946916	1.00002	0.943027	0.996777	1.05659	1.04494	1.33333	1.07644	0.976437	0.977251
21608_9760_5402	0.979773	0.833333	0.969693	0.727273	0.999118	0.879785	0.769231	0.754595	0.981167	0.755312	1.00136	0.840201	0.968316	1	0.999284	0.992132	0.996289
21759_9707_5605	0.908745	1.02381	1.27072	0.92	1.08071	0.811435	0.967033	0.883062	0.998312	0.882646	1.01544	0.967376	0.975162	1	0.986137	0.975174	0.950571
21157_9624_5670	0.825975	0.851852	0.882834	0.786885	0.965681	0.915481	0.815789	0.68099	0.999274	0.672594	1.01704	0.986344	0.98821	1.14286	0.963048	0.961396	0.986016
20861_9965_6100	0.844084	1	1.08308	0.982456	0.955755	0.867729	0.990566	0.843636	0.999376	0.843679	1.02608	0.959562	1.06628	1	0.970649	0.958042	0.959383
20458_11693_5378	0.897252	0.583333	0.856209	0.606061	0.93043	0.780825	0.592	0.534321	0.997549	0.535066	1.01285	0.910044	0.969123	0.785714	0.86151	0.926551	0.913207
20538_11944_5337	0.873788	0.88	0.978099	0.853659	0.979391	0.898932	0.865385	0.7634	0.999038	0.764208	1.0282	0.948921	0.878455	1.18182	0.986204	0.996679	0.976844
22006_8276_6287	1.00955	0.8	0.883743	0.815385	1.0131	0.699161	0.806452	0.813825	0.997962	0.814514	1.00592	0.79359	0.953899	0.727273	0.975721	1.08104	0.965431
20220_10451_5850	0.814258	1	0.795345	0.962264	0.978343	0.847902	0.979381	0.805468	0.99277	0.803516	1.00589	0.96499	0.981538	1.11111	0.963451	0.932012	0.968863
11623_6519_4654	0.958798	0.7	0.692639	0.727273	0.926404	0.769267	0.707317	0.679953	1.00109	0.678522	0.98442	0.99436	0.955994	1	1.02323	0.740204	0.978288
11823_7953_3797	0.836529	1.25	0.920951	1.0625	0.998516	1.23834	1.14815	0.966749	0.999668	0.964427	1.05605	1.08584	0.988139	1	1.22589	1.0255	0.968958
11681_7277_4336	1.13465	0.625	0.978192	0.722222	0.992254	1.03594	0.666667	0.752518	0.998614	0.757719	1.00932	0.780583	0.990804	0.714286	0.941874	1.30703	1.00573
13264_7026_4052	0.935797	1.13333	0.953049	1.11111	1.17702	0.849168	1.125	1.05563	0.999823	1.05564	1.02792	0.964056	1.00803	0.833333	0.983228	0.998247	1.00451
13198_8087_3288	0.733109	1.88889	1.2276	1.61538	1.06884	0.737128	1.7619	1.30548	1.00002	1.29796	1.03393	0.887282	0.963322	1.25	1.01518	1.05654	1.03565
11010_8526_6085	0.967565	0.464286	0.950502	0.516129	0.750386	0.803312	0.482759	0.468366	0.987401	0.468401	0.99624	0.967979	0.865375	1	0.826724	0.941156	0.980229
11483_8418_5789	0.882348	0.8125	0.914037	0.75	1.04154	1.06123	0.776699	0.689478	0.999206	0.695265	1.02614	0.969706	0.970683	1.375	1.00043	0.893906	0.933911
11139_8519_6092	0.965204	0.735294	0.860807	0.722222	0.996481	0.768235	0.724638	0.701015	0.997935	0.709763	1.02252	0.799772	0.954698	1.125	1.00737	0.939766	0.946237
11048_7670_6205	1.01252	0.823529	1.09294	0.807018	0.999817	0.637406	0.813084	0.822833	0.999343	0.825285	1.00707	0.797987	0.973372	1.42857	0.978654	0.963125	0.987484
11591_7802_6190	0.849301	1.03125	0.985384	0.944444	0.976803	0.889859	0.985185	0.843591	1.00016	0.843534	1.0178	1.01095	0.97661	1.57143	1.00697	0.920699	0.99217
22626_8696_6176	0.956934	0.733333	1.00925	0.716981	0.922724	0.810355	0.721649	0.692161	0.99766	0.692917	1.0088	0.943075	0.960663	1.16667	0.983565	0.960554	1.04876
9814_8998_3924	0.748639	1.68966	0.97963	1.44444	0.999058	0.961328	1.5625	1.18611	0.997728	1.15525	0.992393	0.995425	0.951902	1.6	1.02012	1.00581	0.961233
10039_9339_3955	0.977929	0.75	1.18827	0.863636	1.18108	1.07524	0.804878	0.788145	0.99876	0.791144	0.973567	0.905623	0.980658	1	0.937183	0.948127	0.971306
9793_9637_3747	1.03103	0.972973	1.00079	0.95122	0.97697	0.9329	0.961039	0.989333	0.999375	0.989674	0.994448	1.14707	1.00886	1.33333	0.999672	0.969067	0.968395
10259_10095_3483	0.787868	1.84615	1.02845	1.6875	1.00293	1.07362	1.78571	1.42158	1.00005	1.43164	1.00614	1.01513	1.0097	1.33333	0.990661	1.05425	1.04728
11521_9031_5756	0.997886	0.90625	0.97168	0.891892	0.982487	0.93979	0.897059	0.895324	0.998942	0.892768	1.00857	1.09768	1.05511	1.28571	0.994567	0.994482	0.963385
11424_9197_5964	0.892923	0.960784	0.965402	0.931034	0.988025	0.991518	0.944444	0.847907	0.997123	0.844962	1.00634	0.985654	0.99489	1.42857	0.998621	0.980058	0.929193
12061_9269_6030	0.885504	0.853333	0.957274	0.804878	0.842659	1.02056	0.826923	0.737302	1.00001	0.733506	1.01691	0.998891	0.986386	1	0.999532	0.965679	0.948917
11980_9299_5485	0.890882	1.11765	0.925748	0.97561	0.983505	1.01666	1.04054	0.932091	0.993155	0.934476	1.0127	0.963821	0.997357	1.16667	0.972448	0.955338	0.973471
10836_8853_6706	0.912066	1.06061	1.14317	0.948718	0.982976	0.82178	1	0.915747	1.00009	0.910768	1.00799	1.13	0.992162	0.875	0.997492	0.973901	0.953698
11139_9840_5537	0.88889	1.03448	0.977494	0.971429	1.02997	0.836293	1	0.893886	0.998248	0.893492	1.01155	0.881797	0.960364	1.33333	1.03504	0.962996	0.977311
11815_10393_5725	0.918208	0.854839	0.90558	0.84375	0.94802	0.837192	0.848	0.782101	0.999331	0.780772	1.00149	1.00898	0.975013	1	1.00285	0.9597	0.977903
12215_8924_5728	0.870021	1.15	1.06952	1	0.982254	0.913767	1.06742	0.934337	0.998701	0.933004	1.01101	1.05998	0.979505	1.16667	0.983791	0.99266	0.940446
12325_9644_5708	0.912086	0.97561	1.00488	0.934783	0.985593	0.787083	0.953488	0.873644	0.999709	0.874471	1.00855	1.00916	0.985001	1.25	1.01183	0.976011	0.979386
12442_10363_5506	0.865288	1.09091	0.988636	1.03333	0.98501	1.07885	1.0614	0.925994	0.997637	0.925569	1.018	0.993163	0.98887	1	0.974561	0.963855	0.976449
12488_9937_5782	0.894767	1.10811	0.984962	1	0.989263	0.941009	1.05	0.943996	0.999929	0.941049	1.01701	1.11863	0.980325	1.375	0.997073	0.970474	1.004
12526_9895_5969	0.9166	1.05455	0.583392	1	0.98601	0.939408	1.02542	0.944254	1.00008	0.949375	1.01451	0.938174	0.998658	0.9	0.982932	0.977663	0.942219
16755_10621_4849	0.953407	0.87234	0.715786	0.857143	0.938365	0.999366	0.863158	0.825436	1.0004	0.824845	1.00227	1.03688	0.997136	1.28571	0.959258	0.910757	0.960822
21049_10299_5335	0.882033	1.01493	1.00101	1	0.970811	1.01107	1.0073	0.894341	0.999952	0.897421	1.02035	0.964007	1.07247	0.9	0.960827	1.00117	0.936701
17428_10940_5163	0.910284	1.025	0.651142	1.04651	0.985943	0.735403	1.03659	0.948265	1.00004	0.945812	1.01123	0.913571	0.91436	0.714286	0.981168	0.97464	0.953755
17292_11242_5281	0.889475	0.974684	0.987048	0.939759	1.00435	1.12355	0.956522	0.857143	0.999013	0.859444	1.02286	0.994441	0.98902	1.27273	0.978619	0.975569	0.974152
24881_11588_4617	0.650724	1.875	1.09593	1.66667	0.986425	0.853889	1.77778	1.17933	0.999708	1.15364	1.01418	0.891672	1.06639	1	0.986862	1.02784	0.968845
20006_8984_6136	0.872575	1.0339	0.961121	1	0.987941	1.30145	1.01653	0.894055	0.998317	0.895808	1.02755	1.02881	0.990739	1.125	0.97224	0.972258	0.981572
20052_10765_5516	0.888201	1.07273	1.28615	1.01639	1.01274	1.03338	1.04348	0.932747	0.999242	0.930339	1.00844	1.03742	0.997134	1.5	0.998937	0.983395	0.958677
20586_9080_5710	0.936545	0.972973	0.895007	1	0.989173	1.09625	0.986755	0.927279	0.999994	0.927974	1.01415	1.0316	1.0011	1	0.988689	0.998567	0.96628
21920_9243_5514	0.887709	1.04651	0.94257	0.979167	1.00339	1.07955	1.01111	0.904297	1.00009	0.900251	1.0307	1.00552	0.991771	1.14286	0.990736	1.04887	0.96861
22030_8990_6040	1.06687	0.884615	1.1205	0.862069	1.13279	1.02047	0.87037	0.925563	0.997108	0.932218	1.00837	1.20652	1.04835	1	1.00194	0.996906	0.993856
22028_9147_5962	0.940655	1.08	0.918287	1	0.998148	0.901113	1.03704	0.97803	0.996781	0.976042	1.01522	0.955796	0.995372	1.16667	0.975929	1.01436	0.953527
21342_9242_6311	0.958592	0.810811	0.934448	0.775	0.994299	0.911849	0.79085	0.760015	0.999834	0.7625	1.01632	1.02994	0.899002	1	0.974699	0.99038	0.990562
21877_8812_6698	0.96757	0.735294	0.964959	0.707317	0.986961	0.922004	0.716216	0.694131	0.997713	0.697	1.03581	1.03638	0.947218	0.857143	0.887919	0.988607	0.981022
20942_9860_5603	0.919905	0.975	0.935117	0.934783	1.00037	0.892881	0.952941	0.880021	0.998278	0.88128	1.00854	1.00922	0.985336	1.14286	0.960506	0.995533	0.977664
21004_10042_5799	0.926658	1.04167	1.10998	0.910714	0.994659	0.900204	0.970874	0.903009	0.996767	0.903809	1.01454	1.08793	0.975605	1.28571	0.97318	0.992839	0.95112
20195_10354_5871	0.765368	1.08163	0.96831	0.966102	0.96392	0.789356	1.01869	0.790204	0.99572	0.788064	1.01934	0.988007	0.913663	1.25	0.972656	0.961758	0.947454
21450_9899_5547	0.820882	1.15385	1.01519	1.02128	0.996485	0.960339	1.08235	0.896794	1.00052	0.893077	1.01093	1.00143	0.990352	1.42857	0.994042	1.00391	0.935475
21549_10483_5793	0.894113	1	1.00083	0.941176	0.965765	0.951595	0.968421	0.870354	0.999104	0.869957	1.00554	0.996069	0.968623	1.14286	0.99467	0.939748	0.931921
21872_9405_6812	0.907528	0.902439	0.964612	0.854167	0.967439	0.908622	0.875	0.79766	0.998587	0.797644	1.00805	0.889627	0.972879	1.125	0.965979	0.977862	0.949964
21352_11137_5789	0.894652	1.03077	1.02602	0.971831	0.99601	0.93607	1	0.900038	0.998371	0.902774	1.01202	0.961436	0.97242	1.57143	1.00239	0.998569	0.945739
25451_10371_5931	0.945751	1.08696	1.1363	1.03704	0.997295	1.06309	1.06122	1.00611	0.987462	1.00528	1.00659	1.01272	0.999943	0.857143	0.998094	0.997684	0.98596
24958_11130_5545	0.851263	1.47619	1.06967	1.30769	0.974167	1.08265	1.3913	1.19298	0.9985	1.19384	1.00601	1.09583	0.992854	1.8	1.07935	1.06483	0.97195
6870_9775_5269	0.893981	1.28571	1.06364	1.05556	0.995998	0.830891	1.16129	1.04279	0.99983	1.06179	1.01579	1.15882	0.987219	1.75	0.986719	0.995848	0.987059
13173_10621_3776	0.82194	1.06897	1.20913	0.914286	0.995251	1.43511	0.984127	0.816041	0.998817	0.804916	0.997409	1.13291	0.995096	1.28571	1.02064	0.956887	1.03473
29857_10958_4287	0.962667	1.02703	0.989758	0.95122	0.966727	0.946881	0.987013	0.95199	0.997453	0.958426	1.02042	1.08191	0.983517	1.28571	0.936622	0.992128	0.994936
5689_12593_5240	1.03617	0.75	0.932372	0.76	1.30526	0.907984	0.75	0.776217	0.993186	0.780903	0.987808	0.893702	0.928385	0.714286	0.987973	1.00774	0.98711
6076_14186_5186	0.840134	1	1.00678	0.886364	0.961824	1.06937	0.936709	0.792899	0.999027	0.800312	1.02	0.924007	0.973005	1.57143	1.00791	1.10775	1.01229
29692_14521_4096	1.01083	1.1	1.38367	1.05882	0.975824	0.867618	1.07937	1.09042	1.00001	1.10202	1.00437	1.04532	1.00338	1.6	1.01062	0.976151	0.98983
30508_14640_4300	0.834393	1.31034	1.07676	1.28125	0.959535	0.682969	1.3	1.09391	0.99774	1.11839	1.00715	0.990197	0.983553	1.16667	1.0033	0.969119	0.96856
29767_15327_4228	0.885566	0.815789	1.21528	0.804878	0.725632	0.887907	0.807692	0.719715	0.999482	0.732824	1.03405	1.01232	0.997265	1	0.986509	0.973913	1.01934
5167_12878_4522	0.870785	0.954545	0.662273	0.865385	1.01543	0.80585	0.905263	0.793696	1.00012	0.802905	1.06551	0.974965	0.951575	1.5	0.996671	1.01046	0.963457
4442_9180_4688	0.871382	1.17391	1.48851	1.15686	1.01353	0.968895	1.16667	1.02314	0.99891	1.0345	1.05253	1.07598	0.964241	1.42857	1.02276	0.986696	0.975226
12737_1404_7068	0.839054	1.03125	1.02657	0.894737	0.991338	0.963238	0.956522	0.808936	0.997274	0.815901	1.03557	1.18118	0.995681	1.42857	1.01551	0.962032	0.97827
10751_3092_2985	1.16001	0.596154	0.904881	0.561404	1.00155	0.933847	0.574074	0.660955	0.99647	0.668015	0.991145	1.19267	0.966069	0.909091	1.03838	0.973006	0.954004
7596_9468_3220	0.922505	0.972222	0.874161	0.837209	0.995741	0.959475	0.897436	0.831432	0.997396	0.834954	1.03262	1.1096	0.94052	1.5	0.975477	0.977796	1.03506
7814_3855_3870	1.00365	1.15909	1.07668	1.12245	0.977439	0.984998	1.1413	1.14517	0.999045	1.15313	1.01795	1.01078	0.998142	1.14286	1.04422	0.993401	0.968073
16830_2712_4183	1.07733	0.897959	1.39301	0.821429	0.992842	0.816357	0.855769	0.918151	0.996465	0.913219	1.02675	1.09057	0.976178	1.25	1.05395	0.972691	1.01584
19014_2874_4233	0.980182	0.962264	0.999675	0.9	0.997849	0.953408	0.928571	0.911173	0.999848	0.919089	1.0202	1.09067	0.98165	1.25	1.00088	0.990461	1.01204
5601_5783_4390	0.997104	0.962963	1.05324	0.848485	0.96414	1.13067	0.898305	0.89592	1.0019	0.899912	1.01232	1.07876	0.977516	1.16667	0.982926	0.935415	1.03167
23858_6529_4413	1.02358	1.01923	0.618517	0.949153	0.971825	0.933968	0.981818	1.00364	0.998826	0.939933	1.02811	0.984337	0.97632	0.727273	0.998188	0.983107	0.967174
5749_4916_4542	1.00017	0.851064	0.866566	0.843137	1.0048	0.948772	0.845361	0.84557	0.997785	0.851601	1.0204	1.12078	0.991455	1.14286	0.941594	0.941715	1.01208
17601_2198_4862	1.04363	0.972973	0.962667	0.928571	0.999842	1.05836	0.948718	0.988095	0.99768	0.998501	1.01926	1.01756	0.992176	1.14286	1.05822	1.00136	1.02417
23627_4542_5025	1.08811	0.4	0.96252	0.365079	1.04368	0.906944	0.376068	0.407682	0.996031	0.410836	1.00966	1.28016	0.964902	1.11111	0.936764	0.883238	0.930091
11083_1667_6043	0.997727	0.966667	0.983663	0.885714	0.980552	0.884667	0.921875	0.919941	0.998573	0.926665	1.01805	0.990319	0.950014	1.375	1.18565	0.951925	0.999024
6342_3282_7134	0.879698	1.80952	1.44531	1.6	1.2798	1.05377	1.71111	1.51406	0.998421	1.50797	0.991765	1.19929	1.01355	1.8	1.09376	1.01262	0.996635
17028_13608_3775	0.79273	1.29412	1.23933	1.19048	0.895134	0.773445	1.24324	0.995736	0.99936	0.997445	1.01396	0.908842	0.974386	1.2	0.974048	0.977173	1.01483
17861_18012_5248	0.855418	0.75641	1.0768	0.775	0.994155	0.995688	0.764331	0.659645	0.999915	0.671711	1.0104	1.01772	0.951268	1.22222	0.929474	0.95509	0.939271
18030_13564_3637	0.631859	1.7	1.03151	1.38462	0.973238	0.732697	1.53333	0.988942	0.999468	0.997849	1.0128	0.863659	0.936195	2	0.956901	1.03341	0.986236
19102_13376_3667	0.771013	1.1	0.797834	1.04348	0.959142	0.744942	1.07143	0.83487	0.99688	0.850005	1.02574	0.952267	1.00496	1	0.914536	0.986805	0.98876
18258_13594_3777	0.905547	1.08333	1.1896	1.03571	1.01697	0.573471	1.05882	0.962396	0.999805	0.978065	1.03135	0.956047	0.988789	1.2	0.992324	0.993011	0.979581
18340_13291_3859	0.855173	1.16667	0.97134	1.06897	0.98503	0.605299	1.11538	0.959803	0.996413	0.979625	1.02236	0.811938	0.995156	1.4	1.04666	0.952	0.993727
20514_12634_3783	0.822242	0.375	0.978746	0.407407	0.503941	0.396021	0.38	0.315441	0.999825	0.322212	1.01533	0.907864	0.972216	0.714286	0.797137	0.813462	0.946697
21112_13116_3784	0.778135	1.63158	1.19433	1.47826	1.03728	1.0023	1.56098	1.22615	0.997824	1.25094	1.02999	0.949169	0.999341	1.25	1.19744	0.979393	0.961302
22132_13552_3588	0.749512	1.3125	0.946471	1.22222	0.988353	1.18462	1.27273	0.966547	0.999572	0.993266	1.03669	1.31278	0.958891	1.33333	1.06035	0.991708	0.969387
21624_12812_3849	0.569042	2.17647	0.877165	1.69565	0.962582	0.814174	1.92308	1.11867	1.00075	1.13159	1.04394	1.00461	0.905432	1.25	0.976132	1.2366	1.00409
18061_12014_4199	0.690701	0.222222	0.511576	0.272727	0.220663	0.655214	0.237288	0.1678	0.937798	0.166894	1.04298	1.2166	1.00364	0.714286	0.558552	0.609293	0.992431
18956_11402_5236	1.10463	0.846154	1.03832	0.878049	1.00995	0.898334	0.860759	0.946244	0.995005	0.969932	1.01409	0.960543	0.999738	1.25	0.945654	1.12717	0.995286
20606_13002_4069	0.646847	2.05556	1.12065	1.64	0.998602	0.694337	1.83333	1.20573	1.00015	1.2216	1.0191	1.30747	0.999129	2	1.02959	1.13199	0.972985
22533_13442_3842	0.870333	1.33333	1.31729	1.33333	0.998689	0.704932	1.34	1.17314	0.998254	1.19902	1.02519	0.99014	0.976117	1.14286	1.09006	1.07004	0.980889
18318_16058_3145	0.850096	0.952381	1.04128	0.88	0.90343	0.606796	0.911111	0.780876	1.00032	0.799383	1.02685	0.954988	0.982756	1.5	0.995783	0.905001	0.964118
18784_14142_3468	0.769131	1.4	1.10932	1.15385	0.965135	0.650791	1.26667	0.984788	0.999912	1.00308	1.03158	0.784309	0.930934	1.4	1.08097	1.05734	0.963825
19016_15097_3811	0.712222	1.42105	1.01476	1.31818	0.964943	1.11137	1.375	0.993659	1.00119	1.01137	1.03311	0.940338	0.947656	1.57143	0.955059	1.01628	1.01167
20178_13882_3690	0.805733	1.33333	1.15576	1.2963	1.01345	0.966325	1.32	1.07355	0.999614	1.08466	1.01319	1.00232	0.998732	1.16667	1.00355	0.965584	1.03464
21530_14782_3179	1.14362	0.9	1.14733	0.857143	1.27181	0.616774	0.869565	0.989381	0.99549	1.0057	1.00678	1.03482	0.978818	1	0.980799	0.947725	0.996873
21984_16566_2931	1.00846	1.03226	0.883931	1.0303	0.993126	1.05302	1.03175	1.04006	0.997125	1.06927	0.997469	0.871521	0.982682	1.125	1.03699	0.898395	1.01401
21346_15150_3567	0.724276	1.56522	0.97966	1.35714	0.972452	0.878943	1.46	1.07304	0.999988	1.08561	1.0542	1.01855	0.992919	1.8	0.991568	0.988384	0.953757
19568_19040_2827	0.740823	1.69231	0.617875	1.5625	1.00177	0.866629	1.64286	1.23123	0.997787	1.24763	1.02956	1.00143	0.999437	1	1.02358	0.982103	0.98391
21890_19316_3138	0.72448	1.94444	1.20981	1.80952	1.0281	0.931095	1.89474	1.39086	0.999866	1.39356	1.01333	0.988545	0.977136	1.8	0.97814	1.3433	0.994945
20698_16074_5270	0.940907	1	0.993315	0.921053	1.14414	0.819661	0.956522	0.902778	0.998835	0.910382	1.01499	0.966519	0.977659	1.28571	1.02693	0.995641	0.940181
21386_15960_5226	0.903462	0.560976	1.01043	0.545455	0.923089	0.787402	0.547619	0.498018	0.997903	0.501351	1.02371	1.03825	0.955191	0.636364	0.64975	0.967229	0.952429
21552_16690_5369	1.0064	0.678571	1.32171	0.735294	0.885979	0.61434	0.704918	0.709437	0.999992	0.723103	0.99688	1.30494	0.923445	0.75	1.0017	1.16636	0.939237
18920_20094_5076	0.795673	1.09804	0.479711	1	0.978091	0.833904	1.04587	0.841382	0.998942	0.848336	1.03752	0.923074	0.979286	0.818182	0.977273	0.985911	0.923443
20594_17958_5348	1.0017	0.701754	0.61655	0.698413	1.0025	0.611838	0.697479	0.698734	1.00038	0.705453	1.0211	0.918863	0.947843	1.11111	0.985737	0.932248	0.995905
24344_15834_3272	0.721261	1.63158	1.21187	1.57143	1.01378	0.747093	1.61538	1.18236	0.9999	1.19618	1.01986	0.891868	1.00126	1.33333	0.980138	1.02706	0.986909
23971_16614_3028	0.727719	1.47368	0.91472	1.36364	0.979062	0.866873	1.425	1.05114	0.999135	1.06883	1.04215	1.02671	0.990076	1.16667	1.20645	0.897532	0.999879
25896_16367_3985	0.913086	1.15789	1.38755	1.08696	0.963577	0.917213	1.12195	1.02817	0.99818	1.03383	0.999821	1.01352	0.99168	1.6	1.12113	0.950825	0.963237
24282_17419_2915	0.729976	1.57143	1.27427	1.25	1.08613	0.925467	1.39394	1.03066	1.00018	1.03504	0.993453	1.00071	0.971712	1.33333	0.975657	1.04382	0.945902
24070_18658_3427	0.905068	1.09524	0.99929	1	0.983526	0.728397	1.04444	0.949449	0.997478	0.972183	1.05024	0.994248	0.993518	1.16667	1.00176	1.04933	0.981623
25583_17431_3435	0.814847	1.04545	0.958752	1	0.995175	0.716073	1.02174	0.840426	1.00006	0.847737	0.992821	0.904391	0.976535	1	0.963568	0.966644	0.955489
26582_18406_3972	1.00923	0.727273	1.2709	0.826087	1.25839	0.990953	0.772727	0.779773	0.999507	0.804113	1.00798	0.958244	1.01056	1	0.917236	0.979849	1.00149
25816_20112_3383	1.25576	1	1.16673	0.928571	1.00122	0.797436	0.96	1.19247	1.00044	1.1677	0.987544	0.857162	0.981916	0.777778	1.20166	1.12398	0.992642
20342_20820_5309	0.843359	0.929412	0.973156	0.912088	0.985424	0.818614	0.92	0.783209	0.999728	0.800613	1.03321	0.933415	0.98641	1.1	0.985036	0.96076	0.938089
19502_10225_5490	0.764352	1	0.94045	0.862069	1.01304	0.968725	0.921569	0.71207	0.996818	0.700319	1.01221	0.98909	1.02648	1.28571	0.793461	0.941107	0.992256
19749_10119_5560	0.790506	0.652174	0.905045	0.566667	0.962	0.621327	0.596154	0.476436	0.996555	0.480852	1.05574	1.01824	0.893511	1	0.791185	0.896646	0.99724
21268_16130_5513	0.489413	2.1	1.23555	1.65	0.990766	0.600558	1.85507	0.945465	1.00044	0.941245	1.05122	0.724487	1.00228	2	0.996831	1.00439	0.992404
21762_16432_5409	1.15569	0.647059	1.45776	0.657895	1.28237	0.696667	0.647887	0.744092	0.996531	0.755515	1.0003	1.03742	0.927994	1.33333	0.960663	0.948996	0.989011
22032_16406_6200	0.92571	0.723077	0.907175	0.746269	0.991334	1.07941	0.732824	0.681272	0.999612	0.701984	1.0405	1.07082	0.931676	0.833333	0.991263	0.91131	0.965248
21924_16584_6392	0.854111	0.686275	1.07229	0.684211	0.887217	0.806361	0.682243	0.587348	0.999649	0.602791	1.04491	0.844283	0.951154	1.3	0.9678	1.01272	0.87546
18976_20092_5569	0.830178	0.732143	0.973831	0.68254	0.951404	0.942197	0.70339	0.588993	0.9985	0.597945	1.01505	1.04977	0.885688	0.916667	0.955912	0.983963	0.958764
18928_19106_5721	0.824481	0.656716	0.823341	0.657534	0.89733	0.698399	0.654676	0.54565	0.999988	0.558039	1.02659	0.80866	0.920968	0.888889	1.00774	0.976368	0.966373
23457_15006_5756	0.728266	1.74684	0.741551	1.75309	1.23706	0.440112	1.75472	1.30459	0.999704	1.33703	1.05849	0.44696	1.05706	1.9375	1.00601	0.989132	0.997876
22838_16682_5467	0.863062	0.730769	0.956494	0.666667	0.972306	0.690944	0.693694	0.603532	0.999755	0.618585	1.04488	0.896061	0.978905	1.57143	0.861417	0.972341	0.936415
23400_16638_5979	0.797659	0.423729	1.0068	0.409091	0.70411	0.771409	0.41129	0.332205	0.999749	0.33998	1.03923	0.872315	0.974084	0.8	0.75346	0.777918	0.905512
22810_15800_5960	0.876553	0.861538	1.52032	0.833333	0.977997	0.884495	0.845588	0.746011	0.999956	0.760565	1.02228	0.914679	0.963381	1.1	0.987062	0.989154	0.971347
24856_16610_5798	0.760298	0.764706	0.869743	0.745455	0.970546	0.973034	0.752381	0.579886	0.99974	0.593176	1.04245	0.882634	0.988557	1	0.756041	0.95603	0.905975
24798_16246_5898	1.10585	0.589286	1.04913	0.57377	0.890005	0.872825	0.577586	0.635549	0.999859	0.651409	1.02537	0.899178	0.936754	0.888889	1.01964	1.0114	0.926011
23708_17293_5929	0.925	0.513514	1.01279	0.493827	0.608088	0.797316	0.5	0.46458	0.999566	0.477452	1.0305	1.00425	0.927116	1	0.97542	0.980021	0.923369
20814_32346_5214	0.809859	1.06818	0.96926	0.962264	0.992097	0.940042	1.01042	0.825909	1.00009	0.839692	1.02905	1.17532	0.978457	1.28571	0.98539	0.972802	0.925945
26842_32356_3076	0.870526	1.5	1.10275	1.44444	0.992512	1.09736	1.48	1.29593	0.999886	1.31058	0.997526	1.02538	0.99453	1.57143	0.99452	1.02602	1.00356
26084_33204_2966	0.975201	0.8	1.12244	0.772727	0.906905	0.908605	0.780488	0.762136	1.0005	0.771063	1.0184	1.13647	1.05962	1.16667	0.643916	0.845902	0.931103
19932_34494_2758	0.668311	1.22222	0.797008	1.14286	0.948537	0.68156	1.18421	0.805634	0.99989	0.810451	1.05706	1.03026	0.956037	1.8	1.05117	1.27384	0.996758
21096_36934_3223	0.755112	1.47368	0.956932	1.25	0.96062	0.645416	1.35714	1.03591	1.00122	1.04317	1.0318	0.887282	0.985912	1.6	0.965232	0.983806	0.971595
19258_37910_3451	0.67081	1.36364	1.03666	1.14286	0.910347	0.735067	1.2449	0.849782	0.999575	0.860842	1.02682	0.812314	1.01892	1.5	0.995091	1.04991	1.00762
20146_38035_3591	0.890796	0.962963	1.20286	0.933333	0.969972	0.849136	0.946429	0.847458	0.998752	0.857581	1.02177	1.21886	0.995647	1.33333	0.726055	0.995579	0.999353
19474_37650_3856	0.806866	1.84211	1.65082	1.58333	1.39912	0.681909	1.71429	1.3946	1.00039	1.40832	1.01007	0.978795	0.994372	1.8	1.01209	1.047	0.998897
20162_37572_3938	0.654952	2.13333	1.0461	1.61905	0.992417	1.55667	1.85714	1.23565	0.998771	1.24234	1.04092	0.984242	0.988584	1.66667	1.04717	1.07754	1.0421
20400_37728_3588	0.973945	0.758621	1.1708	0.75	0.827367	0.829475	0.75	0.731469	0.999312	0.746278	0.99774	0.942204	0.971599	1	0.992872	0.951353	0.961697
20786_38878_3675	1.04039	0.75	0.921993	0.741935	0.989096	0.896142	0.741379	0.770261	0.999751	0.790071	1.03415	0.916873	0.978507	1.33333	0.978525	1.04484	0.975657
21036_38796_3551	0.940882	1.09091	1.13814	1.03846	0.950588	0.673429	1.06383	1.00359	0.999268	1.02739	1.02985	0.884236	1.01879	1.4	0.96522	1.01378	0.989143
21360_38690_3650	0.670226	1.36842	1.32748	1.31818	1.10071	0.778953	1.35	0.920748	0.999124	0.931153	1.0205	1.0058	1.0028	1.16667	1.02062	1.00754	0.993785
20746_38574_3732	0.887475	0.740741	0.919523	0.741935	0.959498	0.818776	0.736842	0.657439	0.997227	0.663237	1.0157	0.995407	0.996559	0.833333	1.04246	0.847492	0.993936
21850_38004_3600	0.89586	1.24	0.975537	1.13333	0.97915	0.712146	1.18519	1.0671	0.998569	1.0938	1.03309	0.85891	0.98328	1.16667	1.00042	0.920203	0.979979
22148_38052_3589	0.782368	1.17647	1.13492	1.09091	0.863728	0.782105	1.13158	0.894482	0.999525	0.903647	1.03148	1.07215	0.976868	1.2	0.921913	1.07981	0.995225
22096_38156_3571	0.909168	1.24	1.00799	1.16667	1.01776	0.943472	1.2037	1.09878	1.00012	1.09135	0.991794	1.05331	0.99475	1	0.963619	1.00379	0.992379
21492_38744_3598	0.734548	0.714286	1.07943	0.6875	0.849962	1.08727	0.694915	0.517389	0.99106	0.525714	1.03606	1.1785	0.978336	1.5	0.853861	0.967097	0.993707
21676_39022_3662	0.828493	1	1.0623	1	0.689227	0.888981	1	0.835652	0.999599	0.840594	0.976851	0.960743	1.00366	1.28571	0.789673	0.987376	0.97309
21812_38864_3689	0.809654	0.884615	1.13497	0.866667	0.891101	0.744993	0.872727	0.713549	0.99998	0.716339	1.01609	0.928363	1.00403	0.833333	0.998639	0.976836	0.983922
19465_34360_5361	0.832176	0.556818	1.2646	0.547368	0.896484	0.972454	0.549451	0.461577	0.998729	0.470374	1.02451	0.897486	0.935064	1.25	1.03586	0.983207	0.983042
23650_37308_3184	0.659453	1.8125	1.35033	1.5	0.897342	0.707638	1.65714	1.11256	1.00025	1.12989	1.02073	0.83519	0.990035	1.66667	1.03835	0.92351	0.993812
22784_36590_3378	0.631466	2.10526	1.35023	1.78261	0.983973	0.713094	1.95122	1.25702	1.00135	1.26287	1.00466	1.14929	0.994633	1.8	0.966178	0.957479	0.933298
23423_37160_3618	0.857203	1.4	1.5402	1.33333	0.97787	0.858874	1.375	1.18547	1.00016	1.20698	0.9928	1.11411	0.994229	1	1.13632	0.974932	0.968495
23926_36782_3519	0.785256	1.33333	1.08667	1.3913	1.17869	0.72957	1.37209	1.08778	0.999276	1.11207	1.03851	0.92579	0.981581	1.33333	1.07764	1.04515	0.946032
25292_35602_3061	0.798393	1.18182	1.47952	1.12	1.28191	1.13664	1.15217	0.929603	0.997382	0.941475	1.02703	1.13381	0.976844	1.4	0.752923	0.944383	1.04608
24888_36982_3814	0.69654	2	1.49195	1.36842	1.04527	0.490172	1.63333	1.15246	0.999459	1.16022	1.02938	0.88285	0.97926	1.75	1.04172	1.40278	0.994506
24132_37686_3603	0.732001	1.64706	1.06591	1.34783	1.06348	0.93395	1.48718	1.1016	0.999958	1.10246	1.02468	0.97515	0.997544	1.33333	1.00426	0.9185	0.973933
23062_34626_5327	0.977565	0.678571	0.963343	0.617647	1.00989	0.959725	0.639344	0.625794	0.998848	0.632828	1.00896	0.9278	0.896795	0.857143	0.759823	0.98384	0.928782
24650_38070_4059	0.769304	1.625	1.01543	1.41379	1.03627	0.73265	1.51923	1.1815	0.999495	1.18324	1.03552	0.912479	0.983968	1.5	1.08488	0.972143	0.982718
27301_32024_3595	1.04427	0.75	1.11693	0.769231	0.973827	1.31226	0.755102	0.787253	0.999629	0.812066	1.00701	1.20046	0.983436	0.75	1.00616	0.93335	1.06174
27694_33208_4149	0.737708	1.66667	1.09929	1.5	0.994539	0.71096	1.59091	1.18984	0.999905	1.20345	1.04375	1.05953	0.960827	2.2	0.937512	1.01613	0.964742
21220_34534_6048	0.859065	0.685714	0.427449	0.68	0.857602	0.804425	0.680556	0.589583	0.999779	0.602062	1.03959	0.8311	0.864942	0.909091	0.968164	0.964297	0.940224
22284_35164_6343	0.839469	0.674419	0.889852	0.62	0.766607	0.963141	0.641304	0.542659	0.999379	0.551846	1.04751	1.01817	0.954902	1.5	0.990808	0.99388	0.96944
20968_36578_6453	0.782599	0.809524	0.858867	0.787234	0.684751	0.607312	0.795455	0.62975	0.998949	0.644091	1.03419	0.85634	0.974702	1.42857	0.850388	0.984285	1.02089
21460_36420_6353	0.897295	0.860465	1.17834	0.891304	1.00349	0.916278	0.875	0.789089	0.996524	0.805291	1.01182	0.964137	0.976056	1	0.979432	0.987611	0.941986
21752_36536_6327	0.772853	1.18	0.780073	1.12727	0.965082	0.698813	1.15385	0.903	0.999432	0.91952	1.00811	0.866495	0.982533	1.3	0.905458	0.843784	0.983196
23567_35696_5426	0.886145	1	1.26579	0.928571	1.19654	0.857295	0.961538	0.856757	1.00003	0.872258	1.02933	1.02536	0.954832	1.1	0.995694	0.98305	0.954827
22898_34795_5895	0.854346	0.955882	0.884899	0.943662	0.990883	1.21934	0.949275	0.818049	0.999787	0.845243	1.04554	0.998583	0.978047	1	0.993646	0.99978	0.935963
24252_34920_5913	0.967834	0.373333	0.647208	0.4	0.786327	1.08257	0.383117	0.371501	0.997819	0.378423	1.01738	0.997222	0.94298	0.545455	0.850248	0.967858	0.917372
22955_35932_5510	0.985781	0.736842	0.942904	0.72093	1.00707	0.745791	0.725	0.715297	0.99954	0.726194	1.00989	0.924041	0.961208	1.14286	0.981864	0.974003	0.942143
24285_36276_6152	0.836315	0.4375	0.906098	0.428571	0.900972	0.853657	0.428571	0.36164	0.998909	0.368326	1.04358	1.07609	0.945853	1	0.835522	0.902944	0.925774
25611_35410_5763	0.952309	0.714286	1.05077	0.666667	0.962443	0.761358	0.685714	0.654784	0.997886	0.659031	1.03203	0.816326	0.890773	1.125	0.775918	0.955187	0.947394
18524_24728_4772	0.899793	0.530864	0.584926	0.541176	0.977504	0.782254	0.533333	0.482599	0.999757	0.489705	1.01506	0.801653	0.945623	0.75	0.990837	0.854087	0.936035
24372_33934_5574	0.940168	0.918367	0.655473	0.851852	0.972271	0.700015	0.882353	0.832335	0.999934	0.860373	1.03683	0.909562	0.976279	1.22222	1.00902	0.98154	0.973327
20557_25436_4551	1.13725	0.514286	0.978685	0.520548	0.965961	1.00668	0.514085	0.580698	0.997653	0.595198	1.00703	0.98348	0.987031	0.727273	0.876713	0.788334	0.948038
18146_28528_4654	0.908985	0.881356	0.684763	0.833333	0.982423	0.808008	0.854839	0.780964	0.999659	0.807717	1.04093	0.780518	0.962938	1	0.987233	1.04955	0.908576
23732_35700_6037	1.00692	0.44	0.780104	0.481481	1.00653	0.804796	0.458065	0.46125	0.998173	0.470575	1.01785	0.898004	0.94727	1	0.845114	0.915145	0.92659
17844_24746_4703	0.812681	1.03571	0.549924	1	1.00364	0.817671	1.01695	0.835605	0.998785	0.846548	1.016	0.691296	0.975477	0.6	0.988796	0.973271	0.970502
20996_7613_3052	0.753933	1.42105	0.91353	1.11538	0.941954	0.88567	1.25	0.954346	1.00011	0.950048	1.01305	0.93159	0.994588	1.2	0.974046	0.943031	0.975528
6605_6690_3238	0.889893	0.642857	0.945938	0.575758	0.751355	0.771562	0.6	0.537736	0.999408	0.539222	1.02737	1.14978	0.982672	1	0.965814	0.975469	0.964538
6928_6230_3262	0.958	1.30303	0.998938	1.41176	1.043	1.11115	1.36364	1.30896	0.999175	1.31671	1.01057	1.06173	0.965352	0.6	0.999739	0.98613	0.95461
6809_6101_3305	0.857498	1.33333	0.911646	1.22222	0.979887	0.934345	1.27692	1.10314	0.998581	1.11143	1.00878	1.10893	0.99681	1.22222	0.983331	0.968752	1.15044
21481_7668_3321	0.826023	1.29167	0.827883	1.2069	1.13549	0.829478	1.25	1.04153	0.999556	1.04997	1.00867	1.05184	0.963596	0.888889	0.978445	0.933891	0.950516
6414_6729_3393	0.804673	0.757576	0.865568	0.702703	0.994275	0.887764	0.724638	0.589986	0.99829	0.59369	1.03036	0.941159	0.955428	0.8	0.914454	1.01617	0.949629
6252_7051_3395	0.869245	1.21277	0.735227	1.27083	0.964748	0.919101	1.23158	1.07902	0.998081	1.09323	1.00909	1.11708	1.00387	0.55	1.01865	0.990628	1.04697
6169_6979_3480	0.753634	1.7027	0.82488	1.43478	0.975523	0.747508	1.56098	1.19294	0.9999	1.19266	1.00571	1.02092	1.00075	1.41667	0.961292	0.977817	0.970236
7072_5653_3479	1.054	0.85	1.54641	0.833333	1.00245	0.901432	0.837209	0.880503	0.998483	0.886333	1.01922	0.972414	0.996192	0.857143	0.989914	0.965162	0.971355
6548_5955_3502	0.92353	1.36	1.32465	1.46154	1.02015	0.78512	1.42	1.31613	0.998193	1.32243	1.02105	0.967154	0.984467	0.8	1.05313	0.97013	1.00518
6246_6809_3504	0.819078	1.38889	0.922884	1.17778	0.942601	0.781233	1.275	1.05471	0.999039	1.05621	1.00406	1.06799	0.943503	1.09091	0.984643	0.980845	1.13949
21762_7440_3539	0.853462	1.4	0.943451	1.21875	0.98641	0.859077	1.30357	1.12074	0.998501	1.12375	1.01024	1.16373	0.999231	1.33333	0.992202	0.951252	0.955674
6125_6794_3587	0.946743	1.16216	1.45278	1.12195	1.04989	0.758937	1.14286	1.08518	0.998527	1.09594	1.01494	0.998195	0.992087	1.08333	0.984977	0.984495	1.00528
20018_5423_3630	0.88047	1.20833	1.08246	1.10345	0.9802	0.869601	1.15385	1.02167	0.999382	1.03004	1.02595	0.9483	0.990587	0.9	0.989696	1.0039	0.968526
5753_7162_3627	0.728852	2.64706	1.44027	1.95833	1.17123	0.692469	2.275	1.68173	0.998326	1.66955	1.00445	1.00624	1.03031	2	0.982363	0.928924	1.04396
21690_7026_3652	0.870947	1.37037	1.1089	1.42857	0.999285	0.709002	1.40741	1.2339	0.999777	1.24006	1.0134	0.952383	0.992766	0.8	0.980712	0.976036	1.00415
5586_7624_3696	0.846653	1.4375	1.21309	1.25641	1.11286	0.77775	1.34286	1.14634	0.999612	1.15438	1.01326	0.995828	0.993866	1.11111	0.991782	0.972262	1.03545
7701_4992_3700	0.554125	2.72727	1.20333	1.88889	0.958092	0.836754	2.25	1.27828	0.9983	1.27017	1.02003	0.985856	0.9915	1.75	0.949973	0.969007	0.998677
6279_6151_3737	0.912053	1.69565	1.20413	1.48276	1.00285	0.866075	1.58824	1.45431	1.00055	1.45996	1.02044	0.923142	0.956986	0.909091	0.973372	1.00459	0.958741
5864_6817_3745	0.812708	1.33333	1.19269	1.16327	1.02315	0.842032	1.24444	1.0227	0.998613	1.02316	1.01347	1.02632	0.985174	1.18182	0.96388	0.984549	1.00233
5337_8112_3757	0.929164	1.30233	0.955637	1.2766	1.0201	0.899856	1.29213	1.2052	0.999479	1.2131	1.00698	1.07729	1.00818	1.11111	0.973316	0.983553	0.973545
22132_7257_3854	0.852485	1.1	0.892586	0.973684	0.990067	0.766026	1.02985	0.884717	0.996525	0.888134	1.03039	0.984143	0.960394	0.7	0.999587	0.967073	0.965266
5013_8190_3932	0.836803	1.48718	0.874409	1.30435	0.986142	0.822517	1.39286	1.17654	1.00004	1.18111	1.01382	0.984643	0.984702	1	0.991877	0.946109	0.991783
4380_7247_4002	0.676161	2.95455	1.52474	2.48148	1.11921	0.879235	2.72917	1.87964	0.998917	1.87088	1.00799	1.00596	1.0009	2.2	0.982998	0.941164	0.992027
21663_6094_4021	0.767273	1.61538	0.882165	1.51613	1.00978	0.634458	1.57143	1.22153	0.998584	1.22392	1.01843	1.03733	0.966568	1.4	1.10493	1.01047	0.994851
8030_4636_4030	0.92359	1.06061	1.0461	0.952381	0.973388	0.828586	1	0.92725	0.996379	0.93349	1.02684	1.08511	0.977893	0.75	1.01668	0.976017	0.973255
21760_6234_4045	0.740986	1.88	1.13916	1.66667	1.09039	0.937836	1.77778	1.33615	0.995849	1.33448	0.997401	1.03554	1.00825	1.5	0.954018	0.960145	1.01212
19950_5071_4050	0.833308	1.36	1.38658	1.23333	1.0169	0.787545	1.2963	1.09006	0.997108	1.09098	1.07303	1.08287	0.986932	1.33333	0.980556	0.975528	0.990024
6847_5112_4089	0.77221	2	1.49399	1.66667	0.986229	0.903565	1.83333	1.43228	0.997173	1.43461	1.00947	1.23117	0.965822	1.5	0.994215	0.976239	0.993628
4797_8052_4088	0.846341	1.325	0.952427	1.21277	1.02463	0.936859	1.26744	1.08145	0.998713	1.08516	1.00857	1.08678	0.939049	1	0.992599	0.978078	0.961192
21050_5608_4178	0.87729	1.23077	1.29445	1.33333	0.989809	0.8563	1.28846	1.13725	0.997061	1.14513	0.994374	1.11415	0.968645	1	1.04099	0.967017	1.00038
21043_5516_4176	0.824644	0.730769	0.699877	0.78125	0.608896	1.09152	0.754386	0.627959	0.999375	0.628301	1.00352	0.969822	0.993682	1	0.942947	0.973635	0.983761
4986_7010_4249	0.815487	1.55263	1.01179	1.41304	1.07644	1.18135	1.48193	1.22035	0.998422	1.21919	1.01477	1.21912	0.971664	1.18182	1.04114	0.983688	0.992943
22266_6450_4278	0.879293	0.904762	0.973514	0.857143	1.05537	0.575912	0.875	0.774283	0.998151	0.771735	1.02322	1.09656	0.995144	1	0.980239	0.95768	0.975655
16813_4408_4297	0.669952	1.66667	1.32337	1.43478	0.959204	0.589827	1.55	1.0573	0.997697	1.05659	1.01421	0.945522	1.00655	1.6	0.993356	0.971111	0.962142
20536_5207_4296	0.785188	1.63636	1.68536	1.4	0.962253	0.689431	1.5098	1.19788	0.994798	1.20167	1.01397	1.06778	0.980772	1	0.975678	0.965706	0.968845
23428_9047_4296	0.82025	1.54286	1.18419	1.36585	1.2304	0.927805	1.45333	1.20466	0.997872	1.18892	1.00795	1.14781	0.980098	1.42857	0.964638	0.972176	0.963518
7095_4736_4339	0.805825	1.72414	0.932133	1.5	1.01661	0.80791	1.60938	1.30918	0.99997	1.30963	1.0428	1.12701	1.00121	1.11111	1.0378	0.952401	0.961739
8170_4274_4346	0.870982	1.25641	1.03202	1.13043	0.980385	0.748745	1.19048	1.04519	0.998868	1.04804	1.02595	1.04409	0.984927	1.125	0.985842	0.98909	0.969035
21376_5517_4367	0.732548	1.88235	0.971871	1.71429	0.993821	0.884988	1.81081	1.34569	0.999034	1.34266	1.01386	0.975236	1.02977	1.4	1.08826	1.00563	0.974617
15786_10695_4381	0.676562	1.5	1.01677	1.33333	0.971735	0.860275	1.42857	0.987234	0.998278	0.99225	1.03699	0.901825	1.01516	1.25	0.98327	0.998234	0.963275
8778_3995_4403	0.763181	1.59459	0.887683	1.36957	1.07725	0.665201	1.47561	1.141	0.999639	1.13974	1.0144	1.00629	0.942456	1.11111	0.975749	0.946574	1.1022
16662_10494_4412	0.85748	1.14286	0.779419	1.0625	0.99634	0.787491	1.10345	0.95279	0.999883	0.939022	1.03234	0.96201	0.973019	1.66667	0.959757	0.957725	1.05626
7616_4412_4419	0.911288	1.33333	1.09618	1.23077	1.06739	0.625005	1.28169	1.17341	0.999836	1.18052	1.02681	0.956848	0.995089	1.09091	0.997664	0.957577	0.961718
23027_7081_4461	0.667976	0.966667	1.00262	0.794872	0.789422	0.786532	0.867647	0.592105	1.00099	0.591625	1.01069	1.05865	0.973991	1.125	0.925848	0.977805	0.962083
21843_5917_4463	0.797565	1.9375	1.65488	1.52174	0.961072	0.708039	1.71053	1.37629	0.999801	1.37649	1.01084	1.1823	1.00477	2	0.966906	0.989901	0.974746
23547_8187_4514	0.822627	1.41176	0.961452	1.28571	0.952574	0.889852	1.35135	1.12192	0.996481	1.12426	1.00997	0.965572	1.00735	0.833333	0.977946	0.977011	0.979867
17960_4177_4552	0.632344	3	1.24221	2.31818	1.1521	0.84137	2.64865	1.70833	1.00014	1.70501	1.00523	0.893389	0.991817	1.66667	1.01245	1.39722	0.962705
7208_4570_4543	0.843629	1.36364	0.677664	1.225	1.04157	0.751043	1.29167	1.0994	1.0002	1.10593	1.01089	1.06234	1.01475	0.9	0.982228	0.987107	0.985245
23009_6822_4583	0.764244	1.25806	0.751744	1.10526	0.997151	0.693891	1.17647	0.912491	1.00005	0.893241	1.05687	0.926771	0.981543	0.9	0.972092	0.984542	0.949614
7158_3642_4598	0.798657	2.45	1.53936	2.26087	1.07999	0.773061	2.38095	1.92352	1.00076	1.92444	1.0042	1.00274	1.0254	2.4	1.00005	1.03222	0.969789
5851_5390_4622	0.765101	1.52632	0.807565	1.375	0.989182	0.941101	1.45238	1.12409	1.00006	1.12887	1.0111	0.99792	0.928972	0.857143	0.962301	0.984698	0.971793
8451_4026_4630	0.572542	5.3	1.8228	3.11111	1.09968	1.20586	4	2.34416	0.998025	2.32456	0.989884	1.42185	1.00179	2.5	0.99487	1.27005	0.967039
18333_4104_4721	0.703641	2.125	1.27882	1.6087	1.02791	0.837235	1.84211	1.31761	1.00088	1.31214	1.01842	1.32804	0.95151	2.25	1.08566	1.08444	1.00006
5208_5983_4759	0.904031	1.24242	0.995108	1.15	0.991206	0.867111	1.19444	1.08488	0.999931	1.08947	1.01025	1.06272	0.991845	0.818182	0.996247	0.978198	0.972257
18231_3163_4842	0.731956	1.90476	1.04148	1.53571	0.988448	0.75736	1.70833	1.26802	0.999044	1.26599	1.01825	0.95861	0.996948	2.4	0.994661	1.21824	0.984128
18870_4115_4881	0.807935	2.28571	1.28259	2.03846	1.09478	0.724248	2.17391	1.77508	1.00011	1.76267	0.974814	1.12889	1.02011	1.6	1.04238	1.043	0.974334
22596_6070_4946	1.00022	1.08824	0.923319	1.14286	1.03245	0.934052	1.11765	1.11779	0.997561	1.12867	1.00387	1.07348	1.00098	1	0.969906	0.954942	0.968705
13051_4431_4994	0.816595	1.11538	0.90254	1	0.893489	0.852521	1.0531	0.868545	0.99913	0.872029	1.0084	1.01805	0.981183	1.125	0.978652	0.981206	0.973951
5446_5905_5016	0.726644	1.71429	1.01151	1.2381	1.04731	0.852087	1.44118	1.06236	1.00043	1.06468	1.0278	0.993089	0.984127	2.25	0.947569	0.999421	0.946491
23031_6152_5030	0.912943	1.6	1.10518	1.74194	1.2565	0.972384	1.68333	1.54389	0.998816	1.55998	1.01082	1.04801	1.01238	0.818182	1.10545	0.975885	0.976116
7687_4066_5102	0.749712	1.28205	1.01077	1.35	1.00077	0.877202	1.32051	1.00449	0.999791	1.00358	1.00959	0.986476	0.983008	0.909091	1.01865	0.978693	0.98246
17554_3607_5121	0.696209	2.47059	1.30512	2	1.00726	0.807225	2.23077	1.57943	0.998585	1.5766	0.992632	1.04003	1.01495	2.5	1.0129	1.10899	0.965823
7192_4267_5211	0.979044	1.5	1.33785	1.39286	0.977003	0.789503	1.45098	1.42166	1.00014	1.42265	1.00241	1.16887	0.993308	1	1.0661	0.981752	1.01234
7483_4165_5237	0.841864	1.5	1.49242	1.41379	0.974333	0.890912	1.46154	1.24066	1.00037	1.2467	1.01364	1.00889	0.997966	0.833333	0.983568	0.952414	0.974743
15763_3287_5280	0.789541	1.85	1.46239	1.70833	1.05422	0.926264	1.7907	1.42898	0.999882	1.43403	1.00387	1.12521	1.01735	1.6	1.01329	0.97913	0.930522
6050_4634_5308	0.466735	4.55556	1.36686	3	0.98977	0.992403	3.69565	1.78429	1.00026	1.7602	1.02111	1.32993	1.0139	3.66667	1.16123	1.01846	0.993154
5414_5328_5334	0.756668	1.45714	1.01157	1.30952	1.02229	0.752064	1.38158	1.06053	0.996222	1.06264	0.99745	0.986238	1.00381	1	0.982655	0.910643	0.985823
8275_3665_5381	0.854599	1.15789	0.912982	1.20513	0.973538	0.835484	1.18421	1.01954	0.99968	1.02963	1.00249	1.10016	0.989094	0.8	0.967143	0.968394	0.986555
23273_4968_5414	0.935761	1.2	1.34638	1.13793	0.967585	0.880494	1.16981	1.09786	0.994824	1.10096	1.00578	1.11403	1.00234	1.33333	0.985097	0.997982	1.15315
21494_4629_5420	0.739638	1.9375	1.10401	1.54545	0.932329	0.680496	1.72973	1.29681	0.999066	1.29923	1.01453	1.15791	1.01517	1.4	0.975122	0.942399	1.0105
13274_3999_5444	0.84444	1.18056	0.833415	1.14103	1.00959	0.811003	1.16107	0.989867	0.999204	0.993998	1.01624	1.03157	0.984174	0.928571	0.996925	0.97012	0.995176
15129_4142_5478	0.822851	1.46154	1.36648	1.36667	0.985149	0.864868	1.41818	1.1781	0.998943	1.1867	1.02431	1.11285	0.998789	1.16667	0.999898	0.966253	0.985715
7265_3989_5546	0.981367	1.10811	1.08141	1.21053	1.00887	0.815468	1.16216	1.14154	0.997632	1.14699	0.994307	1.00759	1.00857	0.777778	1.01034	1.00554	0.993982
8790_4550_5569	0.913033	1.7619	1.09	1.625	0.978104	0.995108	1.70455	1.56394	1.00046	1.56506	0.994086	1.10506	0.990686	2	1.03252	0.989553	0.956853
13506_3692_5677	0.958071	1.12245	1.464	1.12	1.24075	1.00653	1.12245	1.07805	1.00012	1.085	1.01476	1.07437	0.974902	0.769231	0.995116	0.940874	1.00262
15065_4092_5681	0.916906	0.932203	1.18936	0.966667	1.06555	0.893598	0.949153	0.874878	1.00002	0.881764	1.02235	1.09464	0.970456	0.769231	0.98953	0.998364	0.969691
4705_6108_5699	0.534045	4.36364	1.7658	3	1.02712	0.734701	3.62963	1.9938	0.997315	1.96443	1.02659	1.21297	0.983433	2.75	0.973469	1.04943	0.996538
7163_3956_5747	0.916519	1.21739	1.02676	1.10345	0.988264	0.921909	1.15686	1.06441	0.999054	1.0709	1.02093	1.01946	0.984327	0.555556	0.974579	0.953318	0.98013
13452_4387_5798	0.868364	1	0.894282	0.974026	1.04496	0.850344	0.986207	0.863689	0.999834	0.866301	1.01485	1.05033	0.890696	0.875	0.974859	0.984761	0.999439
7657_3518_5976	0.864303	1.39394	0.948252	1.31579	1.06005	0.782135	1.35714	1.18163	0.995383	1.18293	1.01911	1.01787	1.05132	1	0.979689	1.01714	0.984521
17174_3304_6074	0.623976	2.28571	1.40782	1.7	0.986043	0.825103	1.9697	1.25653	0.993527	1.25112	1.01103	0.968799	0.99281	2.5	0.997802	1.0738	0.97996
15244_3467_6286	0.870092	1.06061	1.07763	0.986842	0.984668	0.758379	1.02128	0.896204	0.999296	0.898497	1.02765	1.09333	0.975594	1.375	0.990216	0.998385	0.980304
17699_2469_6449	0.765656	2.91667	1.43264	2.92308	1.236	0.963977	2.88	2.22901	0.999014	2.24498	1.00322	0.973747	1.02336	1.57143	1.15974	0.993112	1.00902
9642_3917_6730	0.788902	1.66667	1.51101	1.40909	0.97629	0.733097	1.53846	1.22773	0.998946	1.23572	0.995241	1.00466	1.01281	1.8	0.976943	1.09439	1.00366
17736_2848_7113	0.682059	1.9375	1.14549	1.56522	0.971543	1.04667	1.73684	1.20461	0.997701	1.20727	1.03622	0.959516	1.00049	1.2	1.04775	1.01658	0.948454
8913_4853_7352	0.782406	1.25	0.743992	1.26923	0.959257	0.840656	1.26531	1.00286	0.999645	1.00035	0.991278	0.982946	0.9892	1.33333	0.981794	0.966014	1.02167
19291_16120_3223	0.787286	1.52778	1.22505	1.34884	0.986294	0.85567	1.4359	1.144	0.999409	1.16403	1.0132	0.926818	0.970082	1.4	1.0606	0.960884	0.979015
22457_29711_3581	0.760348	1.87879	0.990835	1.61538	0.994025	0.81087	1.74648	1.34547	0.999997	1.36154	1.02323	1.13632	1.00691	1.71429	1.02235	0.984149	0.969401
23461_24792_4629	0.718105	1.51515	0.841053	1.2619	0.987071	1.06769	1.37838	1.00543	0.999297	1.02094	1.04245	1.06549	0.928075	1	1.00118	0.959969	0.998327
5200_11450_4880	0.8859	0.930233	1.05433	0.875	0.97958	1.33863	0.9	0.80181	1.00039	0.809285	1.01796	1.09721	0.983735	1.1	1.00088	0.993603	1.00773
9767_10404_3380	0.914749	1	1.08228	0.923077	1.01025	1.14821	0.958333	0.88025	0.998176	0.890076	1.03399	1.12739	0.97993	1.16667	0.995854	0.992192	0.954623
9473_10904_3775	0.938636	1.0625	1.42358	1.02778	0.99517	1.25265	1.04478	0.983509	0.997422	0.986937	0.983046	1.2163	0.993001	1	0.979069	0.965137	0.947334
11371_11255_3695	0.891623	0.5	0.902315	0.466667	0.69891	1.19138	0.490909	0.440439	1.00039	0.442881	1.02056	1.05074	0.962316	1.28571	0.907048	1.02126	1.15986
8508_11740_6867	1.17295	0.0638298	0.383053	0.0784314	0.163428	0.980849	0.0618557	0.0725034	0.998348	0.0741681	1.06353	1.24767	0.832437	0.166667	0.680711	0.952232	1.10897
9622_9702_6232	0.933516	0.767123	0.984886	0.759494	0.979875	1.2373	0.761589	0.713471	0.999394	0.719948	1.00954	1.10683	0.974609	1.33333	1.00434	0.973728	1.0143
9229_12593_5652	0.901692	1	1.1159	0.842105	1.10381	1.17234	0.910448	0.824768	0.997279	0.824243	1.01052	0.998537	0.988119	1	0.897576	0.984727	0.952092
9937_12553_5563	0.842775	1.16216	0.925454	1.02326	0.985513	0.913722	1.08861	0.924668	0.998877	0.924579	1.02091	0.960804	0.987323	1.42857	0.99246	0.979755	0.950079
10212_12430_5716	0.819535	1	0.930626	0.829268	0.986626	1.0984	0.90411	0.747012	0.998737	0.750121	1.01371	1.057	0.979771	1.66667	0.879472	0.950954	0.980804
9199_11558_5870	1.0924	0.321429	0.950744	0.30303	0.937537	0.957558	0.3	0.327052	0.998574	0.329141	1.00417	1.36083	0.950185	0.833333	0.675711	0.953689	0.978579
9117_12066_5983	0.904056	0.955556	0.943839	0.918367	1.01508	1.03359	0.935484	0.849808	0.999168	0.860966	1.02679	0.966024	0.985471	0.888889	0.978568	0.989327	0.898748
9571_12009_5872	0.726873	1.28	1.00726	1.09677	1.06133	1.00092	1.2	0.885049	1.00204	0.881614	1.03624	0.959165	0.959365	1.33333	0.920926	0.986928	0.995101
9071_12361_5930	0.953366	1.12121	1.38745	0.975	0.942827	1.01646	1.04167	0.995025	0.997189	1.00385	0.994777	1.05843	0.968607	1.33333	0.986268	1.05003	0.937101
22331_12272_4097	0.989374	1.09524	1.03527	1	0.971779	1.08057	1.04545	1.03477	0.998192	1.0398	1.00488	1.10464	1.00235	1.16667	0.982661	1.02753	1.00306
23068_11543_5502	0.89881	0.615385	0.976687	0.568966	1.04467	1.36696	0.587156	0.530638	0.999539	0.536359	1.01969	1.23221	0.973635	1.25	0.960988	0.798449	0.931675
23214_12746_5348	0.901474	0.969697	1.0259	0.825	0.971701	1.17834	0.888889	0.805017	0.99909	0.809366	1.02583	1.11118	0.979074	1.42857	1.01429	0.957364	0.959424
23204_12934_5500	0.827593	0.595238	0.635534	0.553191	0.932234	0.995173	0.568182	0.474406	1.00002	0.477346	1.0376	1.03612	0.959972	0.9	0.975797	0.889013	0.955667
24571_11958_6265	0.905678	1.04167	1.00754	0.927273	1.00283	1.13974	0.980392	0.891903	0.998993	0.899927	1.00898	1.11965	0.892706	1.22222	0.997705	1.02477	0.977168
24485_12644_6168	0.902398	0.692308	1.15038	0.655172	0.965206	1.08186	0.669725	0.607372	0.998611	0.613646	1.03006	1.06688	0.959016	0.888889	0.911926	0.977038	0.998942
7166_13375_3802	1.0197	0.941176	1.34671	0.868421	0.94614	1.13702	0.915493	0.932686	1.00637	0.940642	1.00793	1.12819	0.98514	1.25	0.983907	0.984573	0.994185
6370_16279_3911	0.915739	1.09677	1.35338	1.02941	0.918244	1.75608	1.0625	0.976987	0.999667	0.998111	1.00166	1.12806	0.989471	1.25	1.02096	1.0007	1.0052
5960_14741_4151	0.859062	1.48148	1.34087	1.28125	0.982296	1.01697	1.37931	1.19277	1	1.17576	1.02293	1.09694	1.0104	1.5	1.00553	0.995858	1.00249
7916_16307_4262	0.877375	0.923077	0.981559	0.833333	0.929771	1.58369	0.890909	0.786014	1.01128	0.797735	1.01994	1.07838	0.990471	1.66667	1.00728	0.920485	1.03655
6209_17589_4410	0.916216	1.12195	1.03779	1.06818	1.00708	1.47623	1.10714	1.01881	1.0038	1.03102	1.02662	1.08505	0.993258	1.57143	0.991362	0.955134	0.986914
11508_15444_5095	0.822316	0.409091	0.787463	0.372549	0.702118	0.931213	0.393617	0.327513	0.985983	0.327871	1.03944	1.05768	0.958141	1.14286	0.827202	0.837415	0.985549
8851_18664_3904	0.936286	1.08333	1.10582	1.03846	0.956808	1.24347	1.06122	0.996507	1.00013	1.00333	1.02652	1.01946	0.997512	1.16667	0.954255	1.00343	0.998542
10709_20710_3810	0.903207	1.16667	1.15987	1.11111	0.976377	1.09453	1.14	1.03451	0.996742	1.0439	1.01734	0.970068	0.981689	0.875	0.958947	0.960202	1.00416
10433_13470_5742	0.89051	0.934783	0.963223	0.846154	1.0533	1.00109	0.886598	0.793828	0.999723	0.80118	1.02529	1.09961	0.989415	1.44444	0.872338	0.997007	0.929679
9237_14261_5766	0.833178	0.725	0.950941	0.652174	0.807952	1.0635	0.682353	0.573333	0.999982	0.577396	1.03444	0.937742	0.994095	1.42857	0.992419	0.952799	0.932187
9909_14157_5305	0.766129	0.685714	1.0169	0.641026	0.97785	1.14747	0.671233	0.521327	0.995934	0.52096	1.01976	1.30889	0.939775	1.11111	0.571804	0.892993	1.00661
10593_14248_5485	0.820647	1.075	1.01644	0.978261	0.921175	1.03215	1.02353	0.847656	0.99972	0.85679	1.03303	1.03579	0.989657	1.57143	0.974737	1.00608	0.966059
9959_14084_5627	0.875759	1.02326	1.02989	0.92	0.993857	0.982677	0.967391	0.852252	1.00047	0.859917	1.02992	0.99535	0.978309	1.5	0.946838	0.98497	0.996105
11069_13729_6169	0.886915	0.883333	0.93614	0.833333	0.922753	0.894303	0.856	0.763578	0.999843	0.779341	1.02493	1.00611	0.979859	1.18182	0.991452	0.987468	1.03237
9540_14962_5762	0.904412	0.958333	1.02411	0.903846	0.997644	1.06051	0.929648	0.845398	0.999911	0.852269	1.01917	1.01338	0.980818	1.09091	1.00584	0.998542	0.939044
19620_15650_5214	1.06854	0.568182	0.972592	0.55102	0.656238	0.894532	0.554348	0.590429	0.999348	0.599436	1.01889	1.00765	0.973989	1.14286	0.973002	0.996765	1.02914
25471_14773_3612	1.04122	0.447368	0.957261	0.475	0.977694	1.02179	0.454545	0.472768	1.00007	0.483049	1.01698	1.0171	0.950682	0.666667	0.864427	0.891931	0.958525
23215_13879_5162	0.860496	1.02703	1.4753	0.906977	0.864484	0.905463	0.962025	0.833168	0.999084	0.839349	1.01148	1.02511	0.979134	1.42857	0.996389	0.98888	0.998912
24242_17269_4241	0.879352	1.09677	0.91704	0.972222	1.02691	1.23547	1.0303	0.911295	0.99843	0.918888	1.01461	1.11601	0.976459	1.33333	0.965373	0.950799	0.997692
21959_18532_3960	0.840331	1.45	1.27654	1.2	1.00864	1.07439	1.31818	1.11694	0.99975	1.10502	1.02346	1.32689	0.978817	1.6	1.06279	0.989102	1.05538
26621_16066_4101	0.882888	1.29032	1.1439	1.2	0.900579	1.69274	1.24615	1.10663	0.998341	1.11493	1.00257	0.963987	1.0155	1.33333	1.01757	1.01966	0.959297
26781_16940_4092	0.949607	1.16216	1.1576	1.02326	1.09352	1.23212	1.08861	1.03599	0.998679	1.05244	1.02438	1.15071	0.93748	1	0.994847	1.00328	0.958932
24048_13517_5264	0.976408	0.852941	0.942018	0.837838	0.968677	0.85475	0.842857	0.823985	0.999451	0.826836	1.02101	0.848814	0.972313	1.125	0.992194	0.983847	0.942286
23824_13799_5501	0.937356	0.803922	0.896463	0.75	0.997769	0.983179	0.783019	0.736567	1.00349	0.745927	1.02477	1.11746	0.97729	1.25	0.96457	0.975066	0.980161
8570_10902_7082	1.03925	0.382979	0.98314	0.38	0.905366	0.958173	0.385417	0.400104	0.997655	0.406036	1.00235	1.03913	0.92488	0.875	0.973327	0.904393	0.98708
9112_10679_6977	0.877774	0.442308	0.935069	0.444444	0.959593	1.11132	0.447619	0.395882	0.999195	0.406518	1.01291	1.04264	0.864677	1.18182	0.992082	0.917928	0.892224
21907_10255_5517	0.773945	0.342105	0.853263	0.311111	0.816981	0.777928	0.329268	0.258555	0.996882	0.26182	1.03303	0.980413	0.987897	0.857143	0.545771	0.938202	0.917038
22312_10416_5448	0.913894	0.540541	1.31633	0.52381	0.562436	1.52353	0.525641	0.482821	1.00311	0.49164	1.01657	1.28461	0.972378	1.33333	0.743457	0.930265	0.912457
23248_10070_5608	0.967406	0.139535	0.923063	0.142857	0.685389	1.23936	0.131868	0.128136	0.995205	0.131483	1.0306	1.12516	0.952518	0.666667	0.582969	0.721134	0.967627
7787_12198_4686	0.845448	0.71875	1.00721	0.666667	1.00059	0.831072	0.701493	0.597626	1.01322	0.617568	1.04572	1.09117	0.969788	1	0.976908	1.01914	0.987732
9877_12003_3593	0.839817	1.1	0.852577	1	0.996604	1.15541	1.04762	0.886842	0.998323	0.911994	1.07378	1.04719	0.979249	1.16667	1.09104	0.984927	0.981055
11126_12320_3507	0.954345	0.785714	0.878488	0.766667	0.979071	1.10355	0.77193	0.738298	0.996798	0.76638	1.03421	0.983873	0.992274	1	1	0.956889	1.05865
10644_6734_5991	0.944212	1	1.00044	1	1.09954	1.30554	1.0625	1.00612	1.0056	1.00847	1.01607	1.39035	1.02758	1.2	1.97561	0.926595	1.08357
14206_8278_5538	1	1	0.943717	1	1.02874	1.24705	1	1	0.99196	1.03023	1.10416	1.57289	1.02539	1.2	1.37354	1.06088	0.976866
14081_8286_5748	0.987178	1	1.00829	1	0.989717	1.08201	1	0.987805	0.989931	0.993944	0.988764	1.04683	1.03511	1	0.997473	0.976044	1.00076
22914_7130_5640	0.931977	1.125	0.915816	1.11111	1.03907	1.53847	1.05882	0.990654	1.00075	1.00846	1.03358	1.35296	1.01558	0.833333	1.47851	0.958267	1.03139
7053_17752_3965	0.872822	1	1.11747	0.944444	1.01088	1.11128	0.985294	0.865482	0.999975	0.880236	1.0236	0.93447	0.991196	1.375	0.989607	0.985058	0.97041
11559_14797_3326	0.79931	1.16	1.0581	1.07143	0.940418	1.39759	1.11538	0.899721	0.999807	0.928267	1.06886	1.02847	0.932078	1.83333	0.970137	0.971112	0.9647
11995_16098_4156	0.848067	1.4	1.03354	1.25	1.0082	0.699461	1.38095	1.17799	1.0032	1.1901	1.03202	0.789703	1.01239	1.4	0.987697	1.10574	1.0248
11989_16432_4129	0.57795	0.25	0.783579	0.272727	0.589076	1.09587	0.277778	0.166045	0.999517	0.165586	1.11654	1.23569	0.932951	0.75	0.277733	0.239991	1.32703
13106_19855_3155	1.08463	0.769231	0.916812	0.6875	1.00574	0.933663	0.714286	0.772595	1.00076	0.78982	1.10521	1.20755	0.982676	1	1.04348	1.00447	1.05116
14375_9247_5623	1.00588	0.907407	1.03268	0.909091	0.996259	1.02907	0.916667	0.921794	1.00183	0.92594	0.979942	0.907119	0.979278	1.22222	0.995774	0.965017	0.954754
13021_9406_5887	0.922131	1	1.0958	0.934783	0.955711	1.05053	0.965517	0.894242	0.999562	0.898031	0.998695	1.02794	0.986154	1.125	1.02782	0.987647	0.944532
13082_9445_5872	1.0497	0.792453	1.24852	0.728814	0.893263	1.20662	0.756757	0.79248	1.00033	0.796787	1.01281	1.07846	0.98314	1.125	0.829259	0.960503	0.938628
13526_9349_6009	0.891186	1.04545	1.23149	1	0.959186	0.81954	1.02198	0.916062	0.998232	0.922152	1.00645	0.925029	0.970376	1.5	0.989661	1.00558	0.925063
14156_9279_5822	0.961955	0.852459	0.4801	0.857143	0.984356	0.816871	0.853659	0.822815	0.999762	0.830343	1.01913	0.940051	0.968682	0.866667	0.989286	0.965918	0.953498
12502_10088_6085	1.18522	0.25	1.04845	0.24	0.605599	0.871271	0.236559	0.278516	0.998012	0.278934	0.959313	1.063	0.92875	1	0.493196	1.06307	1.01907
12442_10189_6060	0.812567	1.11364	1.06367	1.04167	1.03027	0.812483	1.07692	0.885364	0.999396	0.882222	1.00128	1.07116	0.99496	1.55556	0.959107	0.919302	0.982059
12482_10974_6376	0.858319	0.829268	1.58252	0.804348	0.906782	1.1257	0.813953	0.704666	1.00166	0.701725	0.987471	1.19732	0.938529	1.375	0.971046	1.04502	0.897306
12778_10033_6286	1.04826	0.886364	1.54131	0.851064	0.973829	0.871053	0.866667	0.905971	0.999021	0.916713	0.991751	0.948987	0.959928	1	1.06394	0.933696	0.937859
13828_10405_6128	0.996263	0.885246	0.93612	0.859375	0.993425	0.853885	0.870968	0.867941	0.999174	0.871554	1.01034	0.998842	0.977967	1.33333	0.986126	0.980499	0.955995
12344_11201_6305	1.25116	0.714286	1.43917	0.698113	1.02152	0.900615	0.70297	0.86801	0.99984	0.883674	0.961644	1.02041	0.954713	0.777778	0.969475	1.04698	0.959253
12271_11134_6395	1.0565	0.756098	1.27853	0.75	1.00639	0.838923	0.75	0.790055	0.990245	0.790422	0.972365	0.985854	0.957672	1.22222	1.01683	0.988909	0.951611
13262_12119_5398	0.980343	1.12903	1.44101	1.05882	1.07002	0.923421	1.09375	1.07327	0.998276	1.07533	1.00653	1.05877	0.969008	1.42857	0.968714	1.34703	0.961706
13741_12365_5698	0.878136	1.11429	0.976506	1	0.934817	0.930023	1.05405	0.93128	0.999178	0.927231	0.981214	0.918357	0.97373	1.14286	1.01783	0.996722	0.968317
15187_12664_5461	0.940921	1.02778	1.00352	0.883721	0.975924	1.01138	0.948718	0.895179	1.00064	0.899354	1.02124	0.975349	0.98108	1.42857	0.990595	0.957774	0.948829
13961_12059_5668	0.797407	1.23333	1.03728	1.05556	0.912576	0.850673	1.13846	0.918425	0.999986	0.917047	0.990638	1.27215	0.991129	1	1.02715	0.962686	1.02499
13427_11734_5820	1.05694	1	1.03437	0.896552	1.60541	0.916344	0.94	0.991158	1.00165	0.991589	1.00554	0.983459	0.908216	1.28571	0.993056	1.00992	0.976213
15982_10413_5654	0.926664	0.76	0.903098	0.722222	0.946199	1.00306	0.737864	0.686791	0.999723	0.689452	1.01711	1.0301	0.98665	1.42857	0.959811	0.969207	0.955348
29473_10261_5704	0.910009	1.27451	1.29736	1.23214	0.982627	1.00451	1.25472	1.14732	0.998958	1.14534	0.97045	1.17196	0.998263	1.125	1.0299	1.0749	0.975601
28520_10767_5728	0.710874	0.4	1.22907	0.384615	0.745802	0.890587	0.395161	0.285906	0.996001	0.286028	1.01746	1.06531	0.952873	0.888889	0.916979	0.568118	1.08823
29759_10468_5687	0.901475	0.487179	0.900743	0.47619	0.786657	1.11562	0.4875	0.442384	1.00043	0.444459	1.0074	1.1233	0.974857	1.57143	0.958428	1.01635	1.03908
29653_11032_5792	0.83017	1	1.12255	0.867647	0.991434	1.13086	0.928	0.777989	0.999905	0.785579	1.02222	1.07242	0.967739	1.375	0.835246	0.942298	0.983224
30145_10920_5748	0.901066	0.878049	1.27884	0.8125	1.01372	0.953766	0.852273	0.771985	1.00441	0.772991	0.987922	1.22842	0.956575	1.71429	1.03016	0.987372	0.989265
29692_10136_5937	1.08082	0.758621	1.12704	0.705882	1.03052	1.07558	0.725806	0.780778	0.999899	0.780134	0.992478	1.28838	0.883162	0.666667	1.00869	0.982062	0.973449
29373_10285_6176	1.09446	0.779661	1.29933	0.738462	1.02736	1.0676	0.756098	0.823785	1.00006	0.826211	1.00876	1.23583	0.955432	1.42857	0.94089	0.95024	0.961709
29978_10700_6077	1.03789	0.809524	1.16406	0.764706	1.19628	0.933028	0.784615	0.812834	0.998818	0.81573	0.987342	1.00692	0.956344	1.2	1.03977	0.986434	1.0109
29318_10622_6331	0.836426	1.07692	1.14372	1.05556	0.97343	1.00988	1.07619	0.909224	1.00711	0.905313	1.00146	1.07472	0.957918	1	0.990791	1.09673	0.973771
27765_12458_5484	0.744323	1.29032	1.11748	1.10811	0.96437	0.924941	1.19403	0.901558	0.999205	0.897696	1.0128	0.963033	0.980544	1.125	0.99134	0.967218	0.966552
27704_12493_5579	0.778817	1.36	1.2207	1.16129	0.983039	1.01741	1.27273	1.00211	1.00138	1.00189	1.0165	1.34381	1.00904	1.66667	1.00348	0.986069	0.948216
27943_12594_5395	0.789738	1.33333	1.06144	1.14706	0.993806	0.978357	1.23333	0.982896	1.0003	0.982105	1.02697	1.26443	0.997675	2.4	0.98467	1.00354	0.971389
28138_12296_5660	0.810421	1.26471	0.985134	1.12821	1.04637	1.05721	1.19444	0.977121	1.00056	0.972378	1.015	0.901743	0.978128	1.25	0.995202	1.09684	0.956438
28443_12299_5651	0.883276	1.17241	1.13367	1	0.98162	1.0265	1.07937	0.958549	0.998869	0.965567	1.01018	1.04766	0.981709	1.42857	0.960137	1.01028	0.991519
28802_12556_5577	0.92234	1.18519	1.21169	1	1.00523	1.08425	1.08333	1.00304	1.00069	0.979926	1.00551	1.21184	0.982565	1.83333	1.00893	1.01748	0.964908
30225_11170_6186	0.995871	0.744681	0.922025	0.705882	0.916999	1.04587	0.721649	0.718954	0.998623	0.721575	1.00519	1.07249	0.957612	1.71429	0.980551	0.977645	0.996342
29045_12385_5838	0.986155	0.794118	1.16853	0.777778	0.996893	1.00901	0.797101	0.786822	1.01274	0.786354	0.995118	0.904797	0.942362	1.375	1.00372	0.874069	0.969496
10644_14108_4242	1.1988	0.901961	1.02664	0.892857	0.967929	0.827321	0.896226	1.06447	1.00044	1.05288	0.991609	0.996933	0.988757	0.777778	0.97866	0.97219	0.981587
12066_15356_3987	0.810346	1.23077	1.04944	1.27586	0.975823	0.984267	1.25926	1.0298	0.997529	1.03472	1.02337	0.983149	0.993573	1.33333	0.955242	0.939083	1.00293
16472_15642_5051	0.969983	0.410256	0.939617	0.414634	0.800122	1.03241	0.408805	0.397389	0.999227	0.403214	1.02699	1.06344	0.969232	1	0.960606	0.957683	0.945376
19315_15076_4982	0.933419	1.25806	0.63291	1.11111	1.21027	0.754275	1.19697	1.12114	0.998384	1.13399	1.0063	0.579262	0.995593	0.909091	0.955926	1.02498	0.987344
10964_15940_3974	1.28012	0.543478	1.46649	0.54717	1.05127	0.844013	0.540816	0.684521	0.998981	0.686957	0.987345	0.980023	1.0179	0.875	0.882652	0.899701	0.980537
12717_12979_5404	0.8825	0.64	0.595693	0.622642	0.773772	0.838655	0.627451	0.558002	0.999785	0.560988	1.00956	0.895584	0.966274	0.909091	0.746859	0.99765	0.971314
13479_12786_5512	1.07348	0.848485	1.47988	0.763158	0.991699	0.88543	0.8	0.856071	0.996867	0.859334	0.98681	0.949658	0.973499	1.14286	1.05082	0.999473	0.966064
15093_12991_5588	1.6402	0.434211	0.939151	0.419753	0.999384	0.9452	0.429487	0.682678	0.999707	0.694014	0.989048	0.795972	0.95276	1	0.755773	0.982629	0.971368
13897_14077_5238	0.87702	0.954545	0.539763	0.862745	1.03995	0.880386	0.904255	0.798319	0.999307	0.802055	1.02335	0.83988	0.978225	0.833333	1.00164	0.931838	0.988109
14405_13802_5296	0.880731	1.11765	1.42984	1.02632	1.03208	0.821368	1.07042	0.94787	0.999821	0.945267	1.00757	0.869847	0.989491	1	1.00478	0.97729	0.972934
14154_13867_5352	0.964217	0.733333	1.16755	0.68	0.992542	0.778667	0.702128	0.678325	0.999491	0.679319	0.988421	0.989315	0.934471	1.5	0.842556	0.987698	0.975366
14769_13775_5452	0.911827	0.843137	0.778716	0.77193	0.990033	0.891186	0.803738	0.73614	0.999876	0.739949	1.01087	0.848892	0.982611	0.75	0.999189	0.985141	0.983671
14627_14564_5228	0.738838	0.9	1.06189	0.755102	0.980093	0.918778	0.818182	0.614322	0.998833	0.610798	0.997245	1.03925	0.938665	2.16667	0.975947	0.967384	0.995807
12604_12791_6604	0.872756	0.842105	0.931223	0.833333	0.992738	0.923459	0.835443	0.733208	0.999144	0.736955	1.00559	0.916965	0.979474	1	0.991092	1.05296	0.99325
12608_13275_6517	1.02742	0.632653	0.557295	0.603774	0.994572	0.958749	0.623762	0.640129	1.00445	0.647677	1.03634	0.866438	0.885556	1.375	0.989519	0.953361	0.97378
15428_13221_5362	0.935987	0.731707	1.00924	0.702128	1.00048	0.75592	0.712644	0.669243	0.998171	0.669145	0.994511	0.869248	0.968798	1.5	0.98889	0.934256	0.985479
15365_14218_5258	0.896665	1.13158	1.58408	0.977778	0.997566	0.778621	1.06098	0.956173	1.01609	0.948646	1.01638	1.06288	0.980924	2	0.95103	0.995526	0.954772
17860_15159_5310	0.959063	0.946667	0.948873	0.91358	0.994088	1.08624	0.929032	0.893278	0.999677	0.904616	1.03071	0.982375	0.967672	1.375	1.00501	0.986648	0.993645
28698_15310_3591	0.852273	0.911765	1.03966	0.809524	0.744229	0.943359	0.853333	0.732508	0.999026	0.729739	1.0085	1.01637	0.970459	1.125	0.97483	0.962562	1.08752
28035_13043_5154	0.856888	1.08696	1.09573	1	0.987242	1.11764	1.04124	0.900334	0.998911	0.898955	0.969774	1.06942	0.956215	1.57143	0.984593	1.02206	0.949702
27279_15401_5144	0.842374	0.964286	0.896163	0.919355	0.994112	0.796994	0.940171	0.799253	0.999068	0.803511	1.00695	0.989479	0.968171	1.11111	0.969479	0.91829	0.977461
24576_15982_3440	0.872919	1.33333	1.5011	1.27586	0.98161	1.2335	1.30909	1.15012	0.997593	1.16057	1.00243	1.05833	0.986959	1.33333	1.00366	0.967562	0.995003
22891_18870_3035	0.778654	1.16667	0.841922	1.15	0.971185	0.759394	1.16216	0.915236	0.998085	0.921559	0.990968	0.914371	1.01714	1.33333	0.998007	0.919027	1.01422
24742_16373_5104	0.851957	0.756098	0.83722	0.680851	0.998232	0.791348	0.712644	0.612311	0.99943	0.618312	1.02716	1.16556	0.983	1.33333	0.827467	0.885471	0.965106
27255_13316_5294	0.819481	1.18182	1.19664	0.97619	1.00392	0.916471	1.06757	0.883021	0.999206	0.879284	1.00361	1.11744	0.987361	2.16667	1.02467	1.02096	0.980629
27186_13140_5477	0.781232	0.633333	1.18776	0.555556	0.837305	0.616533	0.584615	0.462677	0.998721	0.462572	1.00291	1.09317	0.979257	1	0.98353	0.680806	0.997579
27738_13201_5297	0.865455	1.02778	1.03814	0.904762	0.970154	1.004	0.961039	0.838312	0.998235	0.841417	1.02552	0.931126	0.971189	1.42857	0.948126	0.958777	0.982162
27103_13631_5469	0.954241	0.977273	1.38282	0.88	1.12631	0.770506	0.924731	0.884478	0.999498	0.887283	1.00141	1.0051	0.966073	1.5	0.934248	0.936204	1.01037
27016_14182_5359	1.15911	0.693548	1.48295	0.637681	0.979187	0.867417	0.669231	0.76961	1.00414	0.775915	1.01525	0.868793	0.977525	1.25	1.01624	0.991012	0.990202
27239_14254_5444	0.82454	0.95	1.01748	0.816327	0.981127	1.04686	0.886364	0.737029	1.00004	0.735356	1.0155	1.16043	0.891314	1.57143	0.986615	0.975568	1.01264
27088_13595_5622	0.901457	1	0.615467	0.851852	0.990219	0.770001	0.918367	0.832029	1.00017	0.855036	1.04188	0.850364	0.97236	1.1	0.997479	0.99084	1.00164
28944_13349_5265	0.905644	1	1.0918	0.888889	1.01078	0.885287	0.939394	0.854883	1.00023	0.851056	0.995905	1.072	0.95645	1.375	0.990452	1.02281	1.0165
28558_13320_5806	0.976473	0.887324	1.06947	0.844156	0.986823	0.879396	0.870748	0.8514	1.0095	0.857091	1.0113	0.998482	0.987662	1.25	0.976039	0.990578	0.973943
28868_13475_5757	0.885921	1.32609	1.25229	1.23529	1.04785	0.687328	1.28125	1.1422	0.999855	1.14343	1.00008	1.12886	0.987787	1.5	1.00602	0.996981	0.999545
28747_14162_5432	0.787633	0.931818	0.915366	0.84	0.951852	0.968284	0.88172	0.70328	0.999723	0.69717	1.01653	0.975043	0.967323	1.42857	0.907182	0.983072	0.999636
28733_14218_5816	0.941913	0.939394	1.14491	0.902778	1.01719	0.78707	0.919708	0.869177	0.998965	0.872812	1.01121	0.981337	0.903971	1	0.965251	0.972343	0.974098
26061_14516_5323	0.902232	0.888889	0.342339	0.790323	0.990397	0.92078	0.843478	0.765048	1.01029	0.770186	1.02369	0.770822	0.901597	1.55556	0.953298	0.991529	0.98718
27168_14820_5270	0.785852	1.225	1.09945	1.04167	1.00681	0.986049	1.12644	0.895056	0.999057	0.889182	1.01268	1.04752	0.982831	1.22222	0.984002	0.98478	0.994356
27170_14934_5167	0.785685	0.870968	1.24213	0.756757	0.949338	0.944453	0.820896	0.651998	1.00004	0.651977	1.00788	1.12573	0.949965	1.28571	0.957335	0.991305	0.997727
26809_15146_5372	0.872667	0.727273	1.0836	0.672131	0.794901	0.776564	0.704348	0.61921	0.996452	0.621269	1.01774	1.01483	0.971263	1.125	0.992874	0.967658	0.971569
28960_14578_5524	0.910295	1.39394	1.33158	1.27027	1.1894	1.12643	1.33333	1.21973	0.999426	1.21503	1.00213	1.16279	0.975813	1.28571	0.971188	0.981221	1.0017
28219_15154_5428	0.858522	1.71875	1.1324	1.4359	1.14307	0.866546	1.58571	1.37053	1.00758	1.36776	1.00733	0.86973	0.984399	1.83333	0.98534	1.01176	0.99065
25077_16165_5167	0.88896	1.08511	1.0572	1.01818	1.00785	1.02978	1.0495	0.939081	1.00018	0.94342	1.01799	0.969726	0.978725	1	0.965729	0.994289	0.955184
27032_15962_5374	0.809468	0.689655	1.06953	0.650794	0.756312	1.19126	0.666667	0.546392	1.00017	0.549668	1.0164	0.926599	0.953361	1	0.937133	0.973216	0.994899
27431_9712_5639	0.96623	0.864865	0.715269	0.825	1.00397	0.892972	0.842105	0.815056	0.999515	0.830013	1.00825	1.09756	0.958924	1.25	0.966041	0.997553	1.00441
26809_10245_5633	0.957927	0.414634	0.888326	0.409091	0.754987	0.982021	0.416667	0.400352	0.999726	0.405404	1.0171	1.07829	0.969018	0.875	0.879642	0.787494	0.945102
22822_15357_5070	0.750779	1.68571	0.965211	1.66667	1.06508	0.979354	1.7	1.29513	1.0012	1.30836	1.02626	0.910742	0.960217	1.3	0.943415	1.0075	0.960068
13259_6653_2612	0.921042	0.923077	0.566871	0.873239	0.981204	0.807203	0.896296	0.829047	0.999976	0.854722	1.04491	0.906642	0.975898	0.769231	0.979128	0.97047	1.03994
25834_7594_5594	0.910167	1.2	0.957021	1.16667	0.868847	1.37101	1.09091	1	0.998358	0.997878	1.04051	1.5223	1.00017	1	1.33323	1.35195	0.988827
26071_7535_5897	0.925264	1	0.897896	1	1.32362	1.25928	0.941176	0.875969	1.00061	0.884509	1.06023	1.54589	0.922346	0.8	1.30195	1.26668	1.01531
26271_7880_5944	0.87	1.71429	1.30652	1.75	1.14757	0.767577	1.66667	1.46094	0.989857	1.50836	1.03001	1.29294	0.986109	0.833333	1.54535	3.77333	1.05527
26180_7827_5978	1.09387	1.16667	0.850395	1.14286	0.98999	0.830483	1.07692	1.17073	0.99685	1.19554	1.04483	1.25913	0.994269	1	1.25574	1.3225	0.920442
26584_8156_5797	0.678716	1.66667	0.942979	1.57143	0.954592	0.686907	1.61538	1.12167	0.986651	1.1498	1.04646	0.924641	1.05508	1.2	0.926587	0.995361	0.950259
26096_8389_5646	1.3227	0.875	0.95866	0.888889	1.01774	1.25605	0.823529	1.07383	0.994483	1.09848	1.01762	1.32249	0.998661	0.666667	1.54412	0.925846	0.942748
28818_8327_6036	1.75903	0.75	0.703126	0.777778	1.9973	0.873041	0.705882	1.20543	1.0013	1.25265	1.00957	0.747288	1.06425	0.5	1.15154	1.62757	1.02678
29591_8680_6057	0.89237	1	0.68576	1	1.44901	0.775783	0.933333	0.83727	0.992168	0.851892	1.1276	0.810743	0.986385	0.666667	1.32243	0.862344	0.979016
7658_9726_5016	0.863882	1.24242	1.33154	1.12821	1.00043	1.08695	1.1831	1.02876	0.999785	1.02292	0.980606	1.03719	0.988144	1.14286	1.00129	0.963363	0.998992
8765_12246_3406	0.89136	1.21739	1.08274	1.11111	0.830436	0.928052	1.16327	1.04274	0.999861	1.05153	1.01833	0.955105	0.938176	1.33333	1.10959	1.00318	1.00942
8626_10607_3867	0.920675	1.125	0.935031	1.04348	0.996427	1.07752	1.08235	1.00056	0.999634	1.01287	1.01945	0.935521	1.00244	1	0.981311	0.987853	0.987517
7386_10540_5144	0.754989	1.19444	1.40771	1.125	0.889931	1.3706	1.16	0.887603	1.00015	0.896954	1.0051	1.03269	0.996905	1.25	0.991361	0.957326	1.05517
8704_9996_4819	0.822178	1.04545	0.934402	0.96	0.97186	1.0908	1	0.830508	0.996589	0.831906	0.98318	1.37688	0.96352	1	0.981432	0.981616	0.996158
8107_10009_5123	0.826203	1.03846	1.072	0.933333	1.00742	1.08716	0.981818	0.819529	0.999626	0.816211	1.00288	1.21767	0.97627	1.16667	0.982716	1.00337	0.984694
8916_10217_4877	0.788385	1.36842	1.08833	1.08	0.97778	1.0393	1.2093	0.964113	1.00072	0.913037	0.987237	1.08942	0.958231	1.6	0.977935	1.04317	0.978255
7651_11239_4933	0.800228	0.485714	0.697258	0.428571	0.831108	1.10588	0.447368	0.36205	0.997814	0.345366	0.975765	0.986684	0.880646	1	0.920313	0.741868	0.983858
7590_12848_4471	0.82384	0.777778	1.24011	0.679245	0.82707	1.24155	0.731959	0.608354	1.00153	0.605969	1.01603	1.0625	0.980791	1.57143	0.930718	0.900878	1.00859
7063_11868_4880	0.814166	1.25	1.39848	1.1087	0.990835	1.16203	1.17647	0.967347	0.999164	0.971857	1.013	1.09665	0.972343	1.5	0.996071	0.989224	0.991585
7188_12257_4740	0.757129	1.55556	0.886776	1.38095	0.984946	0.879119	1.46753	1.12574	1.00005	1.13282	1.01194	0.921785	1.01245	1.25	0.989521	0.988338	0.986188
12418_8452_3787	0.824646	1.26667	0.907507	1.18182	0.987183	1.05061	1.22581	1.02007	0.99965	1.02625	1.02976	0.847923	0.997851	1.125	0.986212	0.977046	0.98287
11121_8641_4334	0.995851	1.17857	1.12152	1.15625	0.985218	0.944305	1.16949	1.16473	0.998409	1.16585	0.990268	1.09228	1.0073	1.14286	0.989431	1.00966	0.996017
9013_9413_4253	0.848587	0.866667	0.96552	0.794118	1.00714	0.863455	0.84127	0.719391	0.99801	0.720157	1.00072	0.998227	0.977518	1.28571	0.898241	0.935633	0.983768
11468_9484_4136	0.807222	1.1875	1.13605	1.02632	1.04153	0.901377	1.10145	0.898588	0.999545	0.893116	1.00546	1.01176	0.96375	1.42857	1.00267	0.994477	1.01286
13792_9640_3132	1.09785	0.863636	0.974487	0.769231	0.995034	0.977636	0.808511	0.884583	0.998832	0.88754	0.98497	0.976976	0.989633	1	0.984534	0.93475	0.976023
14386_9570_3126	0.848405	1.05882	1.07869	0.95	0.95909	1.14189	1.02778	0.878319	1.00677	0.866856	1.00957	0.901806	0.962779	1.375	0.993191	1.01836	0.98061
10825_11126_2990	0.83997	1.26923	1.0836	1.2069	0.993605	0.987538	1.24074	1.05063	0.999442	1.05668	1.02224	1.00708	0.976923	1	0.981904	0.982615	1.06614
13226_10697_2948	0.855533	0.96	1.02734	0.862069	0.9872	1.22948	0.90566	0.780195	0.99909	0.782507	1.01796	0.907897	0.914386	1.33333	0.976812	0.983047	0.941417
11805_10377_3750	0.724758	0.948718	1.22432	0.886364	0.976288	1.09236	0.926829	0.683136	1.00276	0.678195	0.988649	1.00143	0.981858	2.16667	0.985832	0.925904	0.99289
11358_11116_3561	0.741178	2.15789	1.53683	1.86957	1.07852	1.22776	2.02439	1.51796	0.999327	1.51547	0.996658	0.983814	1.01273	2	1.06459	0.978222	0.987699
12326_11464_3848	0.884491	1.3	1.17578	1.20833	0.994693	0.770815	1.25581	1.11699	1.00022	1.11975	1.03567	0.950976	0.993054	1.5	0.976806	1.23853	0.953598
9919_10015_3915	0.869495	1.12	1.19591	1.07143	1.01789	1.45659	1.09615	0.959102	0.997406	0.974115	1.04687	1.0716	0.906091	1.125	0.982706	1.05437	0.943741
10317_9777_4132	0.789409	1.24242	1.41391	1.16667	0.942875	1.25411	1.20588	0.962987	0.999341	0.965586	1.015	1.15117	0.982269	1.71429	0.990786	0.988432	0.973204
9590_11483_4313	0.781491	0.473684	0.69761	0.44186	0.506916	1.16477	0.4625	0.366129	0.995726	0.369892	1.05576	0.871077	0.946953	0.875	0.610685	0.905559	1.03382
9009_11427_4822	0.90998	1.06667	0.651373	0.944444	0.905517	0.877806	1.03125	0.942308	1.00067	0.945522	1.02982	1.03104	0.971932	1.6	1.00308	1.15679	0.957744
11614_12004_4012	0.758679	1.61538	0.863089	1.30303	0.986857	1.22612	1.46552	1.12643	1.00487	1.10059	0.994057	1.00883	1.01756	2.4	0.966408	0.961307	0.956249
12132_12965_4953	0.88033	1	0.968163	1	0.996458	0.900962	1	0.886417	0.999914	0.897377	1.02062	0.961671	0.967031	1.33333	0.975957	0.874931	0.95558
13700_10755_3347	0.772199	1.47619	1.08577	1.32	1.01015	1.30286	1.4	1.09304	0.999469	1.08654	0.999757	1.14337	1.0053	1.5	0.982118	0.890296	0.987803
5309_11571_6355	0.980593	1.08333	0.973044	1.03846	0.973311	1.00887	1.06122	1.04182	1.00014	1.05149	0.999032	0.950092	1.01971	0.888889	0.998857	1.03516	0.94217
5483_11506_6345	0.883268	1.07692	0.667261	1	0.986907	0.98585	1.03636	0.921533	0.999795	0.930766	1.02456	0.953237	0.975502	0.777778	0.992873	1.01686	1.01948
12371_7234_5411	0.904485	1.28571	0.984123	1	1.74893	1.32364	1.125	1.02163	0.995673	1.01953	0.999235	1.37629	0.982706	1.5	0.982307	1.2138	1.0782
10829_10774_5379	0.828803	1.03448	0.900662	0.953125	0.986523	0.984102	0.991736	0.829844	0.999616	0.835478	1.02075	0.944876	0.954796	1.375	0.989122	1.01717	1.0167
10451_10932_5628	0.89603	1.18367	1.32119	1.07143	1.0198	0.940953	1.125	1.01351	1.0002	1.0088	0.961402	0.985636	0.965258	2.14286	1.00103	1.03935	0.965828
10688_11234_5470	0.80501	1.19608	1.21179	1.0678	0.99531	0.908442	1.12844	0.917553	0.997697	0.929311	1.04637	1.09534	0.980391	1.42857	0.976452	0.976745	1.00492
10846_11037_5760	0.908297	0.928571	1.05869	0.921053	1.0375	0.993874	0.924138	0.843493	0.998475	0.86189	0.987783	1.21392	0.966979	1.5	0.900172	1.02839	0.974155
11799_10469_5421	1.00636	0.921875	1.30709	0.884058	0.998011	0.866024	0.901515	0.906986	0.99777	0.91994	1.01112	0.89042	0.988422	1.33333	0.989344	1.14044	0.977053
10538_12779_5399	0.972471	1.16667	1.01514	1.02381	1.10173	0.742876	1.09091	1.06234	0.999233	1.06204	1.01263	1.13242	0.892092	1.42857	1.00381	1.05309	1.04907
11180_12637_5427	0.909407	1.06383	1.38491	0.980769	1.01071	0.687899	1.02041	0.932562	0.999914	0.936043	1.01726	0.871596	0.973438	1.22222	1.00352	1.00114	0.974327
11175_12578_5501	0.828067	0.848485	1.02816	0.789474	0.845961	0.867668	0.828571	0.692919	1.01744	0.693324	1.00012	1.05682	0.953781	1.33333	0.998972	0.962864	0.970812
10155_12862_5500	1.05287	0.622222	1.53915	0.604167	0.952956	0.831754	0.619565	0.650903	1.00078	0.652089	0.981694	0.926878	0.955193	1.22222	0.901525	0.967172	0.964937
10401_12936_5544	0.906822	0.902439	1.58533	0.869565	1.3366	0.723912	0.883721	0.805704	0.99748	0.806362	1.01451	0.951123	0.932707	1.25	0.854387	0.973341	0.983224
11192_12654_5616	0.825465	0.923077	0.973237	0.826087	1.03078	0.698695	0.869048	0.723781	0.999859	0.72179	1.02299	0.93311	0.984831	1.42857	0.885307	0.988092	0.966787
10955_12973_5718	0.790209	1.10204	1.12983	0.982143	0.982552	0.816004	1.04808	0.837759	1.00388	0.835726	1.00578	1.1629	0.990491	1.3	0.999569	0.979846	0.984113
12032_12418_5460	0.836446	1.29032	1.16266	1.05128	0.998356	0.87788	1.15942	0.977541	1.00103	0.972387	1.00938	0.990124	0.97285	1.71429	0.989957	1.04642	0.950044
11698_12728_5272	0.889832	1.02703	1.01786	0.886364	1.00044	1.00834	0.95	0.850112	0.999011	0.854881	1.0296	1.22164	0.951098	1.5	0.986709	1.00469	0.980417
12462_12926_5194	0.916512	1.16667	1.36107	1.03571	0.998492	1.04537	1.09709	1.00931	0.999933	1.0131	1.01549	1.05956	0.985064	1.5	0.931372	0.998803	0.953041
12673_12779_5420	1.03458	0.843137	1.00117	0.775862	1.00149	1.06482	0.805556	0.832113	0.997461	0.839007	1.01106	1.07512	0.967862	1.11111	1.00201	0.983068	0.97399
25788_12864_5126	0.849842	0.9375	1.13685	0.914286	0.974168	1.1184	0.939394	0.804636	1.00268	0.804146	0.991317	0.957388	0.988685	1.42857	1.00411	0.985296	0.954029
26060_10889_5437	0.767982	1.47826	1.19679	1.37255	0.99778	0.908829	1.42708	1.11101	0.999779	1.11504	1.01214	1.04023	1.01165	1.125	0.996638	1.0072	0.956743
26014_11072_5375	0.836415	1.17241	1.08787	1.12903	0.98125	1.0141	1.15126	0.972234	0.999605	0.979197	1.01391	1.02665	0.980931	1.625	1.02863	1.0023	0.993947
26059_10599_5482	0.809324	1.3	1.64038	1.28846	0.975556	0.997779	1.30693	1.06915	1.00837	1.07803	1.01309	1.0674	0.984254	1.66667	0.990824	1.11993	0.998561
26069_10652_5574	0.914239	1.19643	1.66956	1.11475	1.02466	0.79851	1.15517	1.06098	0.999665	1.05956	0.995079	1.01158	0.99136	1.33333	1.00258	1.05021	1.00914
25962_10709_5715	0.858235	1.58	1.25138	1.45455	0.997452	1.03194	1.51923	1.31376	0.99986	1.31999	1.01187	1.1064	0.98784	1.375	1.14456	1.03187	0.960277
25971_11078_5603	0.742064	1.42593	1.58072	1.34483	1.02758	0.920632	1.38739	1.0451	1.00022	1.04447	1.0269	0.921665	0.989671	1.88889	1.00222	0.987534	0.960816
26257_11096_5588	0.891899	1.2449	1.24618	1.16981	0.948275	1.01928	1.20792	1.08353	0.999872	1.08857	0.993754	1.08129	0.995795	1.11111	0.987307	0.983683	0.987169
26677_11275_5608	0.917847	1.15517	1.52162	1.07812	0.990469	0.987642	1.1157	1.02814	0.999949	1.03344	1.00734	1.07273	0.976877	1.625	0.978084	1.00993	0.965318
26534_11144_5698	0.824146	1.12195	1.54067	0.94	0.982987	0.927809	1.02222	0.850598	0.997516	0.854017	1.02102	0.951292	0.908818	1	0.988453	1.0073	0.954808
25950_10899_6017	1.27952	0.642857	1.26117	0.639344	1.05489	0.837902	0.637931	0.806183	0.999084	0.815659	0.960447	0.947797	0.940235	1	1.32991	0.921943	0.956071
24625_12911_5379	0.860529	1.06383	0.705061	1.01923	0.985096	0.96785	1.04082	0.902629	1.00044	0.905271	1.01029	0.866714	0.959335	0.888889	1.00598	0.976363	1.02061
26507_12131_5535	1.04109	0.944444	1.3316	0.897436	1.00686	0.820435	0.918919	0.954821	0.999121	0.951937	1.01643	0.942692	0.954698	1.14286	0.999121	1.16581	1.04842
25241_12570_5363	1.07483	0.658537	1.45432	0.622222	1.02119	1.01858	0.635294	0.680581	0.998669	0.684926	0.989996	1.0571	0.967062	0.727273	0.975922	0.798017	0.959088
25291_12815_5214	0.922708	0.941176	0.886326	0.804878	1.09708	0.792434	0.864865	0.801066	0.999985	0.801163	1.0169	0.8926	0.962221	1.22222	0.955056	0.977041	0.984984
26186_12497_5525	0.870843	1.10345	1.17379	1.02941	0.994771	1.03221	1.06452	0.932599	0.996128	0.925069	1.00989	0.918882	0.979464	1.25	0.977532	0.968138	0.980147
26857_11778_6080	1.12816	0.357143	0.626962	0.360656	0.832551	1.24415	0.353448	0.396623	0.992174	0.397314	0.974239	1.27032	0.926177	0.909091	0.922377	0.904055	0.957169
26650_12047_5823	0.943875	1	1.15728	0.984848	0.959355	0.96409	0.991935	0.938844	1.00025	0.937514	1.00761	1.0799	0.975902	1	0.986911	1.00374	0.984391
26236_12404_5810	0.981504	0.923077	1.37151	0.860465	1.00536	1.09678	0.901235	0.885468	0.99721	0.891991	0.990526	1.08762	0.944795	1.66667	0.998913	1.00362	0.961865
26779_11450_6697	0.809603	0.888889	0.996478	0.854167	0.952739	0.87878	0.869565	0.71152	1.00116	0.722761	1.02414	0.961507	0.969778	1.25	0.949227	0.989476	0.970272
26964_11541_6723	1.05467	0.811321	1.52057	0.839286	1.19602	0.792632	0.824074	0.866766	0.999917	0.885267	0.991474	1.0461	0.929857	0.818182	1.00121	1.15347	0.959127
27230_11308_5773	1.07344	1.02439	1.54251	0.977778	0.983912	1.22838	1	1.06904	0.998343	1.07735	0.988153	1.49627	0.963283	1	0.935969	0.99936	0.944279
27072_11863_6707	0.893815	1.07143	1.25848	0.970588	1.04574	0.86936	1.01639	0.913328	0.999299	0.92047	0.995209	1.1485	0.975881	1	0.925529	0.990058	0.934131
7907_14722_3758	0.918843	2.15	1.67682	1.8	1.05122	1.15668	1.97727	1.82246	1.00077	1.82613	0.980088	1.12582	0.996518	1.4	0.958309	0.996278	0.994029
6423_14564_4767	0.806616	1.27778	1.67319	1.14634	0.999837	1.09096	1.21053	0.985398	0.99738	0.986009	1.00176	1.0738	0.985785	1.28571	0.968128	1.11166	0.956258
7490_13125_4031	0.904655	1.39394	1.72139	1.33333	1.01822	1.05169	1.36765	1.24308	1.00044	1.24905	0.9657	1.16527	0.981584	1.5	1.00894	0.998363	0.946325
7798_13870_3979	0.930742	1.35294	1.61329	1.30556	1.00016	1.01369	1.33333	1.2447	1.00018	1.26432	1.01712	0.985552	0.998008	1.28571	0.992021	0.992186	1.00894
6492_14850_4357	0.887388	0.76	0.947227	0.722222	0.794595	1.05477	0.737864	0.658709	1.00002	0.657531	0.993798	1.10049	0.974894	1.28571	0.808411	0.983146	0.983975
7638_16355_4085	0.892081	1.10811	1.15108	1.07143	0.968137	1.30128	1.08974	0.97735	0.998812	0.98667	1.012	1.1508	0.990451	1.33333	0.982246	0.976687	0.98076
11848_16102_2959	0.951859	0.75	1.15895	0.789474	0.934149	0.905643	0.764706	0.72987	0.996898	0.731171	1.01358	0.858868	0.992902	1.2	0.973974	0.790274	1.01446
12147_14979_5035	0.935655	0.949367	1.04808	0.906977	0.985381	1.09277	0.926829	0.870267	0.999447	0.875951	1.02962	0.985423	0.956924	1.1	0.980969	0.997847	0.990072
12943_18544_3291	0.958037	1.2381	1.21081	1.16667	0.980769	0.957561	1.20455	1.15595	0.999286	1.16732	0.999409	1.09798	0.991738	1.28571	1.01484	1.13177	0.971901
15688_16771_2778	0.98159	1	1.02009	0.863636	0.996484	0.974296	0.923077	0.906858	0.997089	0.912996	1.03153	1.02622	0.983729	1.4	0.93482	0.993297	0.938638
14704_17093_2731	0.715694	1.90909	1.02931	1.4375	1.01069	1.09072	1.65385	1.1983	0.999892	1.19329	1.03247	1.23297	0.999579	1.5	0.995685	1.06872	1.00457
15247_17329_3118	0.914024	1.5	1.41881	1.22222	1.00646	1.15698	1.35484	1.24278	0.995157	1.24495	1.00833	1.11939	0.975039	1.33333	1.25559	1.14539	0.947335
13548_16383_3376	1.13615	1	1.07498	1	0.994937	0.986006	1.02941	1.16276	1.00599	1.18206	1.01336	1.05836	1.01729	1.33333	1.04603	0.863094	0.950457
15161_16639_3224	0.810951	1.66667	1.17971	1.3125	0.961791	1.12143	1.48148	1.21138	1.00043	1.21252	1.02498	0.935757	1.00007	1.5	0.996248	1.08618	0.930935
13884_18225_2680	0.930164	1.22222	1.20054	1.18182	1.18512	0.722914	1.21053	1.12968	0.991624	1.13825	1.04261	0.975883	0.961623	1.25	1.10622	1.01066	0.975446
12273_19535_3537	1.00318	0.863636	1.13334	0.8	0.965428	0.816895	0.826087	0.828761	0.999047	0.833466	0.993799	1.11046	0.950157	1.16667	1.0099	1.00226	1.01246
5980_13391_5312	0.975034	1	0.700486	0.952381	1.32743	1.28201	0.974684	0.951526	0.999906	0.961077	1.00244	0.972914	0.978787	0.888889	0.989775	0.982196	0.948621
9823_13667_5611	1.13775	0.734694	0.446874	0.685185	0.978253	0.797953	0.705882	0.798001	0.999115	0.806151	1.00485	0.914474	0.955784	0.473684	0.990178	0.982317	0.977385
10128_13164_5390	0.742261	0.75	0.869011	0.74359	0.988833	0.838131	0.743243	0.560853	0.998115	0.558171	1.00798	0.944246	0.96461	1.125	0.997842	0.942288	0.983219
10502_13427_5271	1.10924	0.784314	1.09851	0.763636	0.971852	0.92925	0.771429	0.850838	0.999737	0.854628	1.01167	1.01424	0.952921	1.28571	0.99171	0.988091	0.964988
10856_13209_5525	0.935838	1.02174	1.0955	0.960784	0.993966	0.921911	0.989583	0.929011	0.999083	0.932584	1.01187	0.96617	0.991824	1.57143	0.979993	1.00093	0.956035
10345_13591_5529	0.947862	0.887324	1.00207	0.831169	0.983167	0.860077	0.857143	0.814923	0.998833	0.8138	0.996231	1.06711	0.96591	1.11111	1.01676	0.972498	0.974482
10512_13632_5768	0.900418	0.555556	0.997982	0.552239	0.941622	1.06389	0.55814	0.505654	1.00145	0.509486	1.00545	0.950993	0.951656	1.22222	0.714905	0.989157	0.976281
10501_14360_5235	1.02922	0.827586	1.35299	0.769231	1.03909	0.794083	0.803279	0.825666	1.00344	0.834185	1.01578	0.804127	0.963001	0.857143	1.01488	0.993844	1.01589
11942_13057_5168	0.810756	1.20513	0.845116	1.11111	0.994424	1.03175	1.15663	0.947424	0.999377	0.950647	1.00905	1.10288	0.900621	1.25	0.988563	0.964699	0.96891
11419_14571_5369	0.91064	1.03846	1.18982	0.918033	0.981316	0.885907	0.973214	0.889985	0.999758	0.891221	1.01757	0.949985	0.978112	2	0.981692	0.936911	0.96895
9745_18185_5240	1.09202	0.904762	1.13676	0.913043	1.06777	0.809746	0.906977	0.985825	0.998931	0.988346	1.0434	0.961338	0.976811	1	0.983585	0.950691	1.02145
10287_16573_6635	1.00135	1.08333	1.00345	1.07692	1.04968	1.63958	1.08333	1.08447	0.997193	1.09872	1.02306	1.15476	0.988612	1.16667	1.00556	1.3138	0.96037
20215_15245_4841	0.751726	1.01282	0.953372	1	1.00313	1.1282	1.01266	0.772753	1.00581	0.779883	1.01042	0.872304	0.95437	1.3	0.992298	1.01755	0.993293
22385_15693_5003	0.892268	0.547945	0.94585	0.525641	0.83425	0.987708	0.54	0.485344	1.00943	0.488665	1.02064	0.965129	0.978834	0.916667	0.906412	0.926834	1.01289
26523_15406_3758	0.765073	1.21212	1.11991	1.13514	0.992431	1.29371	1.17391	0.908886	1.00001	0.914915	1.0061	1.03028	0.997268	1.28571	0.973843	0.988258	1.00892
30653_14577_4643	0.938643	0.942857	1.41004	0.85	1.01065	1.21709	0.891892	0.839548	0.999316	0.841458	0.973519	1.12277	0.971016	1.14286	1.04912	0.984861	0.967853
27960_16137_4071	0.825593	1.37143	1.15521	1.31579	0.970501	1.2289	1.34722	1.12261	1.00014	1.12979	1.0142	1.02704	0.998871	1.125	0.971038	1.01483	0.984363
28815_16659_4272	0.863075	1.25641	1.27759	1.19048	0.983585	1.23845	1.225	1.06418	0.999565	1.07311	0.999509	1.14569	0.981032	1	0.986484	1.03057	0.963866
27654_18624_5115	0.89519	1.33333	1.11793	1.05	1.01288	1.22237	1.17647	1.05818	0.998419	1.06732	1.05927	1.3036	0.989054	1.4	0.981968	0.943409	1.17096
24683_13180_5232	1.19848	0.232558	1.05757	0.22449	0.552293	0.85332	0.230769	0.274749	1.00789	0.277484	1.0069	1.3334	0.935137	0.777778	0.799126	0.966459	1.07253
24151_13787_5172	0.794542	1.17857	0.976641	0.918919	0.979183	0.867981	1.03125	0.827997	0.997458	0.826141	1.03026	1.10881	0.981651	1.83333	0.954342	0.968733	0.98272
24093_13691_5250	0.837702	1.25926	1.23301	1.11765	1.0197	1.14839	1.18333	0.998711	0.999351	0.996734	1.00318	1.15213	0.979164	1.83333	0.993598	0.93943	1.00779
25146_14443_5222	1.00764	0.733333	0.953396	0.708333	0.912537	0.916868	0.717391	0.722745	0.99975	0.724397	1.01464	0.947127	0.967625	1	0.842033	0.973756	0.981364
26271_13576_6031	1.09379	0.696429	1.08432	0.655738	0.873761	1.06856	0.672414	0.731681	0.999556	0.738535	1.02026	1.00189	0.918215	1.125	1.00831	0.994851	0.979481
25049_14012_5821	0.841584	0.922078	0.760144	0.857143	1.00165	0.945989	0.8875	0.753772	0.999932	0.753955	1.0359	1.01121	0.967029	1.2	0.972821	0.999686	1.00635
23457_15424_5161	0.810311	1.31707	0.708008	1.16327	1.00159	1.02592	1.23596	1.01157	0.999762	1.01345	1.04148	0.977917	0.926112	1.5	1.0067	0.991907	0.977123
25008_15241_5248	0.842998	0.938776	1.05178	0.810345	0.994523	0.795936	0.867925	0.738169	0.99996	0.738989	1.02281	0.916458	0.980709	1.83333	0.987059	0.99071	0.970754
27262_18828_5196	0.836506	1.07692	0.89887	1	1.15578	0.870216	1.03704	0.874446	0.999361	0.873726	1.03306	0.856921	0.998771	1	0.967404	0.952536	1.03217
26814_11677_6742	0.834358	0.795918	0.512849	0.773585	0.688111	0.93042	0.782178	0.658818	0.999962	0.669653	1.00606	0.761498	0.951962	0.5	0.99305	1.05773	1.02095
22904_11317_5191	0.919592	0.83871	0.969851	0.779412	0.945672	0.792738	0.806202	0.745073	0.99999	0.770591	1.05513	0.968924	0.968762	1.42857	0.874733	0.988051	1.01075
12210_6769_5813	1.1008	1	0.966456	1	0.91494	1.56592	0.947368	1.03667	1.01283	1.06197	1.03734	1.34128	0.966772	1	1.76069	1.33158	0.999883
7825_14985_6764	0.875002	1.2	0.973069	1.08333	1.6941	1.1038	1.14286	1.00686	1.0004	1.01096	1.06567	1.12967	0.988768	1.5	1.62362	0.964259	0.961
8232_15536_6694	1.09563	1	1.49691	1	2.01219	1.3947	1	1.08974	0.995793	1.12757	1.02364	1.33231	0.936174	1	1.74962	1.30718	0.954983
20061_17538_3146	0.944246	0.930233	0.929384	0.877551	1.08294	1.06777	0.901099	0.853703	0.9993	0.866345	1.02761	1.03977	0.973802	1.5	0.994297	1.00574	0.999434
14250_36311_2884	0.847174	1.64706	1.1464	1.63889	1.13736	0.710433	1.65217	1.41257	0.99998	1.45097	1.04253	0.813094	0.980039	1.3	1.02678	1.17511	0.998046
15075_19975_2168	0.92283	1.58333	1.31708	1.4	1.03697	1.08468	1.49057	1.38028	1.00078	1.4129	1.02036	1.06749	0.991536	1.14286	1.114	1.16521	0.957331
9444_17299_3661	0.843467	1.625	1.07815	1.33333	0.958846	0.706811	1.47222	1.25054	0.998513	1.26505	1.00282	1.13754	1.0344	1.5	0.963356	0.986263	0.943509
16121_41189_3816	0.902714	1.02273	0.873029	1	0.958873	0.829211	1.01087	0.917037	0.998866	0.934511	1.02537	0.957279	0.987061	1.6	0.991916	0.970656	0.97188
13754_10569_4711	1.11765	0.857143	1.55349	0.83871	1.00561	0.852401	0.844828	0.938756	1.00003	0.954758	1.01868	1.03725	1.00156	1.28571	0.917403	1.12091	1.01079
11503_11924_4867	0.938524	0.76	0.661329	0.724138	0.882863	0.70203	0.735849	0.692729	0.999417	0.6639	1.03163	0.824808	0.98075	1	1.01575	0.923836	1.00801
12024_10850_5160	1.40749	0.296296	0.929212	0.366667	0.85208	0.866817	0.321429	0.445565	0.997051	0.457632	0.993214	0.948143	0.982872	0.571429	0.710235	0.749566	0.962328
10619_11123_5655	1.11622	0.538462	0.974003	0.533333	1.10395	0.685132	0.527273	0.585998	0.999934	0.60019	1.03085	0.863399	0.998072	1.16667	0.687539	0.857598	0.973398
11450_10056_5892	1.1283	0.607143	1.09402	0.612903	0.765324	0.97169	0.603448	0.676966	0.991534	0.686109	0.987908	0.997807	1.01432	1.14286	0.70959	1.01654	0.983544
9774_42915_6025	1.1112	1.05	0.951679	1.04545	1.34169	0.856069	1.04878	1.15835	0.999311	1.18596	1.06094	0.908493	0.986362	1	1.05732	1.03132	0.990124
7617_12302_6204	0.939482	0.75	0.853024	0.75	0.936002	0.526714	0.742857	0.700399	0.994543	0.710314	1.0183	0.897277	1.01771	1.25	0.74302	1.00755	0.979216
12719_8397_6230	0.975049	0.769231	0.980772	0.705882	0.891082	0.690832	0.724138	0.707317	0.993157	0.717395	1.02315	1.0939	0.927978	1	1.0716	0.730626	0.971605
6919_13559_6263	1.05789	0.428571	1.08509	0.521739	0.816225	0.871276	0.465116	0.491289	0.992878	0.498505	0.996791	0.980438	1.00034	0.833333	0.99307	0.969279	0.985705
9502_43383_6274	1.06686	1	1.05817	1	1.0626	0.546004	1	1.06345	1.00004	1.08676	1.04124	0.93966	1.00093	1	0.904743	1.00092	0.976723
8226_11628_6291	1.13596	0.733333	0.999633	0.764706	1.23469	0.544824	0.741935	0.838095	0.999867	0.85483	1.03899	0.912173	0.961719	1.2	0.97312	0.700598	0.993413
6456_33787_6345	1.0411	0.76	0.92762	0.75	1.0026	0.86688	0.75	0.779441	0.999436	0.791607	1.02845	0.971565	0.972815	1.4	0.976627	0.872436	0.979499
22314_13701_6625	1.032	0.733333	0.98174	0.666667	0.796971	0.445896	0.6875	0.708945	0.99161	0.725087	1.02171	0.731381	0.99533	1.2	0.794502	0.935528	1.0399
22775_14505_6625	0.818554	1	0.976754	1	0.968918	0.562977	1	0.825688	0.996763	0.836957	1.01306	0.926558	0.994354	1.4	0.794245	0.990474	1.02843
22297_12816_6643	1.04352	0.947368	0.949761	0.791667	0.963651	0.869684	0.857143	0.892931	0.999865	0.903035	1.01638	1.12524	1.03293	1.6	0.833325	0.99195	0.98552
8362_14134_6804	0.752502	1.20833	1.0176	1.10714	0.814871	0.803113	1.15686	0.883721	0.998542	0.889599	1.02762	0.948727	0.968691	1.66667	0.98907	0.990716	0.998363
8970_41809_6861	0.7692	1.73333	1.04543	1.55556	1.06925	0.918718	1.65625	1.28848	0.999231	1.29927	1.01221	1.0022	0.990517	1.16667	1.00208	0.962857	1.02424
22241_12703_6875	1.00978	0.8	0.981327	0.793103	0.91121	0.763963	0.792453	0.8	0.999454	0.808489	1.01228	1.07885	0.966138	1.2	0.951111	0.979412	1.01615
8968_15288_7138	0.845235	1.30769	1.37469	1.11111	0.999803	0.732475	1.2	1.02122	1.00045	1.03372	1.0437	0.846998	0.999588	1.25	0.993022	1.10268	1.02515
13642_17954_2620	0.946027	0.934783	1.03677	0.901961	1.01877	0.864657	0.916667	0.869989	1.00003	0.902936	1.07509	1.03008	0.988983	1.14286	1.07742	0.933459	0.987284
15887_9996_2223	0.742917	2.13333	1.42492	1.61905	0.987502	0.807788	1.85714	1.39928	0.99951	1.39042	1.04051	1.06827	1.01376	2	0.991935	0.988422	0.999615
14387_13630_2577	0.825627	1.52174	1.17156	1.24138	0.914028	0.776207	1.37255	1.14373	0.99853	1.16151	1.02434	0.934689	0.963084	2.2	0.999434	1.1179	0.986824
15796_13742_2582	0.851605	2.4	1.40023	1.92308	0.990222	0.603813	2.15556	1.85078	1.00041	1.85984	1.03133	1.16479	1.03011	2.2	0.984218	1.03238	0.985957
23269_17287_2596	1.04276	0.952381	0.730224	0.96	0.984026	0.814308	0.955556	0.994331	0.999028	1.00325	0.994575	0.841048	0.998982	1.16667	0.92222	0.986132	0.984512
11758_8934_2615	0.773122	0.54	0.960522	0.474576	0.804399	0.777589	0.509259	0.399725	0.998172	0.405309	1.04424	1.01429	0.983545	1	0.913542	0.831459	1.01974
10653_9715_2919	0.766926	2.09091	1.401	1.5625	1.02917	0.831395	1.80769	1.40175	0.997056	1.41236	1.03144	1.18739	0.984895	1.5	1.25233	0.967606	0.990328
28052_11485_3002	0.898364	1.10811	1.05753	1	0.979079	0.708541	1.05	0.948178	1.00009	0.959495	1.01788	1.08049	0.990187	1.1	0.987899	1.0202	0.999195
27697_10533_3106	0.771763	1.04	1.01817	0.870968	1.00563	0.758953	0.945455	0.738931	0.996514	0.746719	1.0361	0.928397	0.959936	0.7	0.986334	0.712937	0.99912
27714_9443_3202	0.813344	1.25581	1.36498	1.27273	0.976913	0.840083	1.26744	1.04213	1.00021	1.05504	0.999963	1.02912	0.986842	0.769231	0.987198	1.00328	0.997101
28560_10776_3222	0.760097	1.66667	0.938217	1.28571	1.09257	0.659575	1.45833	1.12205	0.999148	1.11768	1.01521	0.838495	0.99346	1.1	0.976762	0.958324	0.952322
28303_9864_3383	0.80239	1.125	0.876516	1.07143	0.990144	0.585073	1.09804	0.89048	0.998284	0.900334	1.01018	0.91044	0.963752	0.8	1.24329	0.906662	1.00113
27145_8482_3407	0.757817	3.3125	1.55663	2.57143	1.22304	1.01214	2.94444	2.26087	0.999922	2.26063	0.999048	1.3746	0.999745	2.25	1.09225	0.981279	0.983082
28724_10346_3449	0.973332	0.880952	0.739992	0.906977	0.850716	0.820758	0.892857	0.870315	0.999935	0.882812	1.01819	0.84728	0.980092	0.6	0.979145	1.0066	1.00758
24944_7317_3484	0.851674	1.12121	0.783938	0.95	0.971276	1.00132	1.02778	0.882353	1.00006	0.892571	1.00826	0.987784	0.94195	1.5	0.904931	0.928187	0.991821
7698_10464_3502	0.796706	1.6129	1.07579	1.34211	1.00545	0.86064	1.47059	1.18494	0.998864	1.20055	1.04196	1.08714	0.987987	1.625	1.00459	0.991448	0.982874
28065_9079_3541	0.91319	0.92	0.771586	0.824561	1.04344	0.746235	0.867925	0.796528	0.999456	0.80705	1.02285	0.97503	0.965233	0.818182	0.910894	0.968164	0.993167
28532_9326_3546	0.88488	0.655172	0.833659	0.677419	0.737583	0.865437	0.661017	0.588636	0.9968	0.601641	1.01638	0.997882	1.0051	0.583333	0.805557	0.787247	0.952966
27370_8429_3559	0.895791	1.39394	1.11516	1.26316	0.995473	0.899957	1.32857	1.19687	0.999089	1.21613	1.03328	1.10729	0.933937	1.5	1.10098	0.96664	1.03858
9751_8106_3587	0.890805	1.35484	1.00528	1.27778	0.995689	0.649436	1.31818	1.18097	0.997347	1.19419	1.00655	1.05994	1.00446	0.888889	1.01574	0.978081	0.973623
29807_12570_3621	0.920551	1.19444	0.763547	1.12821	0.954748	0.672681	1.16216	1.07419	0.999886	1.04673	1.02807	0.895547	0.943225	0.692308	0.98899	0.998069	1.00336
28035_8749_3621	1.01032	1.53659	1.17688	1.54762	1.01757	0.798981	1.54878	1.56358	0.999307	1.58298	0.983725	1.00652	0.960132	1	0.974777	0.990734	0.988443
17260_15986_3706	1.31273	0.75	0.988857	0.785714	0.967535	0.784329	0.76	0.984649	0.999626	1.00221	1.02721	1.00183	0.982642	0.666667	1.02801	1.03298	0.952298
8447_8963_3708	0.891015	1.09677	1.03374	1	1.05236	0.924135	1.04545	0.93713	0.999482	0.950352	1.00381	1.21583	1.00717	1.11111	0.937797	1.02368	0.996661
6715_11703_3774	0.7818	1.56757	0.974187	1.39535	1.27827	1.02566	1.48101	1.17359	0.999976	1.18442	1.02234	1.09523	0.990573	1.5	1.01101	0.98949	0.996969
28826_9274_3773	0.862098	0.609756	0.646788	0.54	0.798023	0.676212	0.566667	0.492363	0.996933	0.496357	1.02742	0.808841	0.977513	0.727273	0.99116	0.974554	1.00321
26328_7468_3793	0.903533	1.47368	0.994524	1.42857	1.16404	0.559562	1.46154	1.32665	1.0004	1.33429	1.01047	1.07685	1.01022	1.5	1.12893	0.99872	1.0001
29680_10263_3851	0.848819	1.12	0.742394	1	0.972192	0.690863	1.0566	0.903633	1.0002	0.916675	1.011	1.03305	0.97244	0.777778	0.994945	0.984654	0.989629
26018_7185_3850	0.687005	2.17391	0.859821	1.75862	0.986041	0.77113	1.96078	1.37062	1.00004	1.36837	1.0281	1.01294	1.00328	2	1.05728	1.05545	0.974513
26330_7556_3864	0.695424	2.25	1.21464	1.76923	1.04951	0.92848	2	1.41553	0.99965	1.41947	1.02299	1.12236	0.997061	1.5	0.969251	0.978696	0.968345
8704_8325_3871	0.887908	1.27586	1.10107	1.25	1.07235	0.809245	1.26667	1.13145	0.996613	1.142	1.0178	1.05542	1.00647	0.888889	0.969254	0.982604	1.00305
26637_7520_3916	0.768504	1.08696	0.779557	0.896552	0.818109	0.992492	0.980392	0.76378	0.999745	0.765769	1.01179	1.2108	1.00171	1	0.932165	0.894114	1.00784
26797_7488_3924	0.817237	1.28571	0.986071	1.18182	0.898831	0.949036	1.23333	1.01725	0.999411	1.02649	1.00226	1.20352	0.978558	1	1.04653	0.969745	0.976754
25361_7127_3927	0.862053	1.1	0.94404	1	0.972186	0.745901	1.04494	0.908348	1.00028	0.931032	1.06529	0.977411	0.920473	1.16667	1.01597	0.966755	0.996393
25822_7152_3970	0.90731	1.33333	0.901969	1.1875	1.02979	0.673577	1.25862	1.14761	1.00019	1.15614	1.00932	0.995036	1.07802	1.125	0.978032	0.917496	0.97246
30616_12397_3976	1.00804	0.823529	0.753232	0.714286	1.02968	0.688646	0.76	0.765957	0.999609	0.780278	0.991622	1.10688	0.980301	0.875	0.974571	0.902715	0.969139
10610_7201_4030	0.981	0.916667	0.816999	0.857143	0.979254	0.673766	0.882353	0.866485	0.997799	0.880592	0.989691	0.802785	1.00047	0.6	0.962638	0.961119	1.00658
27184_7770_4042	0.850031	1.09375	0.842416	0.926829	0.971454	0.761992	1	0.856322	0.998975	0.86416	1.01415	1.04207	0.991808	1.125	0.988599	0.956454	0.982496
11867_6677_4121	0.827956	1.16667	0.8761	1.04878	1.05792	0.763256	1.10526	0.923764	0.998129	0.930453	1.0095	0.991282	0.978686	1.28571	0.986458	0.9861	0.994072
10938_6995_4190	0.925453	0.714286	1.03094	0.653846	0.945315	0.676261	0.673913	0.625954	0.992969	0.631727	0.99015	1.00401	1.00339	0.666667	1.0674	0.856709	0.983355
5667_12195_4216	0.763784	1.16667	0.676674	1	1.34971	0.80871	1.07576	0.832682	0.997632	0.844264	1.03569	0.896219	0.97069	1	0.968548	0.991796	0.997434
23954_6344_4305	0.872717	1.95652	0.753073	1.67857	0.938811	0.700455	1.82	1.59836	0.999617	1.61523	1.00894	0.889098	1.0093	1.11111	1.39936	0.966037	0.965405
30400_10114_4334	0.933921	0.903226	0.612748	0.789474	0.908391	0.675893	0.838235	0.785436	1.00056	0.787325	1.02511	0.93354	0.971022	0.75	0.986867	0.972596	0.990294
9823_7188_4424	0.796795	2.625	1.76767	2.15	1.10203	0.95859	2.4	1.93116	0.999785	1.94845	1.00383	1.34322	1.01275	1.8	0.985445	1.15142	1.00773
5468_10996_4458	0.663489	1.47059	0.974828	1.20455	0.982011	0.669667	1.32468	0.895631	1.00013	0.897719	1.01487	0.954177	0.984645	1.2	1.01935	0.947616	0.995683
31528_11568_4509	0.895924	1.13514	1.02564	0.9375	1.01358	0.748077	1.02381	0.922341	0.999878	0.929933	1.03006	0.995726	0.965804	0.8	0.993266	0.983333	0.961448
15137_15767_4527	0.9205	1.07692	0.965581	1	0.990457	0.578665	1.03448	0.955617	1.00005	0.966049	1.02532	0.980065	1.05	1	1.00171	1.00704	1.05162
5902_9878_4545	0.78478	1.3125	1.11091	1.17949	1.07915	0.826415	1.24286	0.986431	0.998808	0.987917	1.00375	0.961569	0.993396	1.125	0.992908	0.926528	0.993099
14949_16271_4647	0.847018	1.28571	1.00085	1.11765	0.96443	0.779511	1.2	1.02425	0.999635	1.03687	1.01704	0.979848	1.00411	1.75	0.986034	0.993106	1.05833
15826_16763_4706	0.936307	1.07143	1.01346	0.888889	0.993257	0.732277	0.967742	0.909091	1.00005	0.873258	1.02547	1.06287	0.946072	1.4	0.96353	1.02364	0.921639
28525_7444_4730	0.745406	1.12	0.718709	0.90625	0.808027	0.691902	1	0.756972	0.998403	0.760207	1.02331	0.875108	0.99168	1	0.990781	0.978263	1.00504
6992_8297_4794	0.9816	1.13043	0.997503	1.07692	0.977019	0.762324	1.10417	1.08473	0.999913	1.10125	1.01384	1.1383	1.00586	0.888889	1.1525	0.98176	0.967537
14519_17031_4816	0.952281	1.2	1.20546	1	0.99362	0.719776	1.08889	1.03902	1.00065	1.04871	1.031	0.899636	0.987273	1.4	0.991022	0.961935	0.973866
31389_10108_4855	0.766083	1.16216	0.854237	0.956522	0.801019	0.814291	1.04878	0.814983	0.999766	0.823422	1.02866	1.02726	0.978854	1.42857	0.97848	0.978944	0.964875
27069_6274_4874	0.794745	1.33333	1.09637	1.19048	0.996348	0.756238	1.25974	1.01231	0.99969	1.01698	1.00803	1.01916	0.967375	1.22222	0.975152	0.986436	0.994842
7580_7237_5122	0.825846	1.25714	1.14708	1.11905	0.993133	0.883444	1.18421	0.987395	0.999978	0.987668	1.01103	1.14204	0.995791	1.33333	1.01914	1.04443	0.990752
8545_6875_5134	0.751655	1.52174	1.09449	1.3	0.976415	0.725044	1.40385	1.06889	0.997421	1.06694	1.01472	0.997026	0.992563	0.875	1.02983	0.957377	0.997829
9543_6487_5148	0.860699	1.22581	0.9742	1.08108	0.98408	0.70452	1.14925	0.996556	0.99819	1.00399	1.01502	0.962375	0.988558	1.11111	0.987443	0.937459	0.983313
9858_5959_5241	0.908906	1.2	1.02772	1.125	0.999359	0.911348	1.16216	1.0608	1.00108	1.07106	0.993772	1.10895	0.976326	1.14286	1.00169	0.93778	0.966739
19520_5530_5356	0.858274	1.04688	0.850933	1.01408	0.890203	0.831177	1.02985	0.890641	0.999378	0.899618	1.00557	0.965415	0.987015	0.75	0.980768	0.975641	0.986977
19805_6094_5394	0.790956	0.773585	0.730985	0.7	0.62295	0.875673	0.732143	0.586813	1.00053	0.587445	1.00812	0.872467	1.0121	1	0.990981	0.958901	1.00612
7763_6732_5445	0.874609	1.48276	1.79297	1.36364	0.949678	0.707182	1.42623	1.25555	0.999532	1.27005	0.992845	0.95353	1.01633	1.22222	0.967417	0.969899	0.987061
7333_7010_5524	0.834689	1.27027	0.88513	1.16279	0.981984	0.653857	1.21519	1.0237	1.00007	1.02611	1.01994	0.97599	0.98998	0.909091	0.990008	0.973116	0.978988
9861_5400_5682	0.897512	0.714286	0.942044	0.658537	0.876389	0.849393	0.68	0.613677	0.999971	0.620811	1.0092	0.981542	0.987229	0.75	0.770454	0.990481	0.97862
9524_5720_5695	0.960517	1.12121	0.993628	1	0.95416	0.778555	1.05556	1.01576	0.998803	1.0319	1.00841	1.04292	1.0005	0.666667	0.954957	0.969283	0.979013
7029_7187_5716	0.989206	1.24242	1.2052	1.04878	1.01155	0.683827	1.13699	1.12527	0.99977	1.13587	1.00311	1.0335	1.01439	1	1.01569	0.947738	0.996516
8611_6001_5708	0.882502	0.952381	0.957102	0.895833	0.943465	0.695507	0.921348	0.818327	0.998812	0.825927	0.996098	0.915939	0.963044	0.8	0.924177	0.990155	1.00357
17520_6425_5955	0.91273	1.0411	1.09797	0.928571	0.996565	0.760982	0.980769	0.899605	0.999767	0.904091	0.997086	1.04451	0.89083	1.375	0.986365	0.990867	0.994363
17509_5071_5978	0.892045	0.967213	1.0542	0.983871	1.06575	0.779083	0.97541	0.875464	0.999302	0.88544	1.0144	1.07668	0.969747	0.785714	0.974719	0.987337	0.987364
19832_5429_5988	0.890906	1.04	1.16267	1.06579	0.983923	0.885195	1.05333	0.944903	1.0001	0.956704	1.02226	1.06662	0.991065	1.36364	0.995984	0.975693	0.996817
9544_5294_6006	0.717502	1	0.77938	0.909091	0.973171	0.754809	0.95	0.69422	0.998446	0.700857	1.00532	0.967727	0.936115	0.8	0.850462	0.974854	0.987176
17650_4936_6187	1.05058	0.909091	0.93909	0.815385	1.05211	0.899013	0.857143	0.897896	1.00047	0.878412	1.01821	1.25416	0.945342	1.42857	0.964734	0.996636	1.00396
11401_4400_6398	0.821291	1.04167	1.12862	0.963636	0.991283	0.682806	1	0.829847	0.999504	0.832803	1.01055	1.07564	0.987701	1.125	0.959148	1.01378	0.989367
10999_8441_3243	0.688207	2.92308	1.67657	1.90476	1.48543	0.813709	2.33333	1.63199	1.00009	1.63536	1.02322	1.2218	0.997731	3	0.996452	0.985847	1.01743
9485_10943_2924	0.55569	5.88889	1.94668	3.6	1.00339	1.03967	4.6087	2.6228	1.00053	2.62389	1.00254	1.26978	1.01492	3	1.00419	1.12549	1.00541
3372_9859_6830	1.08505	1.23077	1.42269	1.2	1.21732	0.919425	1.22222	1.32037	0.998311	1.36628	1.04848	1.13152	1.01786	1	0.998568	1.02228	0.970706
10516_20931_5398	0.881925	1.5	0.993741	1.11111	1.00218	0.586224	1.28571	1.13934	0.997799	1.09524	1.02696	1.14322	1.0179	1.5	0.952355	1.21065	0.986572
29934_17953_7140	1.0479	0.909091	0.932692	0.923077	0.982845	1.07169	0.913043	0.954972	0.997378	0.968092	1.03297	1.12071	1.00196	0.8	0.971707	0.952102	0.967422
10987_17029_3489	0.905959	1.02778	1.05537	1	0.998071	1.08176	1.01351	0.923184	0.999653	0.933153	1.03111	1.12929	0.967366	1.5	1.00619	0.970847	0.948136
35309_18520_3656	0.876955	1.30769	1.4115	1.28571	0.990252	0.89641	1.3	1.14794	0.999877	1.19296	1.03164	0.988379	1.00235	1.125	0.990228	1.00095	1.01917
34777_19447_3673	0.929742	0.764706	1.20832	0.736842	0.989939	0.700653	0.746479	0.696884	1.00007	0.715855	1.03213	0.910151	1.00216	1.28571	0.819633	0.935223	1.01708
10034_4994_2710	0.842956	0.942857	0.969574	0.853659	1.0982	0.735344	0.893333	0.759302	0.996133	0.766418	1.01265	0.913914	0.956226	1.33333	0.916147	0.990819	0.949335
10075_3764_3304	0.929478	1.73077	1.87133	1.54839	1.03538	0.982783	1.64286	1.53195	0.999198	1.54698	1.00632	0.95884	0.994484	1.83333	1.11139	1.03082	0.97239
12080_3634_3464	0.812502	1.37143	0.99302	1.28947	0.996791	0.744927	1.33333	1.09422	0.999998	1.10453	1.04597	0.909261	0.974296	1	0.988033	0.941219	0.993969
9616_20861_3699	0.846903	1.77419	1.12787	1.61111	1.07138	0.917632	1.69697	1.44928	0.998355	1.45761	1.01423	1.05325	0.908807	1.42857	1.24468	1.25115	0.999315
6021_17042_3821	1.06557	1.07692	1.43951	1.10345	0.906232	1.15097	1.09259	1.16052	0.99835	1.15884	0.988753	1.01828	0.98617	1.16667	1.00116	0.914884	1.01962
7365_3539_3838	0.836158	1.15789	0.943599	1.07812	0.974128	0.972218	1.11667	0.942717	0.999778	0.953887	1.04078	1.13727	0.970673	1.22222	1.00194	0.978808	0.990826
6726_21047_4860	1.18195	0.730769	1.55784	0.689655	1.08504	0.975584	0.703704	0.825	0.993187	0.836494	0.977032	1.31939	0.932663	0.777778	1.38956	1.11785	1.01091
5832_20275_4924	0.981069	0.916667	1.09332	0.925926	1.30049	0.949937	0.92	0.9035	0.999381	0.909702	1.01038	1.02433	0.979395	1.16667	1.05004	0.959266	0.979976
10412_7786_1682	0.844603	1.01449	0.452866	0.960526	0.991949	0.929706	0.986111	0.841163	0.999711	0.853307	1.04736	0.980451	0.978016	0.692308	0.986454	0.945885	0.98153
10786_18001_1868	0.942989	1.08929	1.58299	1.01562	0.969684	0.857328	1.05042	0.99373	0.999229	1.00741	1.03481	0.968503	1.0004	1.42857	0.971921	0.936986	1.04282
11215_6789_1826	0.9108	0.977778	1.0986	0.849057	0.949112	0.723585	0.907216	0.830321	0.999772	0.841718	1.04398	1.03507	0.981333	1	0.936937	0.988512	1.0593
11481_18929_2260	0.915593	1.05769	1.01381	1.01667	1.03912	0.914511	1.03604	0.952957	1.00028	0.967894	1.01649	1.12012	0.986173	1	0.99553	0.969924	0.993527
11967_6851_1844	0.982561	0.717391	1.34293	0.666667	0.945404	0.880325	0.686869	0.675676	0.998144	0.68679	1.02361	1.19586	0.974519	1.14286	0.915412	0.936324	0.979258
12265_18692_2282	0.915378	1.01613	1.06752	0.956522	1.00218	0.788018	0.984615	0.90563	0.996506	0.918355	1.04682	0.979107	0.987332	1.33333	0.983901	0.968543	1.02857
12268_7316_1853	0.915999	0.765957	0.888651	0.735849	0.978186	0.949481	0.747475	0.687972	1.0001	0.698596	1.05362	1.08056	0.965862	1.66667	0.979607	0.902338	1.01965
20142_26708_3890	0.929094	1.1875	1.06453	1.05263	0.973848	0.772956	1.11765	1.04259	0.996487	0.972007	1.01486	0.886203	1.00818	1	0.988718	0.968503	0.984521
20150_25423_3806	0.910786	1.53333	1.0717	1.44444	0.996099	0.728175	1.5	1.37167	0.999467	1.36547	1.00399	1.10399	1.02971	1.5	0.997125	1.06193	0.979495
21464_11812_4395	0.861952	1.66667	0.988453	1.16667	0.977088	0.53091	1.375	1.19048	1.00105	1.13199	1.0344	0.92183	0.997746	1.33333	0.99604	0.971349	1.00876
11933_12256_2638	1.15568	0.8	1.0235	0.823529	0.986371	0.779799	0.809524	0.927638	1.00066	0.931071	0.99011	0.866033	0.945635	1	0.976126	0.890434	0.977431
10678_13249_2644	0.961361	1.125	1.59288	1.08571	1.08121	0.734931	1.10606	1.06547	1.00001	1.06005	0.974336	0.973787	1.03868	1	0.983146	0.991419	1.01152
11361_11441_2791	0.917853	0.868421	0.793797	0.833333	0.983003	0.748279	0.848101	0.782011	0.998044	0.792935	1.05438	0.868037	0.94503	0.777778	1.11331	0.966317	0.97161
12886_24244_2971	1.03795	1.12195	1.15965	1.13953	1.0384	0.810343	1.13253	1.17252	0.998822	1.17518	1.0061	1.03207	1.00384	1.25	0.976325	0.977905	0.961673
12822_24699_3043	1.16243	0.875	1.01588	0.866667	0.979866	1.01783	0.869048	1.00147	0.999874	0.997449	0.98358	1.06415	0.978739	1	1.11771	1.0701	0.974525
12003_11131_3212	1.01792	0.923077	1.23881	0.906977	0.993213	0.823439	0.91358	0.929159	0.999924	0.927856	1.00026	0.946658	0.992289	0.875	0.987096	1.08236	0.957118
11894_10382_3350	1.0002	1.13514	1.3869	1.09756	0.998138	0.807232	1.11688	1.11701	0.999674	1.12229	0.995796	0.981625	0.995251	1.125	1.07508	0.97467	0.984066
12427_11835_3273	1.03392	0.84375	1.1102	0.861111	1.0659	0.634934	0.850746	0.878069	0.99945	0.878728	0.98875	0.872422	0.994489	0.875	0.98714	0.95751	1.04038
13938_26099_3318	1.01332	0.75	0.743392	0.7	0.946476	1.05716	0.72043	0.729625	0.999195	0.732938	0.996524	1.01282	0.983335	0.727273	1.01113	0.962808	0.990393
12632_10623_3453	1.16449	0.871795	0.87483	0.9	1.04916	0.773328	0.884615	1.02142	0.999342	1.03261	0.967721	0.900179	1.00143	1.28571	1.01124	0.951944	0.987097
12581_10638_3424	0.929372	1.09677	1.10283	1.05714	0.961347	0.986953	1.07692	1.00488	0.999527	1.00491	0.99774	0.936384	0.996093	1.33333	1.10765	0.990202	0.97442
12809_10544_3523	1.08345	1.02222	1.21618	0.94	0.960399	0.712686	0.978723	1.05576	0.997498	1.06596	0.980201	0.787246	1.00537	1.5	1.01217	1.00386	0.975127
13399_26575_3561	0.994499	1.02632	1.04647	1.02326	0.96767	0.748879	1.025	1.01963	0.999888	1.02013	0.989521	0.969787	0.994307	1.16667	1.01556	0.943471	0.969088
13699_26116_3532	1.06571	1.08333	1.22495	1	0.946602	0.829599	1.04	1.10423	0.999983	1.11418	1.00346	0.978686	0.928516	1.42857	0.954508	1.15041	0.957724
12693_9421_3770	1.1818	0.710526	1.22967	0.725	0.950531	0.960932	0.714286	0.836811	0.997819	0.843944	0.974834	1.03659	0.916403	1	0.923054	0.908254	0.987847
15152_26700_3781	1.0574	1.12281	1.04896	1.11475	1.04392	0.879045	1.11966	1.17984	0.999572	1.18533	0.984285	1.07187	0.985287	1.11111	1.09819	0.969909	1.00397
13593_9288_3860	1.00077	0.833333	1.3328	0.863636	0.954899	0.872108	0.847059	0.84778	1.00166	0.848826	0.968194	0.954004	0.985962	1.28571	1.00648	0.962038	0.998315
14833_27261_3867	1	1	1.25802	1	0.998348	0.868801	1	1	0.9995	1.0106	1.00443	1.06222	0.997391	1	0.988156	1.07556	0.975009
16305_26645_3877	1.34195	0.692308	1.42463	0.736842	0.993659	0.824365	0.712963	0.941748	1.00028	0.951351	0.982261	0.995224	0.971759	1.14286	0.961192	1.00895	0.979122
17507_26065_3869	0.943559	1.10345	1.35853	1.0303	0.98355	0.854214	1.06557	1.00858	0.996591	1.01219	1.00088	1.01138	1.01416	1.375	1.01097	0.977897	0.973825
12716_8849_3968	1.02819	1	0.957682	0.95122	1.00071	0.801274	0.974359	1	0.999171	1.0046	0.997025	0.918857	0.992324	1	0.979264	1.04384	0.99267
13600_9163_3929	1.00034	0.978261	1.11012	0.938776	0.981177	0.822425	0.957447	0.957778	0.998494	0.964108	0.986802	0.987571	0.983047	1.85714	0.992238	0.979972	0.973737
13439_8679_4070	1.43873	0.882353	1.57301	0.837838	1.09803	0.757924	0.857143	1.20798	0.998554	1.22609	0.954541	1.24616	1.00155	0.8	0.980339	1.0103	0.983373
13081_8855_4028	1.00858	1.22222	1.28744	1.24138	0.939656	0.880366	1.23636	1.24618	0.997736	1.24792	0.958409	1.14438	0.984908	1.5	1.1122	0.768331	0.964884
16214_10304_4114	1.24583	0.526316	0.843939	0.511111	1.02528	1.10383	0.512195	0.631647	0.999275	0.63587	0.977986	1.1974	1.0253	0.75	1.00832	0.813834	0.968246
13663_8591_4210	1.12132	0.934783	1.18344	0.94	1.05325	0.732875	0.936842	1.04405	0.999294	1.04897	0.952449	0.974995	0.978796	1	0.962698	0.996813	0.969758
13859_8557_4264	1.0004	0.734694	0.882733	0.740741	0.854467	0.906712	0.735294	0.735711	0.99699	0.741041	0.998131	1.02561	0.982992	1.33333	1.00751	0.99225	1.00965
13148_8003_4486	1.26152	0.688889	1.52006	0.708333	1.13295	0.806577	0.695652	0.866839	0.9981	0.870644	0.974892	0.956408	0.977597	1.42857	0.983545	0.950038	0.981378
16417_27851_4662	1.00249	0.926829	1.36125	0.953488	0.968812	0.804296	0.939759	0.94201	1.00027	0.94747	1.00132	0.903687	0.997877	1.28571	0.96264	0.996974	0.964166
16870_27810_4750	1.05271	0.902439	1.18338	0.909091	0.989944	0.876868	0.904762	0.949904	0.999588	0.952941	0.998106	0.938013	0.989024	0.875	1.02832	1.04086	0.965624
16504_28262_5124	1.22502	0.823529	1.14979	0.804878	1.00428	0.736937	0.810811	0.982567	0.999612	0.990844	0.9721	0.946791	1.00708	1.14286	0.972164	1.02438	0.975077
13593_7350_5368	1.00529	0.775	0.948025	0.733333	0.91239	0.810971	0.75	0.753906	0.998509	0.753392	0.988983	0.958566	0.936225	1	0.970231	0.995494	0.984317
14074_29437_5789	1.09287	1.08	1.5394	1	1.01574	0.960098	1.03774	1.12887	1.00042	1.1307	0.99897	1.22626	0.990921	1.28571	1.16155	0.940564	0.998416
11716_6821_5736	1.13808	0.928571	1.57351	0.935484	1.0011	0.756619	0.931034	1.05296	0.999614	1.05066	0.969171	0.900523	1.00167	1	1.00409	0.959453	0.986216
15241_29743_5953	1.19751	0.735294	0.906809	0.717949	0.944639	0.732923	0.722222	0.855726	1.00019	0.861589	1.01597	0.955872	1.00374	1.4	0.979707	0.985417	0.989871
12104_5844_6357	1.1767	0.814815	0.996179	0.793103	0.983633	1.0843	0.8	0.933729	0.998888	0.936615	0.982181	1.03321	0.998086	1.14286	0.997973	1.0613	0.978064
12523_6620_6375	1.13671	0.764706	0.948416	0.783784	1.00387	0.760119	0.771429	0.871146	0.998898	0.87413	0.990923	0.938515	0.983722	1	0.977308	0.997791	0.979672
15535_29852_6835	1.00533	1.3	1.25628	1.19231	1.10755	0.936857	1.24444	1.25051	0.999734	1.24725	0.967429	1.09283	0.994785	1.4	0.998424	0.977256	0.975205
14579_30906_7054	1.51921	0.615385	1.52146	0.689655	1	0.770501	0.648148	0.963007	0.998713	0.973049	0.981081	1.08279	0.967774	1	0.992286	0.967051	0.95466
16062_14809_2440	0.850772	1.32353	1.00528	1.12195	0.986623	1.00717	1.21622	1.04228	0.999048	1.04506	1.02341	1.10163	0.994733	1	0.970393	0.990143	0.967154
11857_12982_2621	0.784644	1.26667	0.9419	1.11111	0.976734	1.01813	1.1875	0.94111	0.998538	0.9551	1.08807	1.14906	1.02073	1.16667	0.980537	0.955719	0.942418
24055_12391_3134	0.737251	1.45455	0.854575	1.0625	0.989539	0.780229	1.23077	0.917045	1.00667	0.93219	1.10983	1.1488	0.978108	1.5	1.00478	0.972802	0.934177
14170_9068_4135	0.852521	1.38462	0.909757	1.14583	0.996379	1.08154	1.25581	1.07821	0.998837	1.08139	1.00902	1.15276	0.987607	1.2	0.993983	0.994123	0.971836
18856_10789_4456	0.863867	1.24444	0.921408	1.05556	0.98599	1.019	1.14286	0.994671	0.999901	0.994682	1.01193	1.07574	0.99545	1.33333	1.00586	0.938777	0.977694
25516_7955_5714	0.927652	0.590909	0.550158	0.592593	0.982923	1.20613	0.583333	0.543057	1.00054	0.553932	1.05624	1.05894	0.960973	0.5	0.989656	0.840539	0.968377
10058_12668_3177	0.950253	1.08333	0.834099	0.833333	0.991828	0.744632	0.931034	0.886598	1.00001	0.914953	1.02196	0.981567	0.992575	1.2	0.955749	0.932205	0.917086
21512_6704_7388	0.979296	1	0.965256	1.08333	0.974704	0.575225	1.04545	1.02507	0.997968	1.02569	1.04045	0.814743	0.95715	0.8	1.50492	2.25757	0.954175
21856_7147_7451	1.34612	0.625	0.943312	0.666667	0.881559	1.42605	0.588235	0.779468	0.998103	0.789906	0.997886	2.87196	0.925072	0.8	1.31517	1.43949	0.971699
22955_8975_7245	0.902404	1.2	0.910932	1.08333	1.85912	0.899899	1.14286	1.03625	0.999507	1.04067	1.03765	1.0808	1.06834	1.4	0.964423	0.95549	0.987496
12540_8941_3804	0.932382	1.15385	0.932751	1.06667	1.00253	0.887164	1.10909	1.03721	1.00033	1.06067	1.026	1.23109	0.978089	1.5	0.964405	0.968067	0.990466
12679_8391_4265	0.87273	0.6875	0.835286	0.571429	0.998985	1.0477	0.611111	0.536711	0.99841	0.537214	0.986645	0.914517	0.979964	0.833333	0.86144	0.680046	1.00988
12805_8786_4289	0.766189	1.45455	1.09906	1.17857	1.03405	1.02522	1.30612	1.01133	0.998153	0.995175	1.01409	0.996989	0.978871	1.4	0.962532	0.908609	0.995954
13858_11303_2988	0.70747	1.88235	1.2001	1.43478	0.997145	1.01297	1.64103	1.1784	1.00039	1.17664	1.04411	1.132	0.955826	1.5	1.06699	1.28792	0.995027
13780_11992_3062	0.880173	1.07692	1.24297	1.02381	0.998133	1.26929	1.0625	0.941211	0.993501	0.957481	1.02103	1.05682	0.990384	1.375	0.929465	0.895133	0.994279
12981_11372_3867	0.861047	1.25	1.19382	1.20588	0.990738	0.926729	1.23077	1.06643	1.00013	1.07872	0.982627	0.979341	0.998682	1.66667	1.08143	0.943928	0.986291
14005_10710_3535	0.869124	0.961538	1.19083	0.8125	0.997077	0.961349	0.877193	0.767133	0.995156	0.781296	1.01265	1.12073	0.971986	1.14286	1.01606	0.98727	0.974802
13594_11485_3489	1.00028	1.03846	1.29641	0.935484	1.08085	1.31703	0.982143	0.982414	0.999059	0.989118	0.989597	1.18821	0.892688	1.5	0.964589	0.990323	0.987221
11942_10205_5359	0.789347	1.28571	1.02101	1.15152	0.973222	0.945758	1.21667	0.97181	0.999747	0.968155	1.02046	1.01734	0.97697	1.5	0.973915	0.991297	0.976956
11760_11662_5388	1.04359	1.20513	0.695298	0.98	0.995521	0.579722	1.09091	1.13584	1.00718	1.12212	1.02513	0.813546	0.978267	1.1	1.2951	0.954709	0.952375
11472_12109_5427	1.02721	0.842105	1.26373	0.777778	1.03538	0.857055	0.817073	0.838389	0.998465	0.847257	1.0079	0.817952	0.889326	1.42857	0.98704	1.07634	0.994578
11838_11885_5326	0.824515	1.3871	1.21833	1.32432	0.984444	0.675535	1.35821	1.13024	0.998622	1.13525	1.01217	1.00098	0.980036	1.14286	0.974289	1.23333	0.971774
14934_11620_3201	0.811038	1.54545	0.96521	1.4	0.987504	1.02112	1.47826	1.2098	0.999826	1.21406	1.01018	0.898691	0.994539	1.25	0.995955	0.998706	0.958519
10934_11362_5768	0.891122	1.06897	0.924462	0.864865	1.09289	0.657601	0.969231	0.868644	0.997834	0.866859	1.04041	0.846512	0.972087	1.5	1.00021	0.811399	1.02131
11542_11131_5658	0.955891	0.475	0.823802	0.446809	0.921895	0.624627	0.453488	0.434735	0.99805	0.433397	1.01598	0.944215	0.970238	0.636364	0.989574	0.825333	0.975268
11391_10850_5896	0.938383	1.35135	1.07833	1.2381	0.99862	0.909799	1.29487	1.21866	0.999952	1.22152	0.984701	1.14341	0.998191	1.71429	1.00047	1.01405	0.98865
11573_11692_5762	0.902496	1	0.99269	0.866667	1.14726	0.679941	0.924528	0.838627	1.00011	0.834221	0.997492	0.842254	0.97884	1.14286	0.992956	0.570249	1.00421
11042_11747_5821	0.882704	1.02941	1.07536	1.02778	1.02989	1.0688	1.02899	0.913386	0.999806	0.915084	1.0235	1.04905	0.987472	1.33333	0.999505	1.00119	0.963954
11262_11422_5825	1.21736	0.742857	0.916227	0.731707	0.851524	1.07161	0.733333	0.884642	0.99627	0.893062	0.974834	1.26822	0.9403	1.14286	0.968552	1.2031	0.991785
11949_11133_5527	0.820025	0.833333	1.45673	0.8	0.992831	0.978345	0.813187	0.673305	0.999364	0.670794	1.00039	1.1125	0.951642	1.125	0.98364	0.995465	0.965126
11889_11116_5667	0.939942	1.15625	1.08937	1.025	1.08315	0.771065	1.08451	1.02231	0.994739	1.0206	0.990184	1.04537	0.96497	1.5	0.969089	1.02491	0.95671
12973_11604_5733	1.20587	0.25	0.917886	0.254237	0.70193	0.908089	0.245614	0.293682	0.998967	0.29722	0.998093	0.974567	0.940816	0.636364	0.834837	0.498743	0.991728
13362_12115_5498	1.42186	0.491228	1.14161	0.469697	0.918189	0.911881	0.47541	0.663815	0.998613	0.673506	0.98368	0.955139	0.877157	0.875	1.09294	1.01325	0.981919
24655_9468_3993	0.877987	1.30769	1.62951	1.19355	1.06851	0.896946	1.25	1.10404	0.999846	1.10635	1.00208	1.24441	0.992968	1.6	1.05635	0.976415	0.980785
23841_9499_3935	0.847615	1.2381	1.19903	1	1.00879	1.15451	1.10417	0.942338	0.993949	0.947517	1.02892	1.00069	0.95451	1.33333	0.974729	0.99436	0.974427
24888_9338_3692	0.797575	1.28571	1.23557	1.07692	0.990698	1.23884	1.17391	0.945624	0.997562	0.946217	1.0013	1.20332	0.990086	1.33333	1.00278	0.928547	0.9949
25723_9290_3626	0.984925	1.03571	1.22728	1	0.996568	0.898769	1.01695	1.00232	0.999675	1.00997	1.02131	0.853934	0.98394	1	0.980548	1.01661	0.99439
26514_10340_3435	0.968279	0.958333	1.13571	0.892857	0.98647	1.19941	0.921569	0.893728	0.999543	0.894985	1.00285	1.21377	0.988663	1.66667	1.00831	1.02815	1.00414
24710_11297_2984	0.907512	1.11538	1.47154	1	1.01019	1.14937	1.05357	0.960474	0.999041	0.967722	0.99777	1.10853	0.972531	1.33333	1.00952	1.12138	1.01515
25368_10759_3132	0.931476	1.64	1.44882	1.5	1.02578	0.991547	1.57692	1.47336	0.998361	1.48374	0.98719	0.959596	0.993034	1.28571	0.991611	0.946472	0.982306
24108_11103_3459	0.997068	1	1.34481	0.962963	0.986037	1.12162	0.98	0.977273	1.00453	0.978209	0.954292	1.09214	0.969958	1.5	1.21069	0.972371	0.964783
24050_11154_3948	0.84743	1.45	1.04136	1.14815	0.873584	0.850437	1.28261	1.09377	0.999239	1.09971	1.03791	0.977424	0.976286	1.5	0.951437	0.992448	0.96623
25758_11823_3627	0.878343	1.19355	1.05375	1.05556	0.972023	1.26095	1.12121	0.990285	1.00019	1.00045	1.00091	0.957022	0.942735	1.125	0.988987	0.98342	0.968901
26213_11560_3494	1.01038	0.541667	1.02303	0.5	1.60611	1.61166	0.529412	0.535106	0.993587	0.545644	1.03554	1.22887	0.907221	1.14286	0.679093	0.998362	1.0001
24844_9534_4263	0.980373	1.04167	1.38377	0.964286	1.10444	0.977175	1	0.981245	0.99845	0.989406	0.982711	1.0885	1.00885	1.33333	1.03575	1.01289	0.973739
26378_9752_4331	0.866348	1.05	1.24517	0.916667	1.04637	0.871329	1	0.871771	0.99794	0.879065	0.950067	1.07817	0.96715	1.33333	1.04367	1.0248	0.990502
26173_9982_4361	0.822911	1	1.00545	0.884615	1.24532	0.971007	0.93617	0.777578	0.997554	0.778422	1.00346	0.992587	0.967433	1.42857	0.997261	0.984536	0.960558
25900_11854_5453	0.848034	1.08824	1.0618	1	0.977962	0.813622	1.04167	0.889351	1.00009	0.89304	1.01455	0.961182	0.97857	1.33333	0.988459	0.985431	0.958372
26191_11637_5424	0.790188	1.22222	1.25535	1.02941	0.988366	0.896673	1.13333	0.905144	1.00036	0.906637	1.01677	1.09674	0.96725	1.33333	1.03533	1.08906	0.986365
26654_11630_5409	0.711173	1.30769	1.5106	1.15556	1.2097	1.078	1.22892	0.88775	0.999449	0.890076	1.02162	1.05773	0.956381	1.42857	1.00553	0.95965	0.949804
27416_11854_5352	0.948805	1	1.70444	0.926829	1.1	1.11295	0.961039	0.914268	0.999929	0.923615	1.01156	1.13788	0.958148	1.42857	0.989523	0.941682	0.972395
25634_11173_5607	0.817224	1.02778	1.08635	0.906977	0.981021	0.975704	0.961538	0.79314	1.00045	0.791142	1.00753	0.997595	0.988234	1.57143	0.920853	0.971223	0.982685
25826_11518_5788	1.11782	0.883721	1.10391	0.8	1.01587	0.841352	0.836957	0.930287	0.998629	0.934523	1.00303	0.966434	1.00461	1.5	0.990795	0.918578	0.973901
25572_11865_5526	0.84075	1.125	1.04323	0.860465	0.971845	0.845115	0.972973	0.824398	1.00039	0.82205	1.02063	1.09398	0.961053	2.2	0.93877	0.985848	0.973487
25478_11972_5505	0.768497	0.459459	0.976134	0.454545	0.945367	0.846641	0.45	0.350436	0.9988	0.350138	0.993226	1.40704	0.958147	1.2	0.714599	0.85761	1.06519
25405_11778_5747	0.908955	0.342105	0.603555	0.380952	0.50127	0.873104	0.35443	0.324254	0.997878	0.32647	1.04161	0.989381	0.977635	0.555556	0.981676	0.469455	0.989121
26147_10947_5631	0.781768	1.2	1.1667	1	0.889016	0.992546	1.09091	0.863082	0.996625	0.855936	0.984513	1.08394	0.94371	1.8	0.890924	1.01281	0.984929
26294_11124_5616	0.817796	1.37037	1.27264	1.17143	0.902077	0.962155	1.2623	1.04099	0.999713	1.04581	1.0129	1.14074	0.988122	1.28571	1.06153	0.983977	0.982387
26149_11156_5672	0.920862	1	0.93789	0.896552	1.01953	0.928146	0.943396	0.872112	1.00012	0.871906	1.00895	0.936539	0.96385	1.14286	0.923865	0.96303	0.94773
26708_11306_5589	1.00701	0.428571	0.924448	0.388889	0.884175	0.784915	0.396825	0.399874	0.999784	0.400426	1.02881	1.14106	0.96132	0.857143	0.619406	0.985256	0.979217
27154_11340_5706	0.773307	1.07407	1.03057	0.885714	1.03464	0.749274	0.967213	0.75764	0.99982	0.752819	0.99864	0.923295	0.975562	1.8	1.00672	0.739222	1.04024
26757_10924_5901	1.03496	0.857143	1.21275	0.755102	0.998476	0.862752	0.8	0.826743	1.00028	0.832736	1.01971	0.919103	0.977801	1.66667	0.9887	1.01023	0.984164
27016_11152_5898	1.00568	1.02778	1.21233	0.952381	0.904102	0.69924	0.987013	0.992366	0.998552	1.0016	1.02269	0.971155	0.894631	1.44444	0.985951	1.02519	1.0031
27343_11142_5716	0.998245	0.774194	1.08262	0.722222	1.27742	1.09833	0.742424	0.741379	0.996894	0.744234	1.01071	1.22292	0.97203	1.14286	0.982546	0.75452	0.953606
26093_11441_5571	0.773746	1.02941	0.94849	0.9	0.850977	0.831754	0.972603	0.761413	0.995615	0.761363	1.02332	1.02669	0.981837	1.66667	0.992762	0.9823	0.957957
27108_11710_5606	0.874347	0.740741	0.993902	0.69697	0.735203	0.874337	0.711864	0.626412	0.998836	0.621855	1.00116	1.01453	0.935975	0.75	0.988462	0.937005	0.96021
26975_11535_5690	0.796712	1.29167	1.05678	1.03226	1.12097	0.99891	1.14815	0.923558	0.997733	0.918697	1.02564	1.21648	0.930056	1.125	0.994049	0.858996	0.932863
26735_11966_5502	0.941872	0.923077	1.12799	0.818182	1.04269	1.02397	0.862069	0.814286	0.999788	0.815508	1.00246	1.07336	1.0278	1.14286	0.94098	1.02209	0.979418
27055_11949_5939	0.870551	0.833333	0.965734	0.759259	0.846892	1.26779	0.792079	0.69489	0.999889	0.698532	1.0096	1.01424	0.992781	1.375	0.998087	0.96643	0.969668
27173_12096_5585	0.900928	1.12903	1.21586	0.947368	0.813357	1.05976	1.02941	0.932091	1.00006	0.926332	1.01784	1.12108	0.992393	1.8	0.983394	0.996661	0.983213
27215_11891_5787	0.93756	0.612903	1.69652	0.617647	0.862314	0.811932	0.609375	0.573288	0.996524	0.574126	0.998983	1.19494	0.985289	1	0.909369	0.805666	1.00371
27246_11321_6329	0.758759	0.75	1.25793	0.653846	0.797559	1.03949	0.705263	0.542048	1.00322	0.544612	1.01539	1.04299	0.95375	1.375	0.87403	0.92856	0.927223
27616_11763_6294	1.00365	0.272727	0.898117	0.271429	0.967585	1.42871	0.274074	0.275349	1.00444	0.277619	1.01284	1.07659	0.93858	1.14286	0.894284	0.940473	1.06893
8464_14272_4229	1.00166	0.90625	0.867896	0.885714	1.00894	1.26348	0.893939	0.895425	0.99974	0.908761	1.03862	1.08176	0.983433	1	0.979044	0.940247	0.97621
9142_14709_4438	0.893026	1.54167	1.4301	1.42857	0.981082	0.928356	1.4902	1.33713	0.99889	1.3444	0.963166	1.06024	1.01258	1.16667	0.964165	1.00991	0.96366
9439_15304_4328	0.913249	0.976744	1.53804	0.916667	1.02773	0.790751	0.944444	0.866208	0.99824	0.873555	0.985912	1.05387	0.967866	1.5	0.929228	1.01932	0.986162
8554_15744_4413	0.930671	0.861111	1.17688	0.853659	1.00515	1.13304	0.855263	0.798565	0.998857	0.810055	1.00988	1.15998	0.989463	1.16667	0.992554	0.964536	0.950227
8529_16292_4961	0.893154	1.28125	1.15618	1.18421	0.991537	1.14218	1.23188	1.10589	0.997534	1.10983	1.00858	1.03166	1.00295	1	0.988271	0.962153	0.975816
15195_13188_2275	1.01894	1.14286	1.00657	1.11111	0.985338	0.839005	1.13333	1.15339	0.995578	1.09224	1.00186	1.29283	0.965755	1	0.960081	1.05024	1.04039
13077_13064_3440	0.887394	0.84	0.989908	0.785714	0.934915	1.55804	0.807692	0.720854	0.998033	0.73013	1.02408	1.08802	0.968899	1.2	0.9929	0.869664	0.99174
11727_12205_5289	0.894032	1.04651	1.08681	0.938776	0.98176	0.971129	0.989011	0.888683	0.999554	0.892842	1.01746	1.15902	0.885459	1.1	1.00999	0.990087	0.97862
13911_13147_4133	0.862777	1.13333	1.32544	1.09091	1.07106	1.21488	1.1129	0.967262	1.00023	0.966453	0.993444	1.00533	0.999493	1.66667	1.08018	0.918388	0.955606
12742_12195_5343	0.991272	1.02	1.12413	0.881356	0.986272	0.856606	0.944444	0.936593	1.00092	0.943462	1.02097	0.878934	0.974025	1.625	1.00611	1.00225	0.931154
11846_12734_5461	1.02804	0.64	0.708225	0.703704	0.956921	0.638252	0.669903	0.687916	0.9995	0.691648	1.00906	0.789523	0.966116	0.7	1.00139	0.970054	0.94086
12956_12815_5406	0.857705	1.2069	1.02908	0.95122	0.996095	0.777313	1.05797	0.912714	0.997171	0.909136	1.01854	1.0827	0.985884	2.25	0.988923	0.884094	0.969981
13013_12622_5279	0.907563	1.04762	1.47555	0.938776	0.970153	0.951868	0.988889	0.901656	1.00012	0.902638	1.01497	1.03887	0.97838	1	0.99874	1.01035	1.01078
12231_13215_5226	0.949008	1.01961	1.58941	0.931034	0.995207	0.955979	0.972222	0.925067	0.998634	0.924629	1.00312	0.985048	0.953058	1	1.00319	1.02329	0.927401
12334_12903_5400	0.804913	0.955556	1.08329	0.865385	1.03208	0.971331	0.90625	0.736539	1.0001	0.738087	1.01603	0.97754	0.943697	1	0.933901	1.01701	0.974921
12033_13465_5383	0.961918	0.964286	0.951957	0.909091	0.966794	1.05427	0.933333	0.899417	1.00027	0.90404	1.01326	1.02145	0.972606	1	1.008	1.03242	0.996696
12945_13421_5272	0.79382	0.638889	0.904427	0.571429	0.798792	0.998356	0.597403	0.47924	1.00001	0.481602	1.02066	1.16856	0.974079	1.55556	0.947947	0.979383	0.953792
12590_13603_5181	0.859334	1.16667	0.999108	1.09259	0.97879	1.06928	1.12871	0.976834	0.999778	0.982625	1.01698	0.961378	0.983368	1	1.01455	0.988633	0.973875
13463_13216_5180	0.867768	1	0.869901	0.961538	0.992339	0.978088	0.989796	0.865031	1.00481	0.873365	1.02528	1.12321	0.973595	1.44444	0.992073	0.992942	0.94247
11620_14090_5422	0.927546	0.78	1.00549	0.777778	0.994957	1.02287	0.776699	0.723343	0.999596	0.735632	1.01844	1.00391	0.958548	1	0.97439	0.997013	0.98508
14522_12388_3257	0.913617	1.14815	1.3536	0.969697	1.03035	1.38771	1.0678	0.979325	1.01278	0.986854	0.99132	1.19812	0.985305	1.83333	1.00361	0.945173	0.953183
14433_13611_3328	0.970758	1	0.873929	0.923077	1.08643	1.35557	0.979167	0.951852	0.999666	0.961076	1.08301	0.991058	0.934465	1.71429	1.15181	0.943466	0.991397
16140_14034_3112	1.01112	1.27273	1.60485	1.2	0.955628	0.949848	1.23913	1.25202	0.997327	1.27005	1.0029	1.16683	1.01427	2.2	1.23589	0.961067	0.989231
14455_13504_5479	0.905137	1.11667	1.11642	0.985507	0.990109	1.23565	1.05469	0.959761	1.0047	0.962754	0.968021	1.05228	0.974613	1.625	0.974053	0.980146	0.954679
15124_13746_4986	0.847142	1.06061	1.04722	0.986301	0.973884	1.03293	1.02174	0.873341	0.999426	0.874625	1.0247	1.00877	0.96402	1.42857	1.00317	0.962596	0.95683
14701_14365_4897	0.92646	0.875	0.554942	0.796296	0.983047	1.02135	0.841584	0.782819	1.00002	0.788912	1.01529	0.897688	0.989241	0.9	0.944332	1.0062	0.960748
15907_14460_5344	0.812611	1.39535	0.706449	1.29167	0.97948	0.898066	1.34444	1.10435	0.999832	1.12103	1.0403	0.923588	0.975952	1	0.972827	1.00103	0.954849
9719_16206_4045	0.890768	1.06452	1.01522	1	0.981828	1.11352	1.03077	0.92371	0.99838	0.923802	1.00528	1.06175	1.00175	1.16667	1.00771	0.980815	0.996249
9810_15454_4570	0.817012	0.444444	0.368843	0.55	0.68794	1.20861	0.486486	0.401766	0.998389	0.411048	1.08395	0.74507	0.971191	0.416667	0.565153	0.692947	1.0045
16908_15531_3246	1.02043	1.21429	1.79965	1	1.19538	1.32335	1.09677	1.11811	0.999554	1.13433	1.00757	1.28902	0.988821	1.2	1.08616	1.10747	0.959689
12526_19304_3961	0.837329	1.34615	1.09855	1.2	1.0104	1.37724	1.27273	1.07552	0.994967	1.08205	1.01581	1.29442	0.971003	1.28571	0.977192	0.994117	0.996399
10613_12513_5776	0.953367	0.631579	1.05194	0.581395	0.958982	0.706787	0.6	0.57376	1.00085	0.574868	1.01229	1.05281	0.973332	0.857143	1.02107	0.706521	0.957591
11660_12453_5542	0.799459	1.32	1.17222	1.15625	1.05382	0.750136	1.23214	0.994982	0.999201	0.992207	1.01377	0.932632	0.975079	1.4	0.991111	0.978734	1.00427
11534_12409_5588	0.945917	0.974359	0.894054	0.928571	1.01091	0.924324	0.95	0.901132	0.999512	0.911027	1.00493	0.977244	0.969306	1.22222	1.01037	0.992454	0.98445
10691_12741_5483	1.08114	0.869565	1.32024	0.893617	1.10822	1.10823	0.880435	0.948198	0.999717	0.960748	0.978966	1.14	0.961471	1	1.19296	0.969274	0.985347
10703_12576_5760	0.863127	0.8	0.944206	0.690476	1.00747	0.694093	0.736842	0.641226	0.994981	0.643251	0.97069	0.884295	0.936617	1	0.998665	0.595509	1.13592
10729_12827_5653	1.09905	0.692308	1.20377	0.690476	1.27196	0.944182	0.6875	0.752345	0.999996	0.755232	0.978293	0.991978	0.872655	1.22222	1.11221	0.994256	0.944879
10381_12973_5837	1.20134	0.659091	1.30241	0.625	1.01971	0.871056	0.637363	0.758191	0.999766	0.764072	1.00004	0.933742	0.952221	1.125	0.923008	0.981779	0.987263
10898_13258_5510	0.981494	0.792453	0.998794	0.785714	0.826341	0.996192	0.787037	0.77334	0.99998	0.773873	1.01137	0.988207	0.924782	1.1	0.93699	0.989114	0.969767
11307_12960_5631	0.907141	1.125	0.647978	1.06667	0.974903	0.733179	1.09524	0.99832	0.999973	0.998298	1.00906	0.868373	0.995341	1.57143	0.998446	0.992763	0.986528
10494_12410_6401	1.17916	0.756757	1.1275	0.690476	1.03053	0.789039	0.717949	0.839325	0.99937	0.847153	0.999034	0.863188	0.941795	1.28571	0.984706	0.995026	1.11768
12909_12264_5547	0.830279	1.05	0.988054	0.914894	0.995164	0.892088	0.976744	0.817755	0.999389	0.813025	1.00954	1.04794	0.960008	1.33333	0.987531	0.955088	0.987305
12433_12412_5489	0.954064	0.914286	1.0223	0.853659	0.947793	0.906738	0.88	0.841478	0.998801	0.846004	1.01356	0.937596	0.974364	1.125	0.986124	0.996314	0.962289
22771_14692_2975	0.823054	1.64706	1.22777	1.52381	0.996241	0.960224	1.59459	1.32172	0.998954	1.32128	1.00635	0.947207	1.00429	1.4	1.02446	1.01413	1.0036
21722_13924_5150	0.729089	1.21429	1.1787	1.09524	0.981222	0.90484	1.15254	0.855343	0.999639	0.85005	0.999032	1.06166	0.96023	1.18182	0.971136	1.00887	0.984716
22116_14965_5395	0.862573	1.19565	0.391738	1.14286	1.00608	0.85883	1.17021	1.01732	0.998895	1.03417	1.04137	0.83746	0.988003	0.846154	0.997783	1.00431	0.972161
28315_13070_3997	1.07438	0.807692	1.27614	0.758621	1.11725	0.988582	0.777778	0.832665	1.00222	0.839748	0.98744	1.12134	0.92087	1.22222	1.14459	1.33271	0.997722
24825_13757_3449	0.989658	1.13333	1.52014	1	1.05279	0.89961	1.06186	1.05142	1.00016	1.0356	1.02231	0.94472	0.965759	2.33333	1.01733	0.981276	1.00403
27423_14013_3365	0.724474	1.96	1.27032	1.75862	1.03085	0.952926	1.86792	1.37332	0.999388	1.33584	1.0094	1.17883	0.979055	1.25	0.985078	0.955754	0.989895
26512_13822_3602	0.938178	1.02857	0.968027	1.02778	0.985302	1.19163	1.02857	0.967866	1.00097	0.986862	1.0315	1.008	1.00218	1.11111	0.997075	0.958925	0.983742
25720_12172_5333	0.774202	1.16279	0.960555	1.04082	0.969978	1.01337	1.10989	0.869866	1.00933	0.86751	1.00964	1.13424	0.965025	2.14286	0.978326	0.978186	0.977935
25513_13112_5240	0.845848	1.23684	0.89549	1.17073	1.02553	0.888194	1.20513	1.02747	0.99996	1.03369	1.0091	0.922343	0.951706	1.11111	0.99697	1.18621	1.00341
25621_13381_5462	0.887118	1.15	1.18729	1.06383	1.06812	0.796494	1.10465	0.985661	0.998383	0.98543	1.00113	1.15078	1.00098	1.42857	0.994657	0.973196	1.02679
26388_12449_5322	0.726722	1.42424	1.48746	1.2	1.00464	1.07169	1.30556	0.962264	1.00019	0.95849	1.03395	1.02728	0.957199	1.125	0.990885	1.14268	0.990871
26975_12373_5365	1.02201	0.638889	0.633757	0.65	1.01889	0.982438	0.64	0.65362	0.999553	0.656144	0.991732	0.929857	0.950945	0.727273	0.93808	0.968209	0.936819
26587_12837_5414	0.767427	0.827586	1.18164	0.675676	0.853245	0.791516	0.753846	0.586118	0.998348	0.580922	1.02893	1.17544	0.959515	1.8	0.90733	0.974779	0.989638
26102_13152_5283	0.909828	1	0.987781	0.944444	0.996647	0.803014	0.970149	0.886127	0.99976	0.891656	1.02236	1.0189	0.980418	1.14286	0.923194	0.997916	0.968187
25049_13720_5324	0.767213	1.27586	1.08063	1.02703	0.979788	0.711739	1.13846	0.883362	0.998523	0.884933	1.02907	0.962029	0.980096	2	1.01032	0.96042	0.946281
26242_13657_5403	0.839559	1.31429	1.48744	1.14286	0.976382	0.600797	1.22368	1.036	0.999983	1.03611	1.00083	0.968173	0.982022	1.66667	1.21364	0.990357	1.00818
26345_13833_5443	0.792833	1.2619	0.980867	1.10204	0.866254	0.763914	1.17778	0.944664	0.999399	0.941469	1.0017	1.056	0.996718	1.57143	0.942013	1.00239	1.0162
26818_13716_5466	0.756844	1.13333	1.00667	1.02857	0.946806	0.721655	1.07812	0.827243	0.997394	0.823742	1.01553	1.06215	0.979935	1.5	0.943307	0.998896	0.981617
22715_15408_3119	0.799068	1.46154	1.22135	1.25	1.20322	0.755014	1.35714	1.09419	0.999784	1.11101	1.08026	0.687329	0.95481	1.4	1.26401	0.948033	1.03591
24340_20616_3848	0.949826	1.05	0.988365	0.956522	0.983403	1.15383	1	0.952222	0.999614	0.939748	1.0225	1.03274	1.00944	1.4	0.989668	0.965138	0.94578
22854_14490_5713	0.977798	0.666667	1.11397	0.621951	0.971169	0.878841	0.647436	0.634021	0.999579	0.637098	1.03514	1.0554	0.985847	1.55556	0.991709	0.765548	0.92768
26875_12304_5495	0.904457	0.65	1.25079	0.627907	0.775412	0.970331	0.646341	0.58785	0.995694	0.589488	0.997572	1.12715	0.962809	1.18182	1.03097	0.965924	0.963403
27210_12584_5645	0.865332	0.977778	1.2048	0.94	0.998433	0.650688	0.957447	0.834778	1.00006	0.840186	1.0074	1.106	0.981233	1.22222	0.971683	0.963902	0.973266
27241_12825_5655	0.855569	0.815789	1.25979	0.755556	1.15769	1.00763	0.780488	0.672784	0.998138	0.671049	0.993742	1.11844	0.984626	1.42857	0.911503	0.941525	0.962037
27611_12545_5893	0.960604	0.9375	1.36359	0.851852	1.01325	1.27287	0.891089	0.857763	0.999336	0.859247	0.980375	1.28216	0.954526	1.5	0.980894	0.996868	0.983388
27347_13102_5618	0.805157	1.22222	1.13275	1.02222	1.01673	0.706019	1.1125	0.905338	0.995406	0.902517	0.99333	0.976286	0.968784	1.5	1.00318	0.989424	1.04158
27790_13172_5549	0.92425	0.826087	1.13669	0.784314	0.952707	1.18583	0.802083	0.744716	1.00022	0.745184	1.00776	0.988771	0.943784	1.22222	1.0145	0.974885	0.987018
24518_13783_5584	0.951427	0.865385	0.904241	0.79661	0.984442	1.14261	0.827273	0.789209	0.999749	0.795693	1.02055	1.08102	0.976302	1	0.994802	0.983318	0.998042
25811_14257_5607	0.906741	0.90411	0.923736	0.82716	1.00344	1.01064	0.862745	0.786311	0.998738	0.79115	1.01126	1.06549	0.966551	1.25	0.986541	0.975422	1.00505
27112_13774_5612	0.886898	0.681818	1.02135	0.634615	0.946111	1.07473	0.652632	0.582314	0.998443	0.583176	1.01627	1.05856	0.949303	1.125	0.987473	0.974796	0.958391
13641_8782_2878	0.849086	0.944444	0.867741	0.833333	0.96854	0.828261	0.882353	0.756225	0.999441	0.765124	1.01811	1.04951	1.0369	1.125	0.977162	0.947368	0.97717
10055_10950_3466	0.867589	1.13158	1.17607	1.23077	0.981989	0.730517	1.18421	1.03497	0.998028	1.04568	1.00254	0.958537	0.997804	0.5	0.976853	0.942661	1.01734
9953_10748_3527	0.74169	1.77143	0.91515	1.5	1.06065	0.985107	1.62821	1.2259	0.997585	1.23959	1.03486	1.12597	0.991659	1.18182	0.984694	0.983203	1.02038
14594_6937_3747	0.999858	0.87234	0.891946	0.9375	0.983664	0.765715	0.904255	0.904185	0.999322	0.916926	1.01311	0.944725	0.993593	0.5625	1.0251	0.97514	0.989457
9132_11819_3795	0.929907	1.25926	1.15013	1.06061	1.04765	0.956538	1.15254	1.07518	0.999566	1.08704	1.02763	1.0436	0.999913	1.09091	0.968522	1.00973	0.969582
10381_8753_3826	0.971983	0.76	1.1285	0.758621	0.869143	0.796713	0.754717	0.734764	1	0.747781	1.01552	1.05677	0.994119	0.714286	0.909053	0.940712	1.03598
8715_12755_3925	0.821664	1.25714	1.22847	1.33333	1.22013	1.01228	1.3	1.07811	0.999673	1.09215	1.0012	0.966341	1.04183	0.529412	0.985399	0.99566	1.00339
9839_8715_4046	0.806625	1.53125	0.884038	1.37838	1.00758	0.698606	1.45588	1.18646	0.997969	1.20662	0.999565	0.932981	1.00698	1.42857	0.967987	0.995351	0.979653
9336_9145_4147	0.8849	1.4878	1.13376	1.34043	0.984431	0.846395	1.41379	1.25907	0.997886	1.2665	1.00711	1.05613	1.00951	0.909091	0.992717	0.95762	0.975124
26849_7081_4195	0.833332	0.775	0.678327	0.795455	0.934799	0.94542	0.783133	0.658537	0.999771	0.66712	1.00306	0.961712	0.97735	0.7	0.994437	0.971355	0.998396
9933_8360_4216	0.900349	0.902439	0.922413	0.928571	1.08152	0.804336	0.914634	0.82797	1.00034	0.840901	1.01337	0.922142	0.977133	1	0.94605	0.947181	0.9776
8267_11910_4209	0.953976	0.780488	0.47267	0.7	0.962066	0.830241	0.733333	0.701241	0.999167	0.708711	1.00548	0.895044	0.98284	0.5	0.974806	0.951719	1.0187
9976_8314_4254	0.782923	1.92593	1.11917	1.86667	0.991489	0.916747	1.91071	1.51358	0.998263	1.52581	0.984666	1.01151	0.998857	1.375	1.01899	0.808816	0.978748
31166_9789_4284	0.933522	0.769231	0.608923	0.744681	0.922315	0.911821	0.752941	0.705173	0.99649	0.714359	1.02431	1.04247	0.973769	0.6	0.980221	0.971722	0.993416
29400_7743_4315	0.854015	1.25581	0.908896	1.25	0.996951	0.723744	1.25581	1.08202	0.999622	1.09564	1.0228	0.992016	0.992463	1.11111	1.01225	0.984471	0.97818
10273_7966_4324	0.779354	1.0625	0.815249	1.05714	0.91071	1.17585	1.06061	0.836669	0.99946	0.83879	1.02444	1.01167	0.986079	0.727273	1.00432	0.920021	1.0083
7626_13298_4389	0.82033	1.16667	0.764672	1.28571	0.911251	0.966173	1.22917	1.01881	1.00044	1.02644	0.99888	0.964871	0.981421	0.785714	0.988668	1.016	0.982186
8344_9760_4390	0.835264	1.37037	0.954631	1.20588	0.970487	0.835741	1.28333	1.08114	1.00051	1.08985	1.00274	1.08821	0.993805	1.22222	0.982391	0.961434	0.936844
31772_9808_4416	0.861816	0.97561	0.976051	1.07143	0.873282	0.723769	1.02439	0.889385	0.998334	0.905847	1.00575	0.974277	0.980769	0.466667	0.922918	0.968977	1.03065
7586_10543_4450	1.11539	0.136364	0.464258	0.142857	0.515247	0.523892	0.130435	0.145197	0.997461	0.146978	0.977685	0.936931	0.989815	0.363636	0.774209	0.710115	0.959735
25155_6054_4468	0.810467	1.22581	0.806289	1.28125	0.978213	0.946746	1.25806	1.03067	0.999086	1.04563	1.02686	1.0031	1.00193	0.777778	1.00485	1.03176	0.976502
27588_6822_4506	0.850746	1.25	1.04362	1.13333	0.991657	0.773749	1.18868	1.01904	0.999701	1.02899	1.01368	0.974278	0.987963	1.16667	0.992544	0.967397	0.991223
30305_8072_4595	0.898501	1.04	1.0229	0.966667	0.888396	0.597723	1	0.902944	1.00034	0.909974	1.01016	1.03153	0.997745	0.7	0.966298	0.964626	1.00448
12394_6655_4641	0.913963	1.10909	0.700098	1.14286	0.986566	0.771134	1.12727	1.03571	0.999444	1.0451	1.00758	0.995745	1.00042	0.866667	0.989693	0.966807	0.982769
11705_7036_4674	0.890456	0.769231	0.83953	0.825	0.899364	0.5984	0.794872	0.712112	0.999497	0.72012	1.01201	0.886317	0.975489	0.666667	0.965503	0.962212	0.98599
26325_6149_4756	0.855615	1.19231	0.889625	1.02941	0.953748	0.550113	1.10169	0.9492	0.999761	0.956894	1.00911	0.862325	0.949621	1	0.89186	0.983419	0.979929
28381_6628_4773	0.808445	0.974359	0.871304	0.888889	0.993884	0.718902	0.927711	0.757962	0.999967	0.760933	0.999442	1.02135	0.998747	1	0.963213	1.00431	0.97035
7071_12934_4800	0.962566	0.944444	1.24049	1	0.921996	0.800713	0.972222	0.93754	0.995703	0.953131	0.991659	0.813494	0.984178	0.8	0.977215	0.972179	0.963838
16319_15734_4816	0.994832	1.14286	0.746846	1.0625	1.03876	0.84131	1.10345	1.09786	0.999713	1.08914	1.04633	1.01866	1.02004	1.6	1.00866	0.894826	1.02653
31632_8900_4814	0.867352	1	0.966483	0.916667	0.993264	0.756371	0.955056	0.83472	0.999975	0.839061	1.00473	1.07948	0.97395	1	0.973871	0.976794	0.993531
27815_6492_4827	0.999712	0.9375	1.08051	0.969697	0.975045	0.922267	0.953125	0.952894	0.999528	0.967499	1.03012	0.968925	0.986887	0.9	0.990653	0.980239	0.991784
16832_16620_4864	0.838016	1.33333	0.907953	1.10526	1.00876	0.709573	1.21212	1.02331	0.996776	1.03443	1.03211	1.02293	0.977195	1.4	0.990179	0.96342	1.03211
28326_6767_4884	0.776642	1	0.701843	0.794118	0.972945	0.710882	0.87931	0.690633	1.00004	0.695575	1.03717	1.02959	0.938451	1.16667	0.986777	0.971098	0.976833
9859_7593_4948	0.969755	0.916667	1.17607	0.938776	1.00569	0.843422	0.927083	0.900621	0.998369	0.917074	1.03728	0.840547	0.989456	0.5	0.994401	0.958231	0.977078
30087_7550_4952	0.910031	0.875	0.773381	0.8125	0.971786	0.699586	0.83908	0.767116	0.999719	0.772663	1.00317	0.902745	0.989833	0.833333	0.940625	0.986191	0.984797
30859_8159_4987	0.853424	1.33333	0.999231	1.1	1.03559	0.667978	1.20755	1.03856	1.00012	1.05059	1.015	0.961017	0.982471	0.888889	0.976094	0.984777	1.01281
26239_14936_5078	1.03435	0.909091	1.00047	1	0.967681	0.838705	0.956522	0.988115	1.00055	1.00994	1.02511	1.10449	1.00335	1	1.01675	1.00192	0.980471
12577_5858_5173	0.897186	0.8	0.828356	0.878049	0.867992	0.718308	0.8375	0.7552	1.00002	0.759654	1.00607	0.92393	0.976324	0.666667	1.0049	0.946218	0.971852
29535_6808_5190	0.899512	0.6	0.625614	0.518519	0.665367	0.636651	0.543478	0.491919	0.995147	0.479498	1.02111	0.970485	1.00661	1.2	0.9821	0.992274	0.970614
10041_7237_5202	0.935005	1	0.896479	0.863636	0.910814	0.694673	0.925	0.867689	0.99994	0.878106	1.00567	1.00489	0.99809	1.18182	0.978012	0.981802	0.998255
32053_8603_5281	0.906476	0.843137	0.824509	0.79661	0.775718	0.786974	0.816514	0.743979	0.998077	0.749061	1.0145	1.09447	0.985933	0.818182	0.959055	0.991225	0.983902
14288_4110_5313	0.725642	3.07407	1.44576	2.71875	1.00701	0.87862	2.91379	2.14782	1.00005	2.13749	0.969877	1.02247	1.03477	2	0.992346	0.979594	0.972791
30551_7312_5396	0.852263	1.125	0.917402	1.03448	0.903893	0.947158	1.07692	0.924337	0.999537	0.932678	1.00565	1.12281	0.98887	0.875	1.04177	1.00674	0.965005
20827_5682_5484	0.880638	1	0.886262	0.958904	0.97911	0.872622	0.978417	0.867588	0.999024	0.873096	1.02447	1.02668	0.973631	0.818182	0.981021	0.964936	1.0017
21236_5687_5636	0.800346	0.830508	1.56509	0.776119	0.971873	0.798116	0.8	0.647727	1.00033	0.649539	1.01045	1.14184	0.997649	0.9	0.909052	0.981238	1.00041
10157_6458_5894	0.92384	1.39286	1.41608	1.17143	0.996265	0.799482	1.27419	1.18175	0.999894	1.19074	1.00803	0.962587	0.976283	1.28571	1.10721	0.983388	1.0131
29025_5717_5945	0.916273	0.5625	1.00904	0.552632	0.983032	0.670978	0.565217	0.520309	0.997655	0.522505	1.02137	0.853718	0.976386	1	0.913923	0.92712	1.01133
20825_6324_6074	0.877902	1.07955	0.946034	1.03158	1.00392	0.853144	1.05495	0.933213	1.00006	0.937207	1.00611	1.10344	0.969777	1.2	0.999639	0.98963	1.004
9361_6167_6419	1.07692	0.410256	1.20404	0.369565	0.540598	0.86944	0.380952	0.409145	1.00002	0.417079	1.00768	1.35671	0.984091	1	0.889656	0.933724	1.0103
20950_6006_6410	0.863666	1.07353	1.29448	1.01333	0.994391	0.880051	1.04225	0.907704	0.999984	0.917618	1.0133	1.0677	0.971609	1.28571	0.991055	1.00425	0.972356
12520_4088_6970	0.731953	3.03846	1.37291	2.625	0.986544	0.793162	2.84211	2.1162	0.999931	2.11399	1.00579	0.926737	1.02811	2.2	0.984684	1.29179	0.97988
31468_5933_6988	0.657778	4.8	1.40285	3.80769	1.12775	0.798389	4.31111	2.89547	1.00066	2.87355	0.985347	1.22544	1.02196	1.83333	1.00139	1.07353	1.00922
11800_5122_7110	0.721273	4.8	1.41081	3.53333	1.17617	0.939302	4.16667	3.04915	1.00007	3.04952	0.98623	1.23445	1.00577	2	1.13769	1.28783	0.968261
22279_4797_7171	0.7104	2.29412	1.48452	1.82609	1.02	0.9355	2.05128	1.48024	0.99932	1.4735	0.967709	1.10338	1.00874	1.6	1.12241	0.990632	0.99807
9665_4975_7388	0.73294	0.206897	0.853908	0.205882	0.574517	0.735972	0.193548	0.144578	0.978407	0.143704	0.915177	1.20184	1.00705	0.8	0.477366	0.421805	0.902555
13214_4468_7541	0.541847	3.53846	1.55019	2.61111	0.97327	0.832791	3.06667	1.71597	1.00291	1.69996	1.01251	1.3718	0.979609	2.5	0.972091	1.54536	0.980411
22571_18144_7595	1.59423	0.358491	0.79192	0.355932	0.926082	0.423479	0.351351	0.545854	0.989559	0.558292	0.987349	0.683957	0.954235	0.875	0.970495	1.03874	1.03103
10560_5814_7576	0.719353	3.36364	1.57651	2.66667	0.988389	1.09202	3.04	2.21649	0.99989	2.21278	0.990177	1.31542	0.976917	1.8	1.12414	1.13107	0.992431
21511_18477_7787	0.982069	1	0.728728	0.911765	0.992981	0.571039	0.95082	0.93463	0.99986	0.947301	1.04602	0.93399	0.958671	1	0.949215	0.991629	0.982766
8066_9096_5055	1.17436	0.75	1.55015	0.727273	0.962518	1.35916	0.731707	0.852713	1.00128	0.866922	1.01029	0.979429	0.973262	1	0.981727	1.14731	1.00498
8284_9970_4026	0.895425	1.18421	1.09469	1.16667	1.10304	0.830974	1.17722	1.0601	0.999986	1.06871	0.991435	1.0165	0.995126	1.14286	0.932785	0.99419	0.990383
8210_10031_4051	0.931623	1.05882	1.22916	0.974359	0.926743	1.10146	1.01389	0.947931	0.997744	0.947407	1.01514	1.17107	0.996767	1.33333	0.931215	0.989095	0.975613
10223_8039_3741	0.821661	1.66667	1.3719	1.625	1.04499	1.24038	1.66667	1.38156	1.00008	1.40025	1.01649	1.01837	1.03479	1.4	1.02759	1.02965	0.964543
12238_7028_3840	1.05355	0.666667	0.996379	0.789474	0.966417	1.02107	0.722222	0.759594	0.999686	0.767585	1.00502	1.09582	0.966221	0.714286	0.862884	0.894251	0.966755
12768_7416_3799	0.92683	1.11111	1.199	1.04762	0.987936	0.976127	1.07895	1.00304	0.999896	1.01081	1.0364	0.964517	0.984493	0.857143	0.977366	0.992047	1.00063
10549_8231_3661	0.780691	1.91667	1.72343	1.52941	1.00462	0.824528	1.71429	1.3506	0.999496	1.3501	0.994253	1.03422	1.00149	2.33333	1.15207	0.824059	0.964012
9154_9316_3784	0.909466	0.967742	1.04833	0.916667	0.957204	1.4912	0.939394	0.858631	0.9954	0.863678	1.02427	1.1671	1.0043	1.4	0.981044	0.934303	0.993967
8912_9828_4049	0.719075	1.45455	1.22512	1.36	0.77271	1.39855	1.41304	1.03173	0.998959	1.03673	1.04692	1.16899	0.97183	1.5	0.983658	1.00904	0.986931
11911_9649_3246	0.798424	2.21429	1.62999	1.7	1.06419	1.06465	1.93939	1.56157	0.999178	1.56501	0.98778	1.26268	1.02401	1.8	1.27054	0.991231	0.975309
12810_9515_3046	0.739565	2.08333	1.18381	1.8	1.01792	1.26839	1.96154	1.46764	0.999924	1.44751	1.03575	1.036	0.984779	2.25	0.967949	1.20324	1.00501
11880_8371_3517	0.798344	1.14286	1.48411	1	0.998503	0.81437	1.06667	0.860529	0.99875	0.862381	1.02735	1.11767	0.992713	1.33333	1.03552	0.976619	0.994745
11114_8689_3670	0.946851	1.36364	1.31534	1.35714	1.01245	1.25546	1.375	1.30415	0.999381	1.30753	0.998203	0.98287	0.997108	1.2	1.3953	1.10074	0.981339
11095_8838_3989	0.979629	0.869565	1.07874	0.851852	0.897798	1.25798	0.857143	0.840649	0.999305	0.844428	0.972104	1.17351	0.941405	1.16667	1.04507	1.01678	0.997463
12255_9685_3496	0.830692	1.5	1.48904	1.47059	1.12121	1.03177	1.5	1.2562	0.999933	1.23532	1.03147	1.15623	0.977884	1.4	1.27226	1.00533	0.964978
10861_7438_4677	1.33864	0.375	1.3514	0.421053	0.847937	0.885966	0.382353	0.50716	0.999395	0.509275	0.948294	0.950513	0.928352	0.833333	0.807017	1.60996	0.976831
11178_8643_4240	0.817515	0.894737	1.028	0.904762	0.981232	1.35005	0.897436	0.740097	0.999185	0.743582	1.0407	1.00217	0.976959	1.16667	0.677096	0.974751	1.04773
14340_9235_2971	0.715027	0.666667	0.648379	0.785714	0.635007	0.776236	0.72	0.523238	0.997599	0.520238	1.06267	0.990192	0.964928	1	1.02231	0.869609	1.01458
10165_10006_3396	0.753954	1.375	1.31981	1.15	0.969425	0.786092	1.25714	0.959205	0.99797	0.957619	1.04641	1.0436	0.9836	1.4	0.976945	1.08317	0.99317
10953_10840_3697	0.655001	1.46667	1.22493	1.04545	0.742927	1.30915	1.22222	0.81435	0.997531	0.813466	1.03665	1.0978	0.972862	1.5	0.98173	0.948869	1.00017
11594_11244_5462	0.857584	1.07317	0.867982	0.978723	0.991747	0.937844	1.02299	0.883562	0.999771	0.887375	1.00956	0.979571	0.977691	1.66667	0.990233	1.00344	0.954515
12894_11836_5471	0.848616	0.743243	1.2722	0.707317	0.919376	0.875224	0.722581	0.618366	0.999957	0.616455	1.00709	1.02776	0.944841	0.916667	0.982767	0.965594	0.981256
14528_10686_3117	0.782315	2	1.10031	1.73333	1.02479	1.00123	1.88	1.48387	1.00021	1.46771	1.02321	0.932907	0.980906	1.2	1.08855	1.53362	1.00656
17300_11497_4968	0.955854	0.945455	1.17628	0.915254	0.937793	0.759361	0.929204	0.890555	1.00006	0.890053	1.01736	0.893729	0.988394	1.14286	0.975134	0.960756	0.984552
13568_12314_5334	0.848866	1.13462	0.993689	1.08929	0.986659	0.849188	1.11215	0.95247	0.999193	0.953643	1.01928	1.09986	0.987996	1.375	0.94708	0.921876	0.963296
13284_12390_5515	0.82406	1.07018	1.01238	0.957143	0.970812	1.05274	1.00794	0.837971	0.999133	0.833968	1.0084	1.00461	0.96997	0.888889	0.98533	1.00374	0.953062
16904_11500_4979	1.0353	0.913043	0.993981	0.90411	0.984382	0.699691	0.907801	0.937763	0.999512	0.944746	0.999285	0.933613	0.997406	1.22222	0.991573	0.983712	0.955922
15964_13035_5370	0.936211	1.1194	1.15644	1.06757	0.987404	0.895003	1.09286	1.02671	1.00008	1.03951	1.02475	0.943882	0.97464	1.09091	0.997765	0.981974	0.963998
16744_13023_5123	0.816307	1.13433	1.13061	1.09459	0.951635	0.870423	1.11429	0.91976	0.999799	0.923698	0.995891	0.947035	0.973877	1.33333	0.988819	0.90986	0.987324
17080_12740_5108	1.05242	0.357143	0.854504	0.369565	0.872556	0.569874	0.356322	0.374424	0.998544	0.375741	1.00157	0.917024	0.964553	0.75	0.60769	0.770605	1.00827
17212_12748_5316	0.944387	0.955556	1.45897	0.923077	1.02824	0.684662	0.9375	0.887681	0.997921	0.887138	0.986091	1.05081	0.966138	1.28571	0.991304	0.977261	1.00901
17348_12852_5301	0.900832	1.20833	1.09924	1.06667	1.00847	0.634907	1.13208	1.02399	0.999741	1.02386	0.976753	1.01232	0.992905	1.16667	0.984706	0.973969	1.00969
10282_9748_6390	1.04953	0.816327	0.869164	0.781818	1.40798	0.871468	0.796117	0.833658	0.998878	0.830255	0.989598	1.04078	0.969672	1.25	1.02697	0.992441	0.938898
10621_10002_5815	0.846877	0.875	0.979141	0.808511	0.832756	0.890499	0.837209	0.71532	0.999507	0.716559	1.02342	1.00877	0.9795	1.375	0.862521	1.00895	0.947068
10720_10090_5901	1.05108	0.829787	1.09792	0.901961	0.993833	0.791317	0.865979	0.90788	0.99951	0.91076	0.994816	1.11716	0.952557	0.888889	1.00269	0.999709	0.989743
10577_11143_6429	0.942806	0.861111	0.969641	0.809524	1.0252	0.940406	0.831169	0.785925	0.999294	0.788061	1.00153	1.04085	0.971196	1.16667	0.925168	0.980624	0.998363
10546_10748_6698	1.04167	0.7	0.942737	0.712121	0.97557	0.917406	0.704	0.731846	0.997409	0.733518	0.989443	0.948232	0.953924	1.11111	0.999305	0.98401	1.01503
11344_10440_5730	0.944695	1	0.978929	0.853659	1.10016	0.832167	0.915493	0.867108	1.00051	0.870673	1.00075	0.889675	0.959036	1.16667	0.9781	0.977611	0.938615
12543_10574_5599	1.00269	0.75	0.965291	0.7375	0.856986	0.829753	0.741935	0.743912	0.999711	0.751717	1.0248	0.951025	0.985454	0.9	0.967178	0.971735	0.958422
12090_11506_5621	0.872996	1.02857	0.954239	0.906977	0.988249	1.00515	0.961039	0.844509	1.00011	0.845918	1.01899	1.0544	0.981272	1.4	0.997108	0.965562	0.980643
11110_10996_6240	0.964273	0.865672	0.969121	0.847222	0.991637	0.810709	0.855072	0.826119	0.999994	0.83028	1.00524	1.01744	0.961729	1.11111	0.983375	0.977775	0.984197
10359_12460_5566	0.994415	0.888889	1.25308	0.795455	1.10522	0.84925	0.835443	0.831081	0.999826	0.833412	0.99904	1.00053	0.942285	1.28571	1.00306	0.976409	0.972769
10000_11518_6792	0.864906	0.777778	0.862283	0.744186	0.925064	0.893825	0.75641	0.658156	0.99882	0.662096	1.02996	0.883181	0.965531	0.875	0.841975	0.994988	0.98888
12016_12064_5916	1.106	0.639344	0.983892	0.614286	0.991988	0.840666	0.623077	0.685839	0.998873	0.693011	1.00541	0.981646	1.03154	1.1	1.00762	0.961336	1.00364
12562_12218_5605	0.982601	0.927273	0.975814	0.901639	0.989393	0.872673	0.913043	0.897927	0.999703	0.907281	1.02307	0.959666	0.981739	1	0.984705	0.927329	0.954362
12802_12051_5796	0.86676	1.02899	1.07267	0.974026	0.99595	0.906969	1	0.873088	0.999541	0.874599	1.00785	1.08641	0.986191	1.85714	0.902756	0.926807	0.963919
12084_12238_6192	0.88262	1.01587	1.10903	0.985294	0.989319	0.966703	1	0.887742	0.99962	0.891142	1.0097	0.996588	0.969767	0.9	1.00726	0.995507	0.946857
16747_10834_5656	0.894164	1.04	0.973765	0.975309	0.985056	0.945037	1.00645	0.905301	0.999918	0.912066	1.02024	0.97889	0.977454	1.71429	0.972058	0.987221	0.956422
14222_12605_5718	0.847229	0.852941	0.946263	0.805195	1.00306	0.789377	0.826389	0.706252	0.999887	0.709896	1.01748	1.03775	0.963587	1.375	0.988392	0.986295	0.968935
22338_6802_3944	0.946434	1.5	2.1182	1.35294	1.24902	0.773141	1.43333	1.35911	0.997766	1.38002	1.04618	1.10288	0.994119	1.16667	1.00423	0.979992	1.03634
24444_7662_4030	0.795921	1.06667	0.715633	0.947368	0.727929	0.844375	1	0.804941	0.997986	0.810956	1.02554	1.13145	0.965434	1.75	1.02481	1.12519	0.983847
25341_9654_3592	0.587223	2.64286	1.06482	2.10526	1.06548	1.19385	2.375	1.42433	1.00035	1.46233	1.0833	0.966995	0.962075	2.2	1.13885	1.05874	0.979624
24239_7602_4278	0.761026	1.33333	1.1121	1.1	1.01093	1.21259	1.20588	0.927638	0.999004	0.937105	1.03831	0.95415	0.951111	1.2	0.956324	1.02013	1.0235
25496_7550_4583	0.892268	1	1.3848	1	1.57904	1.38206	1	0.897219	0.996295	0.898747	0.980811	1.24634	0.966007	1.16667	0.940006	1.01656	1.01312
18127_11443_5011	0.795462	1.08065	0.848136	1	0.991058	1.04324	1.03876	0.836836	1.00022	0.843423	1.02658	0.974945	0.967	1.5	0.981559	0.963922	0.927911
18763_11324_4930	0.945086	1.05263	0.830253	1.05	0.999377	1.06278	1.05172	0.997423	0.998952	1.01336	1.0297	0.994944	1.00292	1.25	0.991368	0.988527	0.957895
18646_11247_5082	0.944802	0.591549	0.733189	0.61039	0.95288	0.791714	0.598639	0.56741	0.999817	0.573852	1.0153	0.780692	0.955473	0.714286	0.995715	0.848435	1.00351
19264_11104_4988	0.981831	1.05556	1.07552	1.03448	1.01567	0.879281	1.04505	1.02712	0.999709	1.0304	1.00654	0.962198	0.968765	1.25	1.00615	1.02113	0.971131
19330_12310_5169	0.748513	1.14286	1.21491	1.03509	0.994427	0.997776	1.08571	0.823507	0.999523	0.824724	1.00508	1.05951	0.965624	1.83333	0.949899	0.997452	0.990587
19388_12344_5279	0.919818	0.404255	0.490172	0.381818	0.629539	0.605707	0.386139	0.356754	0.997258	0.358811	1.00888	0.611008	0.949108	0.375	0.738243	0.934338	1.04815
19480_12380_5258	0.777438	0.935484	1.13387	0.926471	0.988801	0.942318	0.930233	0.731785	0.997141	0.737293	0.999228	0.886779	0.959761	1	0.964944	0.957224	0.971565
23476_11302_5498	0.878591	1.18519	0.980382	0.947368	0.989578	0.935329	1.04688	0.924686	1.00025	0.924945	1.01563	1.08624	0.976192	1.42857	0.992835	0.996934	0.98398
23360_11960_5430	0.82236	1.18605	1.26868	1.14583	0.986037	1.10082	1.16667	0.970149	0.99937	0.972333	1.00504	1.14848	0.945928	0.888889	0.978295	1.3038	1.00087
23078_12234_5440	0.789799	0.877551	0.58793	0.789474	0.977323	0.871325	0.828571	0.662478	0.998181	0.664108	1.02537	0.887693	0.887292	0.5	0.981952	0.956867	0.973264
24348_11886_5510	0.77861	0.9	1.02046	0.816327	0.908936	1.24404	0.852273	0.671482	0.997965	0.669621	1.00198	1.02127	0.967767	1	0.91551	0.963444	0.96549
27330_9542_4017	0.889574	1.5	1.36203	1.47059	1.05741	1.15052	1.49206	1.33516	0.99889	1.3285	0.994214	1.12468	1.01806	1.33333	0.996927	0.985276	0.985934
23804_8543_6170	0.965064	0.84127	0.909395	0.808824	1.04089	0.761202	0.823077	0.795863	0.99948	0.809554	1.01717	0.944411	0.958063	1.2	0.985349	0.979625	0.925436
23649_9306_5890	0.816127	1.18868	0.567038	1.12069	0.994645	0.712363	1.15455	0.951362	0.999987	0.96055	1.02503	0.909141	0.99227	0.909091	0.964709	0.983649	0.946563
24262_9041_5904	0.773824	0.966102	0.927734	0.867647	0.978317	0.787595	0.912698	0.714997	0.999874	0.717519	1.02473	0.898291	0.974903	1.25	0.951566	0.98576	0.956436
24934_8577_6246	0.857636	1.27451	1.6993	1.15	1.00027	0.72373	1.20909	1.04462	0.999982	1.04756	1.00742	0.977671	0.997944	1.2	0.993789	0.984568	0.952683
18916_10614_5572	0.881087	1.08824	1.1485	1.08108	0.986298	0.770097	1.08511	0.962226	0.999576	0.970271	1.0154	0.888342	1.07225	1.28571	1.01274	0.976363	0.966695
21346_12301_5810	0.866173	1.18966	0.61132	1.07463	0.986633	0.98612	1.12903	0.98486	0.998168	0.991187	1.01768	0.883491	0.915804	0.846154	0.996275	1.01238	0.962869
21542_12226_6069	0.995834	0.741935	0.992511	0.728571	0.994911	0.944084	0.732824	0.730011	0.999448	0.734261	0.999321	0.921695	0.977841	1.125	0.959339	0.979347	0.991819
23567_10221_5731	0.83516	1	1.02371	0.906977	0.9996	0.790865	0.948052	0.797825	0.999629	0.801668	1.03099	0.980971	0.900612	1.42857	1.01662	0.998442	0.996517
24048_10630_5797	0.866718	1.03333	1.12936	0.846154	0.881035	0.689508	0.926471	0.807735	0.998181	0.810315	1.04137	1.11828	0.94939	1.14286	0.98087	1.05215	0.949486
22902_11450_5649	0.830354	1.14634	1.13166	1	0.996192	0.956216	1.06667	0.893576	0.99749	0.892893	1.00312	0.978722	0.983571	1.83333	0.992799	0.97983	0.991149
22267_11484_5875	0.916853	0.739726	1.01788	0.727273	0.963187	0.855414	0.731544	0.674093	0.999424	0.678202	1.01362	0.950755	0.985533	1.11111	0.947798	0.90333	0.955077
23512_10906_5627	0.877924	1.05405	0.934753	0.84	0.993102	0.688736	0.930233	0.821081	1.00026	0.820617	1.03699	0.923611	0.975222	1.8	0.958831	0.958506	0.967825
23361_10914_5923	0.837224	1.02778	0.960301	0.869565	0.979772	0.841868	0.938272	0.79134	0.998387	0.790248	1.0046	0.98872	0.969407	1.6	0.985999	1.00394	0.974745
23923_10734_6054	0.895427	0.82	1.12955	0.758621	0.947491	0.739676	0.785047	0.706561	1.00005	0.709832	1.01637	1.02667	0.964023	1	0.99628	0.995385	0.954571
23424_11372_5861	0.908308	1.04762	0.963323	0.960784	0.992294	0.822264	1	0.912209	0.999826	0.914521	1.00812	0.874975	0.98944	1.42857	0.932785	0.962519	0.972012
23378_11472_6137	0.893871	0.982759	0.642707	0.907692	0.996423	0.6986	0.942623	0.847042	0.999733	0.850221	1.00424	0.833946	0.973294	0.916667	1.00271	0.998598	0.966919
24000_10886_6362	0.888329	0.907692	0.961321	0.859155	0.983166	0.892731	0.881481	0.787671	1.00004	0.788478	1.03262	0.96262	0.975001	1	0.988894	0.97527	0.987406
23432_11208_6463	0.869594	0.772727	0.948824	0.72549	0.991245	0.838929	0.744681	0.651735	0.998541	0.654725	1.02665	0.908539	0.961774	1.33333	0.970874	0.975453	0.983765
23918_11118_6703	1.0202	0.547619	1.05089	0.5625	0.977161	0.74815	0.550562	0.561412	1.00048	0.56433	1.0216	0.968887	0.954127	0.75	0.868561	0.97754	0.945375
24656_11090_5788	0.978445	0.825	0.882888	0.822222	1.22202	0.879024	0.821429	0.804683	1.00065	0.808358	1.01322	1.09353	0.963016	0.875	0.978271	0.902934	0.968619
24641_11243_5981	1.03534	0.539683	1.08796	0.507042	1.00808	0.812179	0.518797	0.536394	0.999694	0.539711	1.00715	1.07619	0.965754	1	0.95747	0.917997	0.946381
24833_11138_6188	0.864835	1.15094	1.16432	1.12069	0.989345	0.669664	1.13636	0.990455	0.999992	0.994335	1.0257	0.925245	0.979236	1	0.996788	0.956784	0.966929
25215_11469_5624	0.959093	1	1.20451	0.94	1.25656	0.879977	0.967391	0.929778	1.00003	0.932719	1.02783	0.919859	0.96029	1	1.00163	0.964412	0.947174
24239_10161_6659	0.901294	0.884615	1.26646	0.83871	0.945408	1.02046	0.857143	0.775897	0.999798	0.778457	1.00515	1.07336	0.957361	1.33333	0.991272	0.927909	0.93876
24314_10038_6799	0.779313	1.07692	0.806234	0.891892	0.938627	0.593811	0.967742	0.761667	0.99729	0.763112	1.0381	0.974196	0.987082	1.42857	0.843078	0.971002	0.974447
24086_10760_6625	0.880554	0.815789	0.9331	0.818182	0.965531	0.682796	0.814815	0.721398	1.00052	0.726733	1.02493	1.03683	0.935542	1.28571	0.98042	0.988635	0.945941
24682_10884_6727	0.964404	0.87234	0.953565	0.814815	0.984487	0.83453	0.84	0.811629	1.00003	0.817815	1.02582	0.958528	0.955797	1	0.995424	0.956492	0.985379
22614_11652_5824	0.876286	1.04545	1.37636	1	0.983316	0.658225	1.02151	0.9004	0.999359	0.906742	1.0165	0.975375	0.969429	1.375	0.995544	0.939044	0.96696
22548_12075_5628	0.843649	1.05556	0.88255	0.914894	0.984236	0.768005	0.97561	0.829365	0.9998	0.829162	1.02492	0.965446	0.991162	1.16667	0.966249	0.957355	0.983303
22566_12014_5742	0.943016	0.924528	1.13369	0.828125	0.996438	0.745162	0.87069	0.823413	0.998526	0.822513	1.0132	1.03085	0.991533	1.125	0.976017	0.950491	0.951809
22896_11894_6078	0.925872	0.714286	0.851504	0.692308	0.99111	0.755069	0.70068	0.651297	0.999731	0.651075	1.01686	0.88156	0.96583	1.14286	0.991445	0.945764	0.948732
23885_11840_5835	0.86845	1.10526	1.48823	1.06154	0.989035	0.854639	1.08264	0.94692	0.999473	0.946024	1.01496	1.19402	0.986853	1.375	0.960784	0.973817	0.989907
23450_12094_5595	0.847207	1.125	0.942254	0.979592	0.980714	0.745988	1.04545	0.892188	0.999368	0.896309	1.02156	1.05064	0.960744	1.33333	0.985436	0.945084	0.940735
23974_12308_5888	0.931389	0.775	1.33035	0.730337	0.995176	0.765054	0.75	0.701078	0.999296	0.700017	1.01853	0.951204	0.970899	1.25	0.989497	0.999095	1.01308
22186_12774_5823	0.839899	1.01852	1.26894	0.95082	0.964248	0.860221	0.982456	0.831855	0.998976	0.828729	1.02757	1.13108	0.955466	1.57143	1.00743	0.974548	0.96052
21894_12630_5866	0.78605	0.3	1.00847	0.32	0.578753	0.807168	0.305556	0.243577	0.99852	0.245352	0.994408	1.00737	0.924818	0.727273	0.629884	0.89044	0.970495
24226_11758_5683	0.889855	1.08824	0.966537	0.953488	0.996221	0.765058	1.01316	0.906319	0.999864	0.905864	1.02029	1.17491	0.918033	1.42857	1.01199	1.00683	0.968071
24756_11776_5574	0.949945	0.869565	1.11256	0.781818	1.01596	0.823758	0.82	0.780716	0.999705	0.781393	1.01166	1.05455	0.963167	1.375	0.981504	0.973633	0.996923
24074_11999_5836	0.917253	1.14754	1.24542	1.05714	0.969802	0.813997	1.1	1.01356	0.999939	1.01019	1.00661	1.18371	0.978456	1.375	0.962051	0.990141	0.977092
24090_11512_5900	0.897033	1.0375	1.21443	0.965517	0.983607	0.83268	1	0.902704	0.999008	0.90514	1.01297	0.994847	0.987585	1.125	0.993615	0.973741	0.960901
24346_12498_5580	0.87986	0.772727	0.759129	0.679245	0.800428	0.724448	0.71875	0.636538	0.999628	0.63303	0.984817	0.842923	0.955579	0.615385	0.882801	0.997142	1.00849
24726_12496_5668	0.887983	1.03125	0.999472	0.878049	0.945925	0.915955	0.944444	0.843059	0.998242	0.8419	1.00673	1.01775	0.965543	1	0.948957	0.938822	0.976501
24608_12566_5601	0.919666	0.827586	1.3619	0.8	0.998147	0.78067	0.811475	0.749689	0.999829	0.745671	1.00198	0.992063	0.974669	0.875	0.939387	0.939499	0.964749
24334_12912_5520	0.918779	1.2	1.15901	1.12245	1.26122	0.897506	1.16129	1.07241	0.998399	1.07209	1.02936	0.957401	0.979095	1.125	0.986645	0.982206	0.955617
25422_10688_7136	1.10331	0.666667	0.547433	0.65	0.678719	0.545357	0.653333	0.718039	0.996756	0.724414	1.00224	0.925866	0.989806	0.888889	1.03245	0.996289	1.00045
25156_11142_6979	1.02928	0.782609	0.899535	0.75	1.00061	0.888263	0.762887	0.784245	0.999451	0.787755	1.00335	0.914812	0.937382	0.8	1.10041	0.943502	0.956782
8368_14629_4114	0.790571	1.3	1.06656	1.26087	0.997211	1.0645	1.28571	1.02827	0.998611	1.03298	1.05304	1.13925	0.959168	1.5	1.01954	0.963162	0.998559
16450_13224_5323	0.861456	0.903226	1.03174	0.855072	0.914132	0.896372	0.876923	0.762022	0.999299	0.759864	1.00672	1.08653	1.00663	1.28571	0.936498	0.950691	0.983013
16666_13346_5300	0.889221	0.988636	1.27629	0.979167	0.986962	0.822979	0.983607	0.880098	1.00004	0.881979	0.996602	1.0189	0.974873	1.11111	0.964214	0.988598	0.990167
9950_10506_5446	0.913556	0.826087	1.11081	0.821918	0.99908	0.861995	0.822695	0.755932	1.00004	0.763226	1.01364	0.961086	0.951535	1.22222	0.995372	0.979449	0.948678
10896_11381_5514	0.954292	1.06667	1.17122	1	0.998777	0.722958	1.03077	0.985836	1.00025	0.992191	0.986522	1.03439	0.971337	1.8	0.99431	1.00245	0.949083
11290_10906_5357	0.956264	1.01471	1.01989	0.946667	0.992351	0.921181	0.978873	0.938714	1.00002	0.941351	1.01362	1.02991	0.979982	1.25	0.999021	0.994118	0.953324
11090_11104_5472	0.778092	1.24444	1.13719	1.11538	0.989739	0.78691	1.17708	0.926776	0.999553	0.926923	0.997114	1.03722	0.973736	1.5	0.969427	1.03198	0.955357
9900_12410_5464	0.884131	1.01786	0.968835	0.951613	0.968522	0.927122	0.982906	0.875171	0.999413	0.875616	1.01411	0.943175	0.976416	1.1	1.01302	0.976647	0.966671
10332_12738_5372	0.961632	0.780822	0.993901	0.805195	0.989462	0.71806	0.791946	0.763379	0.999443	0.764037	1.01086	1.02985	0.966433	1.11111	0.912827	0.975229	0.954911
11110_11680_5493	0.839573	1.17647	1.05409	1.17949	1.1086	0.826644	1.18056	0.999396	0.998216	1.0001	0.993666	0.90241	0.951042	1	0.982117	0.965253	0.983957
11388_11514_5498	0.837952	1.08824	1.29072	1.05263	0.973431	0.855135	1.07042	0.904792	0.998606	0.905195	0.994491	1.02908	0.969732	1.33333	0.992997	0.91333	1.05582
11184_11896_5516	0.786345	1.25	1.14498	1.09091	0.999182	0.672976	1.16456	0.926221	0.99827	0.927078	1.00091	1.00848	0.987434	1.83333	0.983815	0.993946	0.97075
11356_11866_5356	0.913286	1.0625	1.16706	0.902439	1.06799	0.89442	0.972222	0.891602	0.998905	0.895687	1.00642	1.10545	0.950056	1	1.00531	0.993188	0.971045
12234_11818_5504	0.887984	1.16667	1.00254	0.975	0.985709	0.710271	1.05797	0.943987	0.99762	0.945672	1.01858	1.09576	0.992691	1	0.987629	1.01761	0.971572
12512_12040_5369	0.83591	1	0.951663	0.925926	0.985211	1.03976	0.959596	0.809777	0.998819	0.81086	1.01575	1.0204	0.985737	1.14286	0.9561	0.923912	0.972661
11819_12526_5397	0.816901	1.3	1.21015	1.16667	0.925457	0.872513	1.22989	1.01446	1.00062	1.01022	1.00218	1.05842	0.970412	1.28571	0.992131	1.13315	0.974964
12802_12632_5488	0.902491	0.793651	1.005	0.72973	0.997711	0.845623	0.757353	0.686905	0.998971	0.689388	1.00911	0.9791	0.97243	1.5	0.999667	0.973875	0.975477
10726_8144_6060	0.982184	0.857143	0.983034	0.863636	0.985358	0.792876	0.858824	0.844431	0.996889	0.848465	1.00594	0.904571	0.979523	1	0.923998	0.997761	0.926534
10611_9451_5689	0.814103	1.1875	1.16918	1.09859	0.983475	1.00025	1.14179	0.939457	0.999893	0.946615	1.02016	1.11586	0.973875	1.77778	0.992695	1.00089	0.957311
9803_10616_5770	1.09444	0.666667	1.13129	0.69697	0.948353	0.930569	0.677419	0.738437	0.993972	0.743297	0.983307	0.872907	0.963057	1.14286	0.970522	0.963651	0.953038
10424_10336_6106	0.892048	0.914286	0.990817	0.829268	0.990824	0.708595	0.866667	0.777572	0.998661	0.776561	1.01182	0.912512	0.98162	1.33333	0.909216	0.964515	0.969882
9536_11090_5756	1.16815	0.9	1.43035	0.857143	1.29217	0.858981	0.875	1.01282	0.998855	1.01243	0.984043	1.34266	0.922864	1.14286	1.00932	0.949617	0.973808
9523_11004_5812	1.04272	0.5625	1.9423	0.540541	1.32159	0.788399	0.544118	0.566624	0.99875	0.570012	1.00714	0.993142	0.926412	0.875	0.923738	0.851566	0.941092
9490_11436_5843	0.998126	0.571429	1.08346	0.615385	1.03718	0.990952	0.586957	0.586354	0.98551	0.58031	0.987792	1.23973	0.987184	1.16667	0.855221	0.874776	0.946367
9665_11442_5792	1.01881	0.861111	1.34658	0.785714	1.34161	0.976512	0.818182	0.832884	0.994544	0.835842	1.00247	1.32696	0.964245	1.57143	0.980647	0.969931	1.0286
9658_10924_6016	0.959245	0.888889	0.841227	0.870968	0.975261	0.946973	0.877193	0.843093	0.996901	0.846205	0.991956	0.916336	0.979394	1.33333	0.939197	0.954541	0.988344
9751_11155_5888	0.89606	1	0.996481	0.862069	0.967153	0.878024	0.92	0.828911	1.00058	0.826998	0.999283	1.16176	0.956454	1.33333	1.00611	1.03879	0.941659
10056_10882_5562	0.884054	0.97561	1.34583	0.857143	0.977312	0.743072	0.910112	0.80995	0.999449	0.812305	1.01569	1.05378	0.951953	1.22222	0.96803	1.01944	0.971378
10224_10972_5815	0.822039	1.11429	1.07776	0.954545	0.979875	0.930915	1.02564	0.850891	0.998772	0.852395	1.00293	0.955132	0.97251	1.42857	1.00532	1.00945	0.950765
10496_10910_5552	0.929466	1.025	1.55604	0.977273	0.991983	0.880687	1	0.932977	0.999246	0.930617	1.01597	1.02862	0.95667	1.33333	0.97716	1.04165	0.96079
10426_10788_5755	0.910088	0.896552	1.28083	0.805556	1.132	0.868011	0.84375	0.771574	0.998919	0.773331	0.998656	1.00758	0.980631	1.16667	0.96405	0.992726	0.966121
10392_11064_5743	0.914408	1.13333	1.00186	1.10811	1.03961	0.686884	1.12121	1.02947	0.998138	1.02904	1.00514	0.917564	0.97969	1.16667	0.964331	1.15894	0.975944
10916_10916_5724	0.957806	1	1.36386	0.857143	0.98204	0.74129	0.918919	0.881904	1.00081	0.884333	1.00985	0.989271	0.968894	1.5	0.978082	0.97037	0.977923
10257_11332_5673	1.04066	0.857143	1.24291	0.882353	0.953616	0.603976	0.868852	0.902572	1.0001	0.907205	0.973232	1.14674	0.955905	0.888889	1.00576	1.00183	0.982972
9896_11131_5725	0.79459	1.22222	1.24021	1.02857	1.1908	0.7485	1.11475	0.895013	0.999291	0.890997	0.995728	1.01087	0.95124	1.16667	1.00402	0.978789	0.968687
10731_11298_5763	1.06574	0.592593	1.25895	0.583333	0.887959	0.786709	0.584071	0.620658	0.999872	0.625076	1.00691	0.863251	0.96029	0.888889	1.00386	0.954356	0.98922
10505_11234_5988	0.930341	1.12069	1.3942	1.07937	0.993943	0.911778	1.1	1.02708	0.999605	1.03382	0.998133	1.07941	0.98714	1.22222	0.996792	0.968814	0.971039
10590_11454_6010	0.824483	1.26	1.46317	1.15789	0.972127	0.939454	1.20755	1.00504	0.998772	1.00559	1.00277	1.12654	0.985913	1.5	0.978899	0.983935	0.979319
8949_10400_6409	0.936611	0.911765	1.19518	0.894737	0.726768	0.92335	0.901408	0.84742	0.999571	0.848634	1.01328	1.14536	0.963665	1	0.981865	0.983527	1.00935
10980_10640_5537	0.814057	1.32432	1.0465	1.18182	0.95148	0.916375	1.25	1.02679	1.00008	1.02405	0.997846	1.00793	0.976178	1.28571	0.954022	0.998474	0.977564
11730_10802_5577	0.91399	0.821429	0.820796	0.78125	1.01102	0.865896	0.798319	0.73281	0.998236	0.732176	1.01871	0.939658	0.968058	1.14286	0.995035	0.984162	0.956921
11511_10761_5727	0.866669	1.10345	1.20448	1.06061	1.10455	0.909165	1.08197	0.943348	0.999789	0.948315	1.00902	1.17953	1.04141	1.5	0.984941	1.02723	0.991831
11219_11056_5905	1.07388	0.5	0.963706	0.522727	1.03496	0.825576	0.506173	0.542114	0.995482	0.543756	0.992784	1.01084	0.914748	0.857143	0.737757	0.998917	0.958724
9885_11516_5737	0.82649	1.24138	0.926234	1.11765	1.02586	0.853293	1.17742	0.981506	0.998315	0.980772	1.02374	1.06563	0.983843	1.33333	0.977545	0.981168	0.991242
10834_11841_5525	0.884735	0.837838	0.869749	0.772727	0.916662	0.662946	0.8	0.712337	0.999087	0.709595	1.00936	0.972061	0.975357	1.16667	1.02502	1.01451	0.950486
11239_11790_5598	0.868381	1.08824	1.27614	0.904762	0.984641	0.871134	0.986667	0.86238	0.997636	0.860378	0.998761	1.0828	0.940697	1.5	0.991078	1.07345	0.970788
11386_11750_5858	0.869757	1.18644	1.26226	1.08824	0.950235	0.724853	1.13492	0.993849	0.998812	0.995253	0.996853	0.93359	0.987427	1.11111	1.01087	0.974469	0.968043
11288_11812_5803	0.949673	0.9	1.44003	0.867647	0.933975	0.747677	0.88189	0.839609	1.00006	0.844369	0.995616	0.980283	0.986241	1.14286	0.997589	0.97029	0.965951
11858_11856_5543	0.892125	1.13514	1.26302	0.977778	0.997881	0.987994	1.04938	0.941208	0.998589	0.943974	0.99743	1.11402	0.971775	1.375	0.98923	0.994536	0.974613
11584_11714_5753	0.895562	1.04255	0.990205	0.945455	0.964442	0.807185	0.990099	0.891431	0.998377	0.889317	1.0045	0.978046	0.978583	1.28571	0.984091	1.00704	0.960674
11714_12396_5682	0.851339	0.859649	1.17128	0.8125	0.985693	1.06354	0.833333	0.71548	0.999021	0.717435	1.02697	0.951267	0.983837	1.11111	0.937665	0.997175	0.964547
12566_12682_5610	0.853619	0.722222	0.87367	0.688312	0.991496	0.84343	0.702703	0.605686	0.999686	0.605169	1.02682	1.0684	0.96038	1.1	0.954136	0.930309	0.979434
12835_12444_5753	0.825632	0.914894	0.928217	0.818182	0.977731	0.641147	0.861386	0.717489	0.999616	0.718336	0.997648	1.13147	0.966021	0.9	1.00078	1.09929	0.950503
12172_12978_5563	0.839021	0.867925	1.18339	0.836066	1.00686	0.805506	0.849558	0.719061	0.999951	0.715248	1.00448	1.04937	0.978509	1.71429	0.902821	0.942866	0.974555
12584_13104_5694	0.852455	0.880597	1.14576	0.851351	0.97173	0.757508	0.864286	0.743097	0.998934	0.75497	1.00551	1.01344	0.975876	1.375	1.08601	0.940914	0.966699
12908_12972_5846	0.863972	1.2449	1.1978	1.2	1.00266	0.763415	1.2233	1.06432	1.00022	1.06402	1.00306	0.861011	0.995976	1.11111	0.991241	1.00257	0.972987
12486_12834_5882	0.953754	1.03279	0.99261	0.984848	0.982569	0.821193	1.00794	0.963897	0.999597	0.962744	1.01241	0.965188	0.989694	1.125	0.982537	0.999577	0.979624
13500_12590_5684	0.865188	0.965517	0.819573	0.938462	0.984431	0.677836	0.95082	0.828508	0.999962	0.845101	1.01957	1.04308	0.969154	1	0.940898	1.00951	0.962156
25176_8650_4529	0.773204	1.4375	1.42677	1.44444	0.983626	1.05155	1.45455	1.13874	0.998969	1.15045	1.00324	1.34858	0.993219	1.33333	0.996955	0.993955	1.00562
23827_9500_5907	0.72582	2.58333	1.73992	2.28571	1.02201	0.788562	2.45098	1.80556	0.999561	1.83889	1.01322	1.14278	1.00992	1.66667	0.860396	0.980425	0.924159
23960_9740_5879	0.893868	1.11111	1.14792	1.04762	0.980576	0.835278	1.07792	0.968421	0.999839	0.971921	1.01708	1.01645	0.985274	1.28571	0.983755	0.922487	0.967699
24000_9726_6082	0.803546	1.15625	1.04355	0.953488	0.994467	0.927497	1.04054	0.844877	0.998674	0.841206	1.00528	1.22897	0.971338	1.33333	0.929829	0.96721	0.975607
24122_9817_5811	0.953115	0.833333	0.992629	0.785714	1.01007	0.804932	0.805825	0.769781	0.999844	0.774172	0.991603	0.951133	0.982695	0.875	0.970909	0.984483	0.95743
24254_9772_6028	0.848086	1.31034	1.59595	1.19444	1.00596	0.755925	1.25	1.06776	0.999789	1.06816	0.99406	0.894456	0.989836	1.66667	0.992203	0.940328	0.983466
24669_9795_5945	0.959628	0.925926	0.84068	0.882353	0.999856	0.831651	0.9	0.865119	0.999066	0.871945	1.0129	1.20222	0.971717	1	0.989617	1.00942	0.950141
25032_9744_6180	0.85366	0.866667	0.93935	0.756757	0.998904	0.693373	0.80303	0.690433	1.00008	0.691946	1.01095	0.96485	0.990356	0.727273	0.953589	0.951296	0.95965
25312_9800_5791	0.941214	0.896552	0.778614	0.878788	1.0011	0.837444	0.885246	0.835616	0.998558	0.834573	0.99368	0.941737	0.958434	1.14286	0.947575	0.975136	0.948249
25228_9341_5910	0.916063	0.596491	0.999503	0.571429	1.04096	0.706005	0.579832	0.533921	1.00011	0.535271	1.01104	1.03872	0.940778	1.22222	0.841884	0.936923	0.990499
24686_9478_6291	0.826792	1.02703	0.989346	1.02439	1.0087	0.822293	1.02597	0.856164	0.998182	0.855352	0.960954	1.0891	0.971768	1.42857	0.685539	0.907964	0.969029
24654_9618_6356	0.793041	1.34884	0.961542	1.24	1.00211	0.775169	1.29348	1.03811	0.999737	1.04352	1.00304	0.765584	0.988312	1.83333	0.987659	1.00744	0.968528
23800_10361_5821	0.781278	0.763158	1.05837	0.653061	1.01284	0.780416	0.697674	0.551084	0.998635	0.559223	1.03259	0.930372	0.933527	1.33333	0.872345	0.987624	0.951642
23960_10072_5964	1.03454	0.935484	1.12632	0.969697	1.00924	0.82004	0.952381	0.983683	1.00043	0.989015	0.999138	1.10197	0.974319	1.28571	0.951254	0.997972	0.982333
24050_10221_6082	0.779268	0.945946	0.965244	0.911111	1.11577	0.798179	0.925926	0.730086	0.999519	0.726997	1.01659	1.04677	0.965712	1.6	1.05068	0.94316	0.983458
24070_10298_6000	0.809597	1.30769	1.10388	1.1875	0.98225	0.915573	1.24561	1.01758	1.00015	1.01722	1.01082	1.20175	0.965373	1.6	0.995163	1.07397	0.969519
24067_10251_5843	1.00757	1	1.5983	0.970588	1	0.883734	0.983871	0.99101	0.999343	0.994574	0.994793	1.07064	0.994086	1.33333	0.988237	0.979528	0.974515
24555_10514_5636	0.798099	0.840909	0.99456	0.784314	0.968688	0.742325	0.808511	0.651644	1.00077	0.658816	1.00871	0.980381	0.954213	1.125	0.989892	0.958141	0.982162
24790_10524_5646	0.908023	1.24324	1.0565	1.16667	0.992693	0.756936	1.20513	1.09957	0.99955	1.09872	0.97653	0.798075	0.9509	1	0.991248	1.08942	0.980975
24708_10418_5821	0.855872	1.21429	1.05627	1	0.995881	0.877891	1.09231	0.940901	0.999687	0.93816	0.998923	0.943052	0.966281	1.83333	0.99076	1.01373	0.972877
24366_10219_5891	0.902238	1.2	1.10781	1.02703	0.97484	0.90279	1.10606	1.00264	1.00003	1.00529	1.00472	1.04636	1.01076	1.33333	0.984347	0.979209	0.952945
24373_9998_6175	0.845154	1.13889	1.13678	1	1.22603	0.861875	1.0641	0.906233	1.0002	0.905968	1.02011	0.938247	0.977199	1.33333	0.969432	0.991012	0.951507
24713_10204_6011	0.873403	1.17241	1.03048	1	1.00025	0.768964	1.07812	0.947619	0.999316	0.951031	1.00491	0.854806	0.98287	1.5	0.964798	1.02306	0.979445
24948_10223_5932	0.912056	1.14815	1.02507	1.03125	1.54162	0.806146	1.08621	0.995157	0.999775	0.996576	1.01051	1.28838	0.961711	1.28571	0.947659	0.981466	0.952385
24206_10364_6151	0.878761	0.913793	1.36549	0.848485	0.977712	0.917984	0.878049	0.77654	0.999722	0.779406	1.01113	1.02737	0.972955	1	0.972823	0.92988	0.969027
24656_10558_6151	0.922509	1.05769	0.987006	0.983051	0.974116	0.688635	1.01818	0.943107	1.00006	0.9451	1.01107	0.885727	0.9897	1.14286	0.986534	0.972608	0.991457
25410_10102_5717	0.799098	1.0625	1.0147	0.972973	1.00441	0.834545	1.01471	0.820173	0.998989	0.82231	1.02813	1.05617	0.965099	1.5	0.969556	1.00165	0.939045
25468_10272_5842	0.834399	1.11429	0.903584	1.09756	1.44646	0.876205	1.10667	0.931373	0.998562	0.929565	0.992786	0.97732	0.974843	1.14286	0.97878	0.9696	0.992946
25382_10380_5760	0.860239	1.19231	0.890781	1.06452	1.12487	0.653162	1.125	0.974576	0.999771	0.973684	1.03321	1.1341	0.993789	1.14286	1.00037	1.036	0.991658
25332_9928_5918	0.995744	0.916667	1.13327	0.774194	1.21747	0.706873	0.833333	0.830093	0.999075	0.829081	0.99534	0.819334	0.963639	1.16667	0.991101	1.06645	0.961978
25188_9890_6172	0.929169	1.23077	0.912748	1.15625	0.892521	0.779023	1.19298	1.11215	0.999108	1.10729	1.00137	1.07475	0.989449	1.16667	0.975151	0.985555	0.990485
25312_10170_6060	0.90114	0.96	1.11066	0.84375	1.06203	0.949078	0.892857	0.808478	0.999053	0.806827	1.01185	1.12233	0.963625	1.33333	0.981978	0.949918	0.944175
25134_10314_5873	0.904251	1.2	1.11535	1.08333	1.07542	0.794295	1.13846	1.03429	0.998569	1.04109	1.01931	1.13532	0.983381	1.5	0.991481	1.03119	0.983402
25570_10370_5868	0.849933	1.23077	1.05886	1.19355	1.02272	0.763129	1.21429	1.0395	1.00088	1.03974	0.992627	1.21402	0.979522	1.5	0.993028	0.974083	0.983924
25399_10387_6100	0.998051	0.793103	1.14064	0.84375	1.0977	0.985029	0.816667	0.815282	0.9953	0.817433	0.971933	0.96571	0.971632	1.16667	0.957578	0.979189	0.938132
25770_10506_5943	0.916831	1.04167	1.59245	0.9375	1.00397	0.910022	0.981818	0.903698	0.997469	0.901496	0.990378	1.15834	0.94762	1.4	1.0498	1.05528	0.991046
24310_10710_5836	0.844025	1.15385	1.01384	1.02941	0.971916	1.00872	1.08475	0.92235	1.00006	0.916497	1.00461	1.09494	0.962277	1.4	1.00051	0.98569	0.965662
24728_10902_5563	0.823412	1.05263	0.704152	0.978261	0.953713	0.830851	1.01205	0.840796	0.999325	0.83704	0.993521	0.826207	0.890267	1	0.963485	1.18288	0.967512
24921_10888_5542	0.937453	0.98	1.34623	0.946429	0.901048	0.906358	0.961905	0.904553	1.00006	0.909882	1.00512	1.08301	0.973886	1	0.992441	1.02757	0.98443
24546_11198_5705	1.15829	0.540541	1.0305	0.5	0.99576	0.896919	0.5125	0.589711	0.995883	0.593927	0.99836	1.03947	0.9237	0.875	1.01685	0.944872	0.975294
25682_10690_6025	1.00702	0.923077	1.87885	0.8125	1.13548	0.793363	0.859649	0.86552	0.99548	0.864635	0.992279	1.06146	0.971729	1.16667	1.05615	0.948151	0.968522
25623_10908_5879	1.08399	0.709677	1.31717	0.685714	1.1078	0.890668	0.692308	0.747414	0.998725	0.75096	1.00368	1.06813	0.958279	0.875	1.12456	0.962007	0.97056
24676_9988_6280	0.984869	0.9	0.651955	0.854545	0.949149	0.784432	0.875	0.862512	1.00093	0.87168	1.02086	0.869011	0.972362	1.125	0.979966	0.99349	0.978352
24892_9852_6237	0.919687	1.34615	1.41349	1.22581	1.02143	0.644639	1.28571	1.18662	0.99888	1.18456	0.987538	1.2075	1.00005	1	0.935407	1.00114	0.973409
25128_9986_6218	0.888647	1.08696	0.826409	0.965517	1.16497	0.807961	1.01961	0.910645	0.995366	0.910288	1.00138	0.920381	0.993528	1.33333	0.951022	1.05861	1.00872
11388_13270_5395	0.93702	0.895522	1.03401	0.88	0.956114	0.70595	0.886525	0.833709	0.998465	0.835225	1.00934	0.952321	0.965156	0.9	0.970473	0.977551	0.973495
16336_13141_5078	1.01968	0.605263	0.818854	0.585366	0.819583	0.655091	0.592357	0.603567	0.999832	0.603035	0.999433	0.815378	0.952448	0.909091	0.985519	0.961812	0.983893
10912_13344_5637	0.834988	1.01667	1.13218	0.954545	0.933997	0.885177	0.984	0.829899	1.0001	0.835589	1.0181	1.0392	0.987175	1.25	0.974243	0.976008	0.977755
11003_13229_5734	0.928206	0.891304	1.6667	0.8	0.995991	0.609304	0.84	0.782629	0.997453	0.785669	0.996624	1.16779	0.977569	1.125	1.01648	0.982287	0.974342
11385_13576_5566	0.789371	0.9	1.19511	0.810345	1.0311	0.933909	0.850467	0.679724	1.00035	0.677157	1.00533	1.06663	0.943267	2	1.26219	0.992817	0.985007
23534_6544_4515	0.872104	1.77778	1.54379	1.38462	0.997174	0.733348	1.57143	1.37791	0.998359	1.38251	0.980382	0.913726	0.955269	1.2	1.33661	1.00331	0.995286
24182_7658_3801	0.855482	1.23529	1.12774	1.09524	0.919634	0.942777	1.16216	1.00111	0.995544	1.01149	1.02	1.18729	0.980443	1.4	1.04237	0.963123	0.971958
24187_8216_3260	0.567557	2.75	1.04773	2.11765	0.904981	0.827535	2.42857	1.40852	0.999407	1.42046	1.08034	1.02479	0.927262	2.5	1.00457	1.05043	0.986234
24863_7496_3846	0.728423	1.91667	1.05723	1.41176	1.29887	1.23492	1.64286	1.21296	1.00073	1.24754	1.04634	0.794916	0.962856	1.4	1.04569	1.00321	0.984868
26098_7382_4682	0.775171	1.25	1.18232	1.21053	1.21302	0.634665	1.23529	0.967505	1.00118	0.98848	1.03795	0.962716	0.979586	1	1.01121	0.767599	1.04169
29088_10666_4969	0.682367	2.45455	1.29385	2.10714	1.07789	0.759174	2.28571	1.58345	1.0004	1.58748	1.03505	1.00831	0.976096	1.66667	1.01848	1.01609	0.966999
9247_10901_5337	0.73341	1.8	1.68041	1.33333	1.13243	1.48556	1.54286	1.14749	0.999388	1.14449	1.02651	0.795666	0.891693	2	0.989147	1.59621	0.965324
15030_10205_3613	0.878128	1.875	1.72886	1.77778	1.15852	1.10402	1.84848	1.63171	1.00034	1.63989	1.0182	1.03938	0.997352	1.8	1.05553	1.11047	0.96672
12326_10401_3614	0.742316	1.58333	1.06962	1.4	1.02134	0.737385	1.5	1.12705	0.997981	1.12729	1.00004	0.862307	0.982123	1.4	0.984387	0.960042	0.959873
12159_10710_3576	0.935273	1.36842	1.24541	1.27273	1.61928	0.802176	1.325	1.24287	0.998123	1.2417	1.00457	1.05073	1.01319	1.8	0.982618	1.00297	1.04368
12131_10488_3882	0.97532	1.33333	1.2084	1.35	1.05522	1.17415	1.35135	1.31915	0.997864	1.32824	0.968649	0.984498	0.981956	1.4	1.06965	1.05325	0.988297
11616_10736_3889	0.719552	2.14286	1.37457	1.83333	1.03606	0.734467	2	1.45661	1.00114	1.45982	1.03552	0.859368	0.991954	2	0.981413	1.00308	0.976882
12380_11392_3667	0.665942	1.61538	0.993387	1.5	1.06485	0.907355	1.57143	1.06424	1.00089	1.08211	1.03696	1.04533	0.994255	1.2	0.987647	1.02214	1.00458
12754_11329_3302	0.818784	1.52941	1.28351	1.31818	1.00268	0.662517	1.42105	1.17373	0.999199	1.18624	1.03066	1.08016	0.950866	1.5	0.910635	0.975836	0.927823
13516_11323_3447	0.874232	1.35294	0.957504	1.19048	1.03068	1.07091	1.27027	1.11655	0.999586	1.12498	1.03235	1.05487	0.999138	2	0.986872	0.978184	0.988639
13431_11143_3985	0.947565	1.70588	1.55531	1.55	1.20874	1.29253	1.63889	1.55595	0.997763	1.58266	1.0206	1.0525	0.977387	1.125	1.04503	1.05191	0.95944
13613_11244_5400	1.05909	0.71831	1.39398	0.692308	0.992174	1.01676	0.702703	0.741935	0.999384	0.745716	1.00737	1.13045	0.955304	1.11111	0.993827	1.06173	0.919302
15308_10769_3163	0.854282	1.64286	1.1556	1.36842	0.987474	1.24672	1.5	1.2902	0.997744	1.2132	0.97009	1.15419	0.904454	1.4	1.0171	1.06091	0.986405
12363_10062_6509	1.09352	0.452381	0.994576	0.468085	1.01028	0.833392	0.454545	0.495238	1.00021	0.499094	0.998295	1.09546	0.976928	0.875	0.995098	1.00349	0.973109
13074_9226_5937	0.833182	1.40678	1.45001	1.375	1.16621	1.04352	1.39344	1.17267	0.999322	1.17339	0.995021	1.09931	0.999603	1.66667	0.972579	0.986082	0.952
12208_11519_5495	0.914991	0.54902	0.83256	0.537037	0.746009	0.926199	0.538462	0.495211	0.998776	0.49955	1.01499	1.25296	0.946888	1.1	0.919956	0.989967	0.969033
12470_11459_5722	0.82455	1.27778	1.83239	1.14634	1.0772	0.885597	1.21053	1.00769	0.996295	1.0017	0.985087	1.26523	0.988421	1.66667	1.01582	0.978351	0.963769
12563_11477_5737	1.00076	0.884615	1.62542	0.806452	0.982075	0.877967	0.839286	0.840034	0.992136	0.843124	0.999336	1.21368	0.984964	1.16667	0.991841	1.01535	0.996002
13493_11384_5592	0.905361	1.05714	0.975816	0.928571	1.02835	0.790321	0.986842	0.897661	0.999757	0.894743	1.00923	1.01589	0.969952	1.5	0.995088	0.993609	0.971203
15116_11195_5546	0.925686	0.955224	1.09219	0.944444	0.98009	0.970236	0.949275	0.882929	0.998441	0.887656	1.01826	0.942155	0.982523	1.22222	0.986284	0.991338	0.950763
27264_8752_4165	0.73328	1	1.00103	0.857143	0.689968	0.797047	0.916667	0.683252	0.999226	0.682755	1.02645	1.27515	0.976651	1.2	1.04814	0.90785	0.994958
7518_20460_4918	0.767221	1.43902	0.938618	1.18868	0.992996	0.788099	1.30108	1.0103	0.999603	1.03058	1.02049	0.981536	0.932917	1	1.06178	1.00053	0.967752
6052_4260_5147	0.9648	1.06154	1.06224	0.986301	0.997473	0.744909	1.0219	0.98781	0.999884	0.983711	1.00021	1.01928	0.974272	0.888889	0.991606	0.964475	0.999266
4783_6159_5178	0.984185	1.02174	1.33173	0.962264	0.993408	1.00086	0.989796	0.974973	1.00023	0.979468	0.993873	1.29606	0.93381	1.16667	0.947379	1.0011	0.995411
4105_7967_4304	0.990693	0.904762	0.985392	0.836735	0.983171	0.869136	0.866667	0.859091	0.999026	0.857002	1.02724	0.952699	0.984011	1.33333	0.861229	0.898661	0.989665
4115_6960_4865	0.883878	1.30189	1.40064	1.25862	0.996789	0.75965	1.28182	1.13992	0.998306	1.15133	1.01581	1.05034	0.993713	1.14286	1.01101	0.981585	0.995825
3747_7794_5033	0.862803	0.892857	1.00483	0.83871	0.903673	0.788073	0.863248	0.750734	0.999335	0.756731	1.00291	0.946724	0.993807	1.42857	0.981223	0.875134	1.01023
8589_7492_2478	0.851033	1.36585	0.798882	1.22917	0.962238	0.911714	1.29545	1.11192	1.00002	1.15485	1.04262	1.05973	0.969435	0.8	1.00206	1.00646	0.981684
9923_4324_3419	0.854327	1.05882	0.955306	0.926829	1.02632	0.838105	0.986486	0.849416	0.999977	0.831527	1.04475	0.858295	0.978426	1.66667	0.989815	0.912671	0.994245
7644_5002_3388	0.768643	1.32	1.00944	1.25926	1.08142	0.805107	1.29126	1.00624	1.00009	1.01472	1.04174	1.00138	0.982535	1.625	0.98532	0.975554	0.997904
8967_4709_3233	0.946215	1.19298	0.851201	1.16129	1.00545	0.849498	1.17797	1.11819	1.0001	1.13289	1.01039	1.00475	1.05877	0.909091	0.997837	1.0291	1.02983
6381_16446_1975	0.809395	1.21951	1.25655	1.10417	0.998183	0.905425	1.15909	0.948514	0.99979	0.983479	1.03859	1.10491	0.959509	1.5	0.998676	1.00739	1.02027
4725_7842_6103	1.01817	1.08696	1.65299	1.03704	0.964658	0.660963	1.06122	1.07962	0.999144	1.09966	1.00154	1.05588	0.976843	1.6	1.00685	1.04552	1.01619
6480_5133_7079	0.921722	1.125	1.55662	1.04348	0.965588	0.642719	1.08235	1.00169	0.998522	1.01007	1.02007	0.977626	0.980806	1.33333	0.976315	0.977818	0.986923
6282_6362_7517	0.963934	0.76087	0.600795	0.74	0.857472	0.580874	0.747368	0.721951	0.997773	0.728271	1.02341	0.733923	0.985161	0.583333	0.908429	0.977002	0.987728
3267_21324_1868	0.792733	1.57143	1.20474	1.41463	0.998225	0.862418	1.49333	1.1976	0.99982	1.20822	1.01578	1.03747	0.992537	1.83333	0.988015	0.992889	0.972564
3416_12754_1925	0.855256	1.39394	0.971928	1.30556	0.989101	0.818952	1.35294	1.16599	0.999601	1.18009	1.02424	1.02615	0.986438	1.11111	0.985399	1.0963	0.985564
3016_12132_2048	0.876706	1.25	1.19791	1.09615	0.983973	0.80139	1.16842	1.03139	0.999949	1.03702	1.01363	1.0609	0.991283	1.125	0.992896	1.03076	0.999007
2909_21490_2086	0.944369	1.13889	1.4581	1.02439	1.0092	0.860074	1.07895	1.02166	0.997298	1.02552	0.985884	0.992594	0.968952	1.375	1.0082	0.983444	0.981977
2917_22637_2512	0.827647	1.25	0.973802	1.18868	1.07337	1.03552	1.22	1.0211	0.999706	1.0307	1.05372	1.09201	0.978032	1.28571	0.997942	1.05863	1.00175
3194_23592_3004	0.850576	0.857143	0.857004	0.814815	0.97104	0.793651	0.833333	0.714742	0.999158	0.720009	1.0236	1.02437	0.978473	1.14286	1.03491	0.969615	0.992586
2478_15202_3236	0.881481	1.55319	1.12248	1.46154	1.01369	0.850735	1.5102	1.33924	1.00014	1.35013	1.00458	1.02297	1.00584	1.5	1.01294	0.982226	0.994942
3393_21866_3336	0.735003	1.89474	1.04319	1.72727	0.987255	0.902936	1.825	1.36134	0.999658	1.36192	1.00899	0.885657	1.01167	1.28571	1.18287	0.997318	0.983828
2653_21074_3466	0.845899	1.22581	0.819851	1.10526	0.996897	0.990697	1.16176	0.990476	1.00061	0.995639	1.01536	1.14488	0.981319	1.5	0.984754	0.970361	1.01003
3683_22583_3473	0.843422	1.30556	1.02276	1.19512	0.997467	0.721402	1.25	1.06264	0.999488	1.06715	1.04991	0.909682	0.9687	0.888889	1.08133	0.973732	0.994148
2375_13740_3496	0.952525	0.865385	1.23822	0.824561	0.930734	0.751438	0.842593	0.804728	0.999469	0.815231	1.02357	0.958541	0.979855	0.727273	0.982872	1.00435	1.03404
5338_6873_3766	0.90572	1.23333	1.52657	1.08108	1.02481	1.04446	1.15152	1.04781	0.997741	1.05296	0.976133	1.01669	0.972845	1.6	1.09463	1.00344	1.01936
3467_21496_4063	0.833526	1.82609	1.17409	1.73077	1.0182	0.827101	1.79167	1.50586	0.999586	1.51093	0.998559	0.940682	1.00997	1.125	1.04755	1.08378	1.00497
3318_13561_4121	0.788706	1.65789	1.10358	1.55814	0.877749	0.792146	1.6125	1.28658	0.999894	1.29613	1.00327	1.10163	0.992027	1.28571	1.00458	0.978205	1.01055
3355_13745_4151	0.835899	1.6	1.02408	1.38095	0.904923	0.752086	1.48684	1.25349	0.999841	1.26184	1.03123	0.973763	0.961287	1.8	0.962168	1.00124	0.988859
2796_21031_4254	0.85757	1.81818	1.56907	1.575	0.989322	0.737639	1.69444	1.46336	0.998159	1.46974	0.998233	0.983013	0.998173	1.42857	0.99621	1.05398	1.00693
6372_4940_4379	1.05797	0.638889	1.21924	0.631579	1.08237	0.593391	0.630137	0.664881	0.99641	0.672831	1.00075	0.945554	0.966072	1.14286	0.982247	0.975513	0.990146
7946_3088_4420	0.903061	1.325	2.07553	1.23913	1.01796	0.720537	1.28235	1.16375	1.00005	1.17038	0.987881	0.938045	1.07597	1.125	0.950439	0.963716	0.967705
9380_2236_4559	0.849834	1.15385	1.03874	1.0678	1.04964	0.829005	1.10909	0.950834	1.00007	0.957461	1.0098	1.0381	0.981577	1	0.999644	0.99339	0.98296
10904_2102_4688	0.857475	0.926829	1.33191	0.931818	0.98918	0.770026	0.928571	0.802985	0.999972	0.809468	1.01782	1.09338	1.00453	1.375	0.975924	0.853707	0.983755
3079_21253_4747	0.966298	1.05263	1.52688	0.954545	0.946751	0.898329	1	0.968	0.997753	0.975587	1.01419	1.08239	0.968072	1.5	1.03658	0.98793	0.986218
9451_2352_4788	0.960206	1.29032	1.11585	1.22059	1.0067	0.775498	1.25581	1.20861	1.00052	1.22233	1.00513	1.10932	0.996562	1.375	0.994498	0.985373	0.966199
9373_31359_5015	0.979483	0.698113	1.08296	0.684211	0.778064	0.940742	0.688073	0.674877	0.999123	0.688787	1.02583	1.00076	0.993825	1	0.993946	0.97582	1.00153
6402_29954_5113	0.896316	1.23729	1.21663	1.16923	0.978265	1.10052	1.20325	1.0852	0.999677	1.10005	1.00802	1.0919	0.979915	1.25	0.96862	1.00209	0.977074
9477_31537_5233	0.893186	1	0.671747	0.923077	1.06911	1.13437	0.958333	0.861496	1.00007	0.857232	1.00964	1.26322	0.965316	1.16667	0.972246	0.96922	0.979708
7877_31440_5299	0.861551	1.5641	1.25528	1.42222	0.995891	0.615884	1.49398	1.29711	0.998814	1.30359	1.00773	1.05926	0.980361	1.5	0.97784	0.991972	0.989394
7351_31468_5440	0.888452	1.18367	1.55331	1.07143	1.04263	0.837971	1.125	1.00559	1.00031	1.01636	1.01599	1.17744	1.00308	1.375	1.00471	0.946353	1.05267
4521_7484_6947	0.933057	1.2037	1.18276	1.18333	0.998597	0.740397	1.19469	1.11863	1.00014	1.12899	0.995057	1.02444	0.993281	1.28571	0.983582	0.992672	0.974213
4835_28835_5632	0.949667	1.11905	1.38565	1.04255	0.971076	0.919291	1.07955	1.02792	0.999719	1.03267	1.01266	1.06917	0.990765	1.375	0.987222	1.0878	0.985648
8811_3263_5679	1.13206	0.52381	1.02072	0.52	0.684705	0.68037	0.511111	0.575426	0.993579	0.584477	1.05546	0.821449	0.965359	0.833333	0.825993	0.537274	0.960594
8518_2380_6053	0.978085	0.95082	1.06382	0.938462	0.894904	0.728467	0.944	0.924426	0.999914	0.932817	1.031	1.02452	0.966592	0.909091	1.00743	0.947717	0.992917
3507_13189_6061	0.905005	1.42857	1.83213	1.375	1.09488	0.918847	1.40909	1.28093	0.999845	1.28556	1.00314	1.11211	0.998467	1.4	0.97516	0.995045	0.996706
9372_1803_6090	0.821936	1.05128	1.11371	0.955556	0.975084	0.754857	1	0.830337	0.999146	0.83642	1.02486	1.13005	0.991805	1.66667	1.00925	0.927722	0.952533
4835_27107_6135	0.94572	1.03704	1.08057	1	1.01234	0.905361	1.01754	0.964751	0.995458	0.977315	0.989682	1.06218	0.98803	1.6	0.970845	0.872107	0.991039
8865_32148_6287	0.781539	1.86667	1.06625	1.59459	1.05749	0.697418	1.72727	1.36638	0.999733	1.37184	1.05253	1.12376	0.944396	1.5	1.01082	0.999636	0.978221
4383_7049_6314	0.880456	1.27273	1.09529	1.15686	1.0769	0.779613	1.21277	1.07478	0.999883	1.07935	0.99232	1.1331	0.986411	0.909091	1.02295	0.944932	0.974184
3404_13064_6365	0.860078	1.25	0.822825	1.13889	0.989532	0.860835	1.19048	1.03057	1.00012	1.03712	1.0108	1.11729	0.992698	1.33333	1.04717	0.970799	0.97937
10726_2197_6587	1.0063	0.142857	0.470601	0.272727	0.495424	0.492887	0.190476	0.192584	0.976019	0.193486	1.03937	0.993023	0.952744	0.333333	0.644028	0.500022	0.982464
9071_31869_6724	0.756179	1.45	0.963853	1.29787	0.905252	0.786083	1.37209	1.0517	0.999411	1.04811	1.00937	0.96042	0.974281	1.57143	1.03512	0.975941	1.00165
4905_27443_6722	0.920009	1.04878	1.23197	1	0.992219	0.751326	1.02353	0.945556	0.997971	0.947877	1.0037	1.04906	0.941322	1.5	0.989118	0.974287	1.02676
6336_4682_6798	0.864644	1.18182	1.10808	1.07895	1.07082	0.934732	1.12857	0.982872	0.999617	0.993323	1.03436	0.950575	0.9812	1.16667	0.986439	0.985609	0.983402
5146_6838_6809	0.764834	0.914286	0.719008	0.9	1.0188	0.732394	0.905405	0.701385	1.0001	0.705302	1.01867	1.05795	0.986311	1.33333	0.736718	1.02549	0.981959
8146_30789_6955	0.964352	0.972222	1.27001	0.926829	0.957196	0.601115	0.947368	0.915287	0.999647	0.92492	1.01018	1.01548	1.01071	1.6	0.978124	0.975004	0.980245
2714_22648_2985	0.91178	1.18868	1.08042	1.09836	0.988595	0.848254	1.14159	1.04583	0.998684	1.06014	1.02413	1.0138	0.981963	1.22222	0.993428	0.951917	1.01473
3124_20305_5912	0.807173	1.60606	1.18741	1.46154	0.943695	0.765476	1.53521	1.25115	0.996698	1.26783	1.01796	1.14852	0.988971	0.888889	0.984845	1.03169	0.983618
3192_24463_4788	0.974051	1.12821	1.35587	1.06977	0.988578	0.801126	1.09877	1.07165	0.999101	1.08758	0.998839	1.09216	0.969478	1	0.963943	1.03289	0.988731
3284_24626_4762	0.916521	1.52273	1.51437	1.4	0.999844	0.982165	1.46237	1.34634	0.999509	1.36096	1.00774	1.18129	0.998102	1.5	0.995272	1.02178	0.995479
3290_8860_5064	0.826169	1.47059	1.15218	1.41026	0.982913	0.948605	1.44444	1.20491	1.00042	1.22658	1.02822	1.07967	0.995544	1.5	0.974191	1.07321	0.992695
3333_11090_2429	0.82764	1.47727	1.26798	1.36735	0.99326	0.866387	1.42391	1.19084	0.99973	1.1983	1.01364	1.08854	0.988282	1.14286	0.989706	1.00646	0.989305
3342_24335_3342	0.823291	1.16667	0.761151	1.03571	0.982004	0.634345	1.09709	0.912049	0.997652	0.904149	1.00585	0.971314	0.965907	1.14286	0.973343	0.959239	1.00962
3350_24693_4386	0.911978	1.30303	1.05508	1.12195	0.996042	1.07171	1.20548	1.10397	0.998717	1.09488	1.02743	1.12823	0.994149	1.14286	0.995454	0.957383	0.971956
3447_10291_3323	0.972034	1	1.44421	0.940299	0.974428	1.12686	0.968254	0.94262	0.999783	0.957344	1.02334	1.20282	0.979273	1.28571	0.982723	0.971888	0.974173
3480_11124_3452	0.792248	1.6	0.897143	1.43902	0.989883	0.695537	1.52	1.21895	0.999991	1.23976	1.03522	1.06514	1.0142	1.66667	1.02111	1.00944	0.993141
3494_21836_6996	0.950549	0.818182	0.939682	0.75	0.961796	0.922474	0.777778	0.741368	0.999052	0.730346	0.991857	1.2095	1.03052	1.33333	0.991567	0.939282	0.998312
3542_12838_6674	0.785933	1.15152	1.02332	1	1.06951	0.822328	1.07042	0.850781	0.999877	0.862616	1.02219	1.12746	0.989789	1.33333	1.03514	0.999795	1.07576
3555_10179_3758	0.926555	1.28889	1.8293	1.15385	0.993268	0.785978	1.21875	1.13357	0.999922	1.13493	1.02471	1.18078	0.994274	1.42857	0.987107	1.02639	0.979111
3586_25894_3681	0.925269	0.967742	1.41092	0.955224	0.925068	0.854121	0.960938	0.892886	1.00017	0.918441	1.03166	0.96869	0.976672	1.28571	0.987737	0.931017	0.996587
3602_9897_6345	0.826864	1.54054	1.35486	1.44186	1.0087	0.744159	1.49367	1.24576	0.998931	1.25743	1.01833	0.98575	0.996063	1.75	0.988998	0.998829	1.00756
3625_24692_4144	0.913923	1.05556	0.939932	0.952381	0.985267	0.973224	1	0.918211	0.999151	0.925496	1.02547	1.04526	0.986353	1.33333	1.00231	0.993792	0.989134
3809_11111_3834	0.871739	1.13043	1.25834	1.03846	0.993327	0.75256	1.08247	0.950592	0.998199	0.968359	1.03903	1.03879	0.97896	1.33333	0.979182	0.989144	0.988296
3815_25798_5808	0.98723	1.425	1.27867	1.34783	1.07357	0.958664	1.38824	1.37115	1.0001	1.3911	1.00988	1.07616	0.939596	1.28571	1.0211	0.937549	1.00038
3839_9720_2895	0.924608	1.02899	1.14619	0.974026	0.997444	0.968737	1	0.928999	0.999108	0.959772	1.04208	1.21354	0.962517	1.28571	1.00331	0.981678	0.990634
3914_7601_4009	1.02409	0.949153	1.3223	0.882353	0.998869	0.768576	0.912698	0.933507	0.999938	0.94824	1.00279	1.04728	0.990589	1.125	0.98853	0.976461	0.986447
3933_25209_4003	0.967633	1.4375	1.42958	1.33333	1.02645	0.97333	1.38806	1.34514	0.999422	1.36283	1.00241	1.09919	0.976047	1.5	1.0114	1.0579	0.969908
3975_24363_2553	0.808209	1.89474	1.22673	1.72093	1.03074	0.996406	1.8125	1.48358	0.999277	1.3651	1.05612	0.99392	0.977154	1.125	0.979634	0.99269	0.9767
4027_27250_5146	0.963661	0.575	0.768064	0.590909	1.00783	0.631416	0.578313	0.558553	1.00034	0.565905	1.03236	0.966049	0.981669	1	0.92803	1.01737	1.00814
4048_9602_3303	0.912052	1.1875	1.13265	1.11321	0.989715	0.655658	1.15	1.05404	1.00047	1.06392	1.02664	0.982033	0.975241	1	1.00493	0.97608	1.01653
4124_25700_5591	0.90898	1.31034	1.03688	1.17647	0.985351	0.868425	1.24194	1.13427	0.995565	1.14563	1.01377	1.07338	0.981898	1.8	0.983383	0.978346	0.980944
4164_24458_2228	0.884231	1.4375	1.26714	1.35185	0.99851	0.987106	1.39604	1.24223	0.999881	1.25538	1.01657	1.08304	0.982752	1.5	1.04894	1.01423	1.00617
4180_25652_3107	0.870086	1.11111	1.01229	1.08	0.969111	0.882299	1.09574	0.959884	1.00011	0.973115	1.00628	1.10757	0.994056	1.2	0.994158	0.95774	0.993828
4186_8694_6741	0.924815	1.44681	1.31401	1.33962	1.03938	0.838039	1.39394	1.29412	0.999417	1.31224	1.00123	1.04731	0.943103	1.57143	0.998579	1.01189	0.998625
4196_9332_4744	1.11538	1.0625	1.91001	1.02857	1.02916	0.661121	1.04545	1.15937	0.996498	1.17216	0.979876	0.928576	1.0033	1.11111	0.936081	0.859541	0.99879
4315_24997_6570	1.24198	0.638298	1.31768	0.64	0.796759	0.821729	0.635417	0.77948	1.00021	0.809796	1.02073	0.981921	0.976905	1.125	0.989241	1.05547	0.975615
4611_9823_7116	0.844914	1.06452	1.14758	0.918919	0.919307	0.845656	0.985075	0.839111	0.999598	0.85469	1.01409	1.03591	0.964225	1	0.907723	0.970148	0.981137
4903_5788_4592	1.02382	1.0137	1.3724	0.987179	0.977528	0.864839	1	1.02247	0.999968	1.05057	1.00744	1.08078	0.983563	1.25	1.0256	1.08873	0.985131
4994_5001_4494	0.925033	1.14583	1.65787	1.07273	1.02747	0.788533	1.10784	1.02901	0.996898	1.05287	1.02841	1.12257	0.976153	1.14286	0.988974	1.04305	0.985932
5049_28417_4290	0.88201	1.15789	0.944825	1.07937	0.98449	0.861658	1.11765	0.992405	1.00034	1.01274	1.01275	0.914943	0.986075	1.5	0.903948	1.06271	0.982266
5101_27461_3254	0.916095	0.982456	1.16308	0.920635	1.01008	0.833323	0.94958	0.873908	0.998472	0.888954	1.02921	1.06428	0.977197	1.22222	0.980908	0.984542	0.992297
5984_4645_6399	0.912312	1.28571	1.0367	1.18182	1.06435	0.690581	1.23333	1.12972	0.999175	1.15067	1.0213	1.04381	0.999896	1.33333	0.983684	0.931894	0.98676
6118_25575_2191	0.879317	1.34884	1.08588	1.30435	0.976375	0.755539	1.32955	1.17711	0.999038	1.18411	1.04045	1.07419	1.0066	1.25	0.993971	1.01181	0.989814
6358_3999_6157	0.899979	1.13158	1.37414	1.11628	0.984369	0.956863	1.125	1.01757	0.995794	1.03325	1.01997	1.20643	0.989128	1.2	0.972365	0.974572	1.01454
6806_7559_2549	0.892627	1.21569	0.744291	1.12281	0.958618	1.05685	1.16822	1.04948	0.99875	1.07544	1.05508	1.0816	0.978233	1.33333	0.985532	1.01696	0.9845
7115_3030_6136	0.990435	0.827586	1.17269	0.742424	0.992755	0.779732	0.780488	0.773519	0.999643	0.787784	1.01975	0.996159	0.968557	1.28571	0.991231	0.972952	0.990777
10470_3156_3733	0.925323	1.32432	1.57138	1.20455	1.14953	0.711146	1.2625	1.17258	1.00095	1.21019	1.03227	1.07204	0.92024	1.125	0.957458	1.2371	0.982619
5823_8230_2491	0.869649	1.52174	0.733997	1.33962	1.02472	0.811184	1.42857	1.25255	1.00009	1.22356	1.05478	0.976526	0.989744	1.2	1.00234	0.966078	1.01956
3416_10455_3965	0.990968	1.18182	1.32573	1.19149	1.01449	0.760617	1.18889	1.17859	0.999366	1.19828	1.0181	1.02835	0.98456	1.42857	1.00197	1.1005	0.957249
2549_19430_2155	0.889805	1.86364	1.13133	1.59259	1.26458	0.951441	1.72917	1.54695	1.00081	1.55763	1.00957	1.01443	1.00858	1.57143	1.00396	1.05673	0.975525
2349_19901_2525	0.939338	1.24	1.14663	1.1	1.00976	0.650573	1.16667	1.09894	0.997753	1.11412	1.03996	0.861522	0.972663	1.16667	1.02697	1.08284	0.972199
2922_20569_1973	0.896254	1.41463	1.39744	1.32609	0.98666	0.871105	1.37209	1.23665	0.999913	1.25749	1.01009	1.13681	0.994425	1.42857	1.0039	0.986958	0.998371
4676_20775_1752	0.838664	1.26667	1.28814	1.11111	0.975757	0.829167	1.18367	1.00139	0.999016	1.0161	1.04893	0.987182	0.98657	1.125	1.00088	1.00814	1.00016
5379_25379_2222	0.812112	1.54688	0.597935	1.47143	0.983351	0.755818	1.51128	1.2418	1.00009	1.26118	1.03013	1.03764	0.938048	1	0.988814	0.99093	0.995994
2332_19169_2970	0.816468	1.7037	1.3332	1.47059	0.994838	0.782999	1.58333	1.30551	0.999957	1.27916	1.02789	1.03908	0.987207	1.28571	0.987823	1.04234	0.972296
2823_18106_3250	0.864526	1.23529	1.03469	1.12195	0.989299	0.664488	1.17568	1.02349	0.997891	1.03721	1.02197	0.929182	0.98669	1.125	0.971861	0.993535	0.994756
3262_23792_3474	0.851014	1.32	1.08483	1.25455	1.00128	0.850063	1.28846	1.10648	1.00015	1.10855	1.01317	1.05614	1.07456	1.33333	0.99525	0.937532	0.974295
4454_27942_4925	0.897002	1.01695	0.840563	0.941176	1.00535	0.798845	0.97619	0.880884	1.00034	0.862345	1.02704	1.03931	0.974345	1.42857	0.979526	0.984541	1.04044
3160_20963_5816	0.909418	1.40909	0.997613	1.33333	1.07494	0.691576	1.375	1.25539	0.99995	1.27297	1.01283	1.03025	0.958837	1.4	0.987734	1.01564	1.00108
5996_8205_3698	0.973976	1.44828	1.62415	1.26471	1.00975	1.12805	1.35484	1.32102	0.999059	1.32466	0.998496	1.28347	0.989496	1.42857	1.06206	1.09435	0.971568
3507_9482_4701	0.841664	1.17857	1.32787	1.06154	0.977209	0.874873	1.11667	0.947698	0.998917	0.965619	1.04675	1.03722	0.949087	1.83333	1.00628	0.997161	1.00412
3960_6602_5047	0.893239	1.23529	1.11142	1.13333	0.980668	1.05943	1.1831	1.06298	0.999851	1.07226	1.01073	1.14025	0.981895	1.5	0.992312	1.00524	0.941841
16631_3662_5764	0.826546	1	1.179	0.945946	0.984714	0.971195	0.971631	0.811301	0.999119	0.819806	1.02759	1.05647	0.959254	1.71429	0.998137	0.951049	0.984686
14451_21354_3934	0.863457	1.16667	0.989994	1.1	0.97501	0.956526	1.13514	0.987887	1.00085	0.990314	1.02939	0.94163	0.999644	1.8	0.997841	0.998094	0.992294
10323_17464_4013	0.870379	1.06667	1.29187	1	0.931856	0.960671	1.03125	0.903311	0.998522	0.908164	0.996026	0.99621	0.991361	1.14286	0.965142	0.988771	0.989566
15216_21011_4123	0.954763	1.05556	1.01006	1	0.975798	1.60472	1.02703	0.983444	0.999127	0.980066	1.0546	1.22036	0.976701	1.2	0.98486	0.920674	0.944379
26684_20083_4279	0.742393	0.727273	0.933533	0.642857	0.526407	1.57747	0.708333	0.533884	0.987243	0.528137	1.04841	1.28379	0.997352	1.2	0.870546	0.942989	0.936681
11298_21084_4533	0.873031	1	0.911755	0.956522	0.936284	1.13005	1	0.878302	0.999312	0.879892	1.0474	1.06171	1.00696	1.125	0.930278	1.05491	1.06445
26569_3425_5505	0.888715	1.55556	1.09007	1.5102	0.971302	0.74499	1.53763	1.37461	0.998803	1.38451	0.991971	1.10152	1.00931	1.375	0.999734	0.994313	0.984119
11422_2079_7251	0.940592	0.540541	0.842689	0.511628	0.981141	1.09017	0.518987	0.489905	0.996504	0.495269	1.02581	1.19047	0.957815	1.14286	0.839892	0.918417	0.945824
24149_10575_1630	0.789906	1.48485	0.714515	1.35	0.965294	0.851647	1.41667	1.13167	0.999646	1.12543	1.04014	0.940098	1.00071	0.875	0.98003	1.13089	0.989478
14423_9707_1659	0.841016	1.17308	1.36064	1.08475	0.983551	0.859987	1.12727	0.956286	0.999807	0.966871	1.02475	1.09086	0.983467	1.25	0.991693	1.00824	0.995843
22277_8065_1921	0.965448	1.21622	1.62538	1.13953	1.00304	0.832211	1.17722	1.13841	0.999049	1.14017	1.00457	1.20962	0.961852	1.14286	1.14945	1.07239	1.00769
23746_8491_2186	0.854889	1.34043	1.03266	1.27451	1.02653	0.970408	1.30928	1.12814	1.00008	1.15288	1.0165	1.01099	0.992803	1.42857	1.01558	0.987414	1.00646
15835_7229_2393	0.73732	1.63415	0.930839	1.48936	0.993793	0.83175	1.56322	1.17167	0.999966	1.17685	1.0217	1.08948	0.981088	1.42857	0.987933	0.978492	0.950431
13804_8192_2426	0.867765	1.25	1.55601	1.13793	0.960261	0.845589	1.19231	1.04082	0.997426	1.05131	1.02613	1.03253	0.995809	1.6	1.02501	0.991415	0.972331
11682_8386_2610	0.824319	1.23256	0.859758	1.20833	0.992392	0.838478	1.22222	1.01736	0.99996	1.02774	1.02706	1.10686	0.976461	1.28571	1.00678	0.958525	1.01516
28685_11692_2641	1.07729	0.859375	1.52403	0.84058	1.00565	0.81562	0.848485	0.910546	0.998624	0.927815	0.999953	0.997305	0.974593	1.11111	0.986658	0.992913	0.949268
27702_9888_2703	0.918241	1.39535	1.3983	1.23529	0.987962	0.759203	1.31183	1.21	0.999713	1.17005	1.01845	1.2287	1.06183	1.375	1.1033	0.945717	1.01947
13594_7345_2988	0.896978	1.6129	1.367	1.43243	1.00446	0.691377	1.52239	1.37306	1.00001	1.38538	1.00756	1.16425	1.01062	1.5	1.07486	0.963231	0.995667
16720_20510_3147	2.64506	0.666667	1.22078	0.714286	1.28368	0.838703	0.615385	1.53642	0.998116	1.59261	0.917778	0.782815	1.02084	0.6	2.10123	1.09354	0.925204
12747_7101_3178	1.02612	0.87931	1.14224	0.873016	0.9909	0.97173	0.875	0.896716	0.999982	0.906172	1.01564	1.07656	0.971846	1.14286	1.03305	0.965318	0.98954
16785_20582_3219	0.883699	1.5	0.982109	1.33333	0.965367	1.19598	1.4	1.24074	0.975132	1.25763	1.02289	0.911435	1.03735	1.33333	1.26608	1.09686	0.911017
17398_19708_3226	0.95226	0.904762	0.819154	0.875	0.993789	0.781064	0.886364	0.846328	0.99995	0.787291	1.03372	1.01496	0.948762	1	0.983235	0.987356	1.00564
8205_11074_3303	0.940708	1.43478	1.06719	1.34615	1.16128	0.859565	1.39583	1.3166	1.00027	1.32708	1.02224	1.14477	0.994031	1.4	0.967314	1.05273	0.995468
29414_10071_3319	0.952255	1.66667	1.32973	1.59259	1.0918	0.913427	1.64	1.56509	1.00007	1.57223	0.971417	1.06599	0.998204	1.28571	1.01498	1.01862	1.0144
8915_9643_3337	0.834083	1.64286	1.78378	1.51515	1.03033	0.725832	1.58333	1.33127	0.999517	1.34142	1.00718	0.899164	1.00185	1.33333	1.00657	0.989178	1.00798
24147_6634_3449	0.829876	1.21875	1.2379	1.05	0.954036	0.82518	1.12676	0.943396	0.999717	0.945329	1.00415	1.19207	0.988578	1.6	0.922333	0.956638	0.972914
28213_8281_3465	0.888938	1.9	1.47902	1.56	1.12361	0.615888	1.72727	1.5427	1.00032	1.55759	1.0053	0.970335	0.992922	1.28571	1.03547	0.987463	1.00094
29353_9193_3485	0.923748	1.30435	1.43604	1.26923	1.00448	0.7751	1.29167	1.19777	0.999494	1.21975	1.01669	1.16188	0.969987	1	0.874797	1.20303	0.963187
20991_6034_3504	0.823002	1.2766	1.04411	1.19231	1.00157	0.956323	1.23469	1.02644	0.999819	1.03731	1.03695	1.02507	0.99007	2	1.00288	1.00272	0.98034
30199_9665_3550	0.811558	1.39286	1.01117	1.20588	1.00572	0.81957	1.29508	1.06153	0.999997	1.08477	1.06207	1.10815	0.984441	1.33333	1.04167	0.987499	1.00258
30384_10088_3566	0.797097	1.26829	0.945815	1.2	0.989721	0.937227	1.23529	0.996206	0.999295	1.01317	1.02662	1.03962	0.974559	1.5	0.999571	1.16365	1.01086
8928_8675_3667	0.892042	1.55	1.7446	1.41667	1.08476	0.856046	1.48837	1.33397	1.00036	1.3389	0.970215	1.03264	0.968582	1.6	1.1202	1.15984	0.993026
8278_9886_3685	0.988624	1.35714	1.64208	1.25	1.32353	0.849983	1.30508	1.29072	0.99995	1.30243	0.997	0.98712	0.947825	1.5	1.02427	1.10183	1.01186
10429_7376_3692	0.970492	0.847826	0.799802	0.823529	1.00178	0.759774	0.833333	0.810067	0.997693	0.817903	1.0243	0.871769	1.02768	1.14286	0.984504	0.970783	0.998445
16117_20933_3762	0.968277	1.57143	1.80387	1.52174	0.999629	0.839704	1.55814	1.5105	0.998241	1.51921	1.0012	0.998444	1.02428	2	1.00453	0.985753	0.981494
22599_5640_3758	0.959271	1.19355	1.18829	1.08333	0.989554	0.723058	1.13636	1.09222	0.999689	1.11076	1.04626	0.989981	0.982387	1.25	1.02309	1.0185	0.971691
13575_5935_3793	0.811505	1.62963	0.93935	1.46875	0.992724	0.973373	1.55172	1.27258	0.995546	1.28078	1.03101	0.949901	0.95269	1.28571	0.996901	0.969705	0.989204
16240_20827_3795	0.820646	1.52941	1.28426	1.47368	0.789537	0.737663	1.51429	1.25395	0.998704	1.26375	1.00988	1.03864	1.00154	1.5	0.980311	1.01099	0.993333
16086_20897_3811	0.88493	1.68421	1.15589	1.5	0.956093	0.717064	1.6	1.42363	0.997535	1.42922	1.00526	1.02076	1.01336	2.2	1.01441	1.04227	0.966598
19051_7010_3842	0.910167	1.05128	0.969506	0.955556	1.10475	0.678736	1	0.914414	0.999627	0.923886	1.03064	0.908368	0.98238	1.42857	0.977979	0.994555	0.984394
22928_21886_3938	0.775453	1.72222	1.50921	1.36	0.999584	0.865582	1.52381	1.19467	0.999465	1.1686	1.01839	1.19667	0.98983	1.4	0.996091	0.980089	0.990324
11245_6426_3931	0.900179	1.60417	1.2035	1.51923	0.982574	0.949139	1.56566	1.41675	0.999843	1.42902	1.00518	1.09578	1.00522	1.375	0.992324	0.973551	0.9893
16914_5280_4056	0.90824	1.14634	1.27472	1.04255	0.963702	0.774149	1.09195	0.996641	1.00001	1.00575	0.995553	1.19662	0.999748	1.28571	1.01405	0.948442	0.984125
30775_11699_4184	0.955677	1.34286	1.27629	1.23077	1.07516	0.73955	1.28767	1.23338	0.99998	1.25262	1.0283	1.06407	0.971588	1.57143	1.00462	1.09871	1.00441
16922_5167_4216	0.801273	1.67857	0.986498	1.32432	0.988268	0.744743	1.48438	1.20142	0.999494	1.21356	1.00301	1.03621	0.996135	2.2	1.03679	0.988275	0.997645
30733_8461_4222	0.947482	1.30556	1.93063	1.30769	1.12025	0.864673	1.31081	1.24512	0.9963	1.2574	0.982369	1.34095	0.990224	1.5	1.03926	1.0201	0.986125
7537_12927_4276	1.12353	0.735294	1.223	0.7	0.98384	0.751323	0.712329	0.795576	0.998383	0.805834	1.03135	0.992779	1.00602	1	0.943613	0.988402	1.00582
7731_13743_4275	0.845455	0.796296	1.00392	0.8	0.987063	0.931104	0.79646	0.678846	0.99919	0.691132	1.05244	1.15113	0.971648	1	0.885492	0.931738	0.979158
31548_9240_4379	0.828077	0.590909	1.24825	0.64	0.9346	0.689339	0.608696	0.509868	0.99433	0.509725	1.00088	1.1494	0.96028	1	0.886098	1.2691	1.15849
30600_7709_4398	1.03777	1.11765	0.677248	1.01724	1.01948	0.706676	1.06481	1.10276	1.00003	1.05775	1.00697	0.908135	0.981969	1.125	1.05202	0.984232	0.974369
31000_8289_4481	0.861707	1.51852	0.927172	1.35484	1.00459	0.83577	1.4386	1.2481	0.999685	1.20831	1.02993	0.866397	0.992678	1.25	1.09027	1.07182	0.977995
29278_7165_4479	1.2959	0.619048	1.1614	0.727273	1.51623	0.766572	0.666667	0.85375	0.999605	0.866731	0.967841	0.899905	0.967282	0.714286	1.11229	1.31177	0.971457
32490_9435_4528	1.0183	1.13333	0.616188	1.10769	1.07514	0.830361	1.12097	1.14031	1.00038	1.16067	1.01084	1.04437	1.05833	0.647059	0.997291	1.03696	0.968961
33020_11630_4662	0.972632	1.18919	0.720527	1.09091	1.08072	0.727224	1.1375	1.10781	0.998898	1.12114	1.00916	1.03277	0.969019	1	0.998811	0.977237	0.981464
14085_3932_4702	1.114	1	1.38228	0.894737	0.922763	0.886136	0.942029	1.04361	0.999092	1.05339	0.995763	1.12788	0.994012	1.14286	1.17269	1.02631	1.01485
10100_5913_4881	0.795505	1.5	1.62865	1.30435	0.971091	1.01265	1.4	1.12476	0.997121	1.13118	1.02573	1.22765	0.993651	1.5	0.975095	1.07513	1.01341
32108_8977_5021	0.925057	1.48387	1.28987	1.42424	1.18286	0.655043	1.46032	1.35631	0.999608	1.36823	0.971897	1.10501	0.95793	1.375	0.980742	1.07992	0.988779
9545_5777_5107	1.30882	0.964286	1.45943	0.9375	0.957945	0.769106	0.949153	1.22578	1.00045	1.24441	1.00426	1.18703	0.995674	1.6	1.01964	1.22759	0.979508
9820_5214_5221	0.940673	1.07317	1.53969	1.02174	1.02904	0.790699	1.04651	0.987589	0.998016	0.993317	1.01833	1.04081	0.977558	1.14286	1.01136	0.799948	0.989441
10316_5155_5296	1.03444	0.947368	1.3029	1	0.97313	1.14842	0.975	1.007	0.998701	1.01171	0.982948	1.06284	1.00622	0.833333	1.22706	1.0313	1.0001
24531_3700_5304	0.847923	2	1.37173	1.85	1.23622	0.545785	1.94444	1.65971	1.00074	1.6553	0.995792	1.0438	0.985128	2	1.02116	0.980934	0.977071
32315_8382_5323	0.939949	1.88462	1.70278	1.82759	1.01666	0.811012	1.87037	1.7627	1.00025	1.78511	0.98141	1.18709	1.01507	1.8	1.0575	0.931977	0.992127
23312_3358_5333	0.951118	1.37037	1.3037	1.25806	1.00495	0.930418	1.31579	1.2542	0.998772	1.26468	1.00295	1.0622	1.00536	1.28571	0.996152	0.960054	0.988716
32733_12717_5427	1.05164	0.846154	1.31383	0.866667	1.11279	0.927856	0.854545	0.896583	0.996265	0.908668	1.07687	1.26058	0.968937	1.16667	0.833017	1.00413	0.979774
9635_5467_5446	1.04195	1.08696	1.3573	1.03704	1.18697	0.614623	1.06122	1.10355	0.999285	1.11556	0.995364	0.975899	1.0055	1.33333	1.0025	0.903789	0.985269
29205_5037_5519	0.830573	1.42105	1.27241	1.27273	0.994197	0.837123	1.35	1.13018	0.998431	1.13769	1.01782	0.9527	0.980839	1.57143	1.00198	1.07972	0.97644
33056_12309_5865	0.930511	1.04762	1.62635	0.96	0.901855	1.15436	1	0.93359	0.99682	0.948739	1.0708	1.25811	0.974792	1.14286	0.963131	0.969484	1.01112
24613_3145_5926	0.834745	2.08696	1.60006	1.81481	0.866731	0.810053	1.95918	1.64919	1.00022	1.65589	1.01357	1.10787	0.978361	1.5	1.06805	1.01358	0.99773
24808_3142_5979	0.788058	2.8	1.35256	2.44444	0.971486	0.978692	2.65625	2.11549	0.997406	2.10807	0.993632	1.10034	1.01445	1.66667	1.32317	1.01471	0.99588
24817_3036_6033	0.825588	1.70833	1.14184	1.58621	1.00207	0.87879	1.65385	1.37674	0.999935	1.37928	0.998763	1.12326	1.01142	1.6	0.934469	0.958949	0.971627
8030_5932_6045	0.737965	1.11111	1.02193	1.1	1.11212	0.968839	1.10811	0.830275	0.995307	0.830254	1.04064	1.00493	0.971147	1.16667	1.03401	1.01063	0.975186
10251_3674_6173	0.932931	1.28571	1.68263	1.2	0.992147	0.85038	1.24272	1.16331	0.999381	1.16624	0.999383	1.12744	1.07722	1.14286	0.990011	1.09396	0.989088
34459_10473_6222	0.908386	1.14706	1.53023	1.02381	1.07843	0.687859	1.08	0.985149	0.999221	0.99532	1.00624	0.984686	0.989914	1	1.01461	0.981484	0.9705
30365_5061_6470	0.840263	1.53846	1.3656	1.34375	1.06319	1.03435	1.4386	1.21865	0.998536	1.21394	0.98914	1.21186	0.995519	2.2	1.00801	1.01425	1.00696
8715_4474_6524	0.917956	1.44118	1.0938	1.30769	1.00881	0.900993	1.375	1.26747	0.999993	1.26922	1.00516	1.11913	1.00718	2.2	1.01259	0.974703	1.03178
9443_3817_6559	0.988015	0.98	1.227	0.928571	0.981449	0.760459	0.952381	0.941574	0.99767	0.94992	0.98618	1.0011	0.98827	1.14286	1.00169	1.11537	0.993094
10568_3090_6668	0.827686	1.69444	1.10907	1.575	1.03822	0.854577	1.64	1.3718	1.0008	1.37165	1.00495	1.09571	1.01197	1.5	0.984759	1.02032	0.97995
8870_4456_6658	0.953616	1.25581	1.11564	1.16327	0.985612	0.972015	1.20879	1.15537	0.999705	1.16429	0.998288	1.10218	1.00159	1.33333	1.01422	0.997993	0.976234
6443_7823_6701	1.1743	1.07692	1.16977	1.0625	0.830732	0.837675	1.07143	1.2487	0.996901	1.26561	0.965453	1.31982	0.989529	1.2	0.899657	1.32243	0.971651
8549_4735_6730	0.945204	1.20513	1.01937	1.08696	1.0489	0.792865	1.14286	1.08315	0.99987	1.09328	1.01164	0.982107	0.991052	1.16667	0.984973	0.969542	0.990888
28150_3571_6744	0.977915	1.03125	1.40317	0.972973	1.1064	0.739801	1	0.97892	0.997023	0.989113	0.994909	1.10174	0.992716	0.875	1.03997	1.01598	0.968389
28510_4291_5691	0.798566	1.53333	1.56033	1.2973	0.974863	0.911339	1.40909	1.13712	0.998888	1.14169	1.01615	1.08616	0.982635	1.5	1.05306	0.970632	0.964958
11553_2827_6841	0.906054	1.83333	1.48786	1.67857	1.02125	0.652821	1.76471	1.60565	0.999246	1.61387	0.991242	1.0179	1.00297	1.33333	1.02824	1.07223	0.968753
11470_3604_7000	0.860074	1.5	1.49681	1.35484	0.987623	1.08981	1.42857	1.23641	0.996809	1.23749	0.987987	1.11324	0.990729	1.33333	1.03102	0.967927	1.0205
8758_4495_6998	0.928687	1.35897	1.32362	1.24444	0.971559	0.704481	1.3012	1.21288	0.997417	1.21947	1.00632	0.922375	0.998252	1.25	0.984064	0.970954	0.984921
9085_4666_7104	0.89242	1.3125	1.05632	1.22222	1.00618	0.73997	1.26866	1.13841	0.997731	1.14827	1.0067	0.992053	1.0156	1.66667	1.00683	0.972688	0.991999
11486_3141_7125	0.755165	1.30769	0.977727	1.125	0.98446	0.719511	1.21053	0.925625	1.00013	0.930886	1.0181	1.02662	0.979625	1.5	0.976894	0.995357	0.997954
31665_7298_7126	0.7502	1.83333	1.17973	1.33333	1.05168	0.722051	1.54237	1.17097	0.998501	1.10055	1.03073	0.979467	0.970558	1.57143	0.999024	0.969667	0.997859
8785_4551_7143	0.929233	1.125	1.53348	1.02632	0.984015	0.730404	1.07246	1	0.999789	1.00499	0.999394	1.04208	0.947405	1.14286	0.989586	0.994405	0.991062
11043_3622_7183	0.808809	1.6	0.781113	1.45	1.00919	0.99343	1.52703	1.2479	1.00024	1.26021	1.02705	1.10815	1.00774	1	0.980191	0.925655	0.989669
30209_5106_7213	1.02239	1.07895	1.32957	1.02326	0.981703	0.657773	1.05	1.07233	0.996696	1.08557	1.00442	0.919516	1.00349	1.25	0.998261	1.0537	0.976226
12972_2862_7231	0.852424	1.57143	1.63551	1.48485	1.00351	0.830907	1.53333	1.31593	0.998209	1.31994	0.997876	1.13992	1.01198	1.6	1.04082	0.960149	0.980829
11708_3746_7298	0.737587	2.40909	1.36456	2.11111	1.00593	0.965129	2.27083	1.69581	0.999252	1.69642	1.00696	1.15246	0.981614	1.33333	1.23789	1.00705	0.987951
32863_9398_7444	0.890535	1.30435	1.13395	1.14286	0.972609	0.804378	1.22	1.09207	1.00011	1.11069	1.05255	0.98627	0.983051	1.16667	1.04014	0.785104	1.00135
16232_15506_3057	0.781106	1.83333	1.29065	1.5	0.989692	0.854807	1.65854	1.30685	0.995772	1.32424	1.00593	1.01101	1.0097	1.4	1.00257	0.969059	0.956849
16198_15606_2947	0.850161	1.10714	1.14592	1.1	0.957322	0.923501	1.10526	0.947242	0.99939	0.958776	0.983605	1.07272	1.01045	1	0.98117	0.946518	0.991762
16412_15064_3090	0.746389	1.81818	1.43276	1.51852	0.967874	0.574944	1.66667	1.25946	1.00015	1.27341	1.03152	0.855883	0.996312	2.4	1.06933	0.93707	0.995307
17149_16359_2909	0.720865	1.18519	1.15765	1.09677	0.964193	0.841597	1.14035	0.835118	0.999235	0.844268	1.00673	1.08165	0.991225	1.8	0.986214	0.85055	0.960288
17124_15560_3164	0.844363	0.95	1.34531	0.913043	1.01379	0.761082	0.928571	0.789474	1.00019	0.801984	0.999742	0.832632	0.993445	1.2	0.945007	0.760646	0.968931
17006_15670_3199	0.843661	1.45	0.867564	1.33333	0.96336	0.573052	1.39535	1.18509	0.999232	1.20283	0.978615	0.809792	1.01471	0.875	0.993171	0.961221	1.0285
17722_15948_3048	0.739915	1.86364	1.18234	1.72	1.002	1.14456	1.80435	1.35275	1.00025	1.36162	1.02103	0.995237	1.00228	1.66667	1.01359	0.967822	1.01731
18270_16233_3066	0.843215	1.44828	0.996771	1.26471	0.997607	1.06998	1.35484	1.15189	0.999717	1.13814	1.00045	0.945522	1.0113	1.6	0.994356	0.941129	0.990511
17704_15510_3214	0.758787	1.9375	1.17653	1.82857	0.999334	0.778027	1.89394	1.45556	0.99884	1.46985	1.00378	0.989194	0.997842	1.8	0.981851	0.873187	0.969781
18089_15784_3106	1.01495	1.33333	1.36999	1.27273	1.01884	0.867964	1.30645	1.32483	0.99878	1.34116	0.994744	1.21647	0.997253	1.28571	1.00343	1.10283	0.965407
19234_16198_2913	0.729825	2.83333	1.60111	2.23529	1.12752	0.572679	2.53571	1.875	0.999774	1.89008	1.00501	1.07816	1.00013	1.8	0.982692	1.17501	0.948424
18984_15765_3254	0.739715	2.38889	1.46458	1.84	1.06449	1.07552	2.09524	1.5674	0.999765	1.57604	1.04634	0.781005	0.95734	1.83333	0.992205	1.06337	0.949751
20214_16364_3103	0.66774	2	1.13226	1.7	1.07899	1.24546	1.85714	1.26271	1.00003	1.26508	0.998775	1.22261	1.01188	1.16667	0.984607	0.967797	0.995372
16476_14200_4571	0.830014	1.61538	1.19269	1.36364	1.06682	0.952809	1.48276	1.24186	0.999793	1.25978	0.993773	1.20389	0.951597	1.28571	1.0728	1.07903	0.985069
14954_17060_3038	0.79278	1.42857	1.27677	1.33333	1.01654	0.884396	1.38636	1.11013	0.999383	1.12288	1.03703	0.98034	0.975151	1.4	0.976512	0.973412	0.97847
14990_21966_4343	0.835702	0.925926	0.929675	0.881356	0.988117	0.898679	0.901786	0.761101	1.00005	0.777029	1.03775	0.931507	0.952169	1.11111	0.980031	1.05549	0.969489
15596_22232_4277	0.885517	1.02381	0.954274	1	0.980694	0.913235	1.01163	0.901385	0.999667	0.924061	1.02823	0.972309	0.971653	1.11111	0.989669	0.925585	0.969648
15034_27058_4032	0.804141	0.864865	0.766661	0.8375	0.995069	1.11882	0.849673	0.690818	0.999059	0.705656	1.01849	0.835674	0.946378	1.1	1.04983	0.992403	0.999491
16297_30684_3794	0.928677	0.8375	0.576928	0.831325	1.0019	0.860952	0.833333	0.777154	0.998381	0.799826	1.01549	0.822101	0.965217	0.785714	1.0097	1.01832	0.96479
18238_16472_2979	0.916653	1.48	1.25466	1.42857	0.987272	0.994405	1.46154	1.34495	0.99895	1.36103	1.00467	0.972947	0.98618	1.6	0.987995	0.968842	0.989481
18334_17946_2396	0.693941	1.86667	1.61976	1.82353	0.97021	1.19	1.87097	1.3198	0.999946	1.35442	1.03102	1.16892	0.992883	1.4	0.997258	0.930045	0.946487
18680_17496_2940	0.847613	2.11765	1.29589	1.95	1.00801	0.861341	2.05556	1.75573	0.999966	1.765	0.981394	1.13276	0.99094	1.33333	1.01369	1.04705	0.962318
19768_17648_2524	0.672817	1.78571	0.940115	1.5	1.07061	0.890026	1.64516	1.12921	1.00002	1.13185	1.01909	1.07255	0.991756	1.4	0.996181	1.07148	1.01358
18578_20014_2332	0.700841	2.25	1.54446	1.77778	1.12555	0.612054	2	1.4213	0.997082	1.43451	1.02362	1.03851	1.01703	2.6	0.975234	1.13887	0.93064
17124_20210_5687	0.90248	0.878049	0.901698	0.854167	1.01606	0.781405	0.863636	0.782997	0.99751	0.801158	1.02628	0.821047	0.955459	1.5	0.995557	0.954612	0.953281
17566_19646_5583	0.850328	1.07692	0.981649	0.958333	1.02219	0.740188	1.01163	0.86589	0.998249	0.880131	1.02772	0.961744	0.916358	0.875	0.989059	0.961908	0.940839
18770_19429_4768	0.848667	1.15625	1.39502	1.07895	1.0016	0.739849	1.11594	0.953037	0.998965	0.9693	1.04032	0.905587	0.992404	1.16667	0.968755	1.00216	0.944949
18660_19410_5756	0.931253	0.897436	0.659454	0.829787	0.988069	0.737108	0.858824	0.802488	1.00028	0.81715	1.03838	0.844236	0.949373	1	0.989093	0.960046	0.978116
19646_19467_5194	0.925814	0.56	1.06258	0.517857	0.944065	0.563301	0.533333	0.495973	0.996756	0.506279	1.04631	1.05453	0.956747	0.875	0.905487	0.861021	0.926545
19684_20340_5396	0.996057	0.796875	0.929764	0.771429	0.969826	0.763141	0.781955	0.779099	0.995483	0.801955	1.03726	0.927404	0.962371	1.25	1.01117	0.971754	0.953078
20035_20006_5357	1.39569	0.508197	0.970736	0.514706	1.00095	0.895947	0.507812	0.695607	0.99963	0.717234	0.996043	0.890216	0.957587	1.125	0.973505	0.879183	0.963932
20771_18291_3296	0.784341	2	1.54099	1.62069	1.02175	0.821779	1.8	1.42657	0.99967	1.43498	1.02403	1.18663	0.990128	2	1.02037	1.01101	0.98867
21389_18584_2841	0.634689	2.54545	1.2056	1.82353	0.981555	0.864237	2.14815	1.38829	0.998013	1.40075	1.03926	0.824983	0.973026	1.4	1.0674	0.956952	0.968946
20858_19110_2766	0.86842	1.35294	1.35026	1.19048	1.14438	0.838812	1.27027	1.10988	0.997371	1.11968	1.03097	1.03071	0.991292	1.4	0.971745	1.02027	0.963511
22114_18608_3700	0.873814	1.15	0.85729	1.08696	0.984273	1.20506	1.11905	0.983349	1.00014	0.988274	1.05178	0.989256	0.936742	1.33333	1.03365	1.00563	0.977175
23298_20316_3256	0.680952	6.5	1.3666	6	1.88219	0.603577	6.66667	4.60671	1.00102	4.66164	1.01657	0.861828	1.01915	3.33333	1.0596	1.66936	0.976471
20800_20046_4964	0.90613	0.977273	1.20664	0.916667	0.993419	0.719903	0.945055	0.861193	0.99942	0.889715	1.0654	0.879797	0.977339	1.375	1.00913	1.00052	0.963165
20505_20344_5223	1.17954	0.770492	1.46598	0.761194	1.07057	0.710074	0.76378	0.892231	0.999376	0.916663	1.01872	0.848823	0.957654	1.22222	0.8136	0.990332	0.928218
18864_21544_2299	0.922952	1.66667	1.21539	1.6	1.01626	0.978863	1.64286	1.52193	0.999921	1.5499	0.982452	1.07696	1.03412	1.83333	1.03175	1.01388	1.00226
18016_20944_5692	0.984752	0.688525	0.453859	0.71875	0.981934	0.839118	0.701613	0.691529	0.997939	0.71433	1.04216	0.645086	0.961102	0.705882	0.989604	0.995443	0.95163
17326_21954_4433	0.974382	0.956522	0.986928	0.923077	0.992878	0.837858	0.938144	0.915215	0.999819	0.935353	1.04773	1.05488	0.979052	1.125	0.99601	0.984018	0.999393
16498_22984_4810	0.965826	0.87013	0.945066	0.831325	0.984126	0.897165	0.849057	0.82159	0.99995	0.839901	1.02894	0.893574	0.957273	1.125	0.989923	0.997827	0.942386
21906_21530_2974	0.742711	1.8	1.23014	1.56	0.972222	0.80014	1.68182	1.26534	1.002	1.28455	1.01009	0.903627	0.984282	1.25	1.05929	1.084	0.97491
22634_21826_2765	0.750158	2	1.85002	1.65217	1.01228	0.772703	1.825	1.38577	0.9993	1.40347	1.02928	1.09397	0.998716	1.66667	1.19266	0.985978	0.953733
21565_23444_2362	0.972437	0.933333	1.37257	0.789474	1.006	0.886144	0.848485	0.826309	0.99961	0.841813	1.04116	0.933872	0.918253	0.875	1.34224	0.959216	0.936427
22792_23132_3122	0.831848	1.76471	1.65434	1.52381	1.2051	0.923137	1.64865	1.38269	1.00105	1.39951	1.00759	0.868436	0.976051	1.6	0.999148	1.00543	1.01538
23292_24064_3125	0.685527	2.27273	1.26951	1.85714	0.993237	0.913974	2.08333	1.44841	0.999685	1.46403	1.02252	0.764901	1.01919	2.2	1.37266	0.98463	1.0012
21110_20576_4923	0.920895	1.25581	1.22442	1.14286	0.973897	0.62962	1.1978	1.10826	0.99935	1.13373	1.02969	0.910756	0.964778	1.75	0.970667	1.06351	0.932584
21120_20894_4879	0.963973	0.672131	0.92711	0.646154	0.997939	0.834484	0.656	0.63388	1.00002	0.656876	1.04813	0.715099	0.921748	1.11111	0.920495	0.956839	0.953082
20603_20748_5221	0.892678	1.05357	0.920521	0.953125	0.943208	0.749323	1	0.898232	0.999686	0.922718	1.03472	0.920294	0.968029	1.71429	0.951763	1.00165	0.932704
15083_35254_2301	0.822967	1.61111	1.07854	1.43478	1.09325	1.14723	1.525	1.26572	0.998796	1.27548	1.0179	0.986423	0.993296	1.8	0.993757	0.997001	0.958923
14656_40498_2647	0.722791	1.73684	1.53465	1.48	0.940609	0.766851	1.60465	1.17578	0.999382	1.19014	1.02708	1.09496	1.00913	1.6	0.999693	1.00157	1.01771
15832_38816_5216	0.933485	0.954545	0.95395	0.9375	0.96945	0.702287	0.945055	0.885187	0.99957	0.89972	1.01206	0.943563	0.971002	1.28571	0.951571	0.970035	0.954873
16024_38920_5185	0.756834	1.27273	1.08309	1.125	1.00632	1.13603	1.19444	0.9152	1.00035	0.927141	1.02446	1.13392	0.984146	0.888889	1.01921	0.973648	0.967107
16314_39866_4753	1.1519	0.757576	0.934303	0.783784	1.00846	0.742485	0.768116	0.8789	0.9996	0.90458	1.02516	1.10818	0.913742	0.875	1.00069	0.988411	0.980687
16212_40004_5418	0.950915	0.727273	1.04705	0.679245	0.924601	0.916336	0.697917	0.665155	0.999796	0.675666	1.03257	0.919393	0.967471	1.5	1.0111	0.974209	0.988366
16308_40302_5168	1.06211	0.693182	0.432904	0.728261	1.03198	0.881083	0.709497	0.751274	0.99966	0.768452	1.0267	0.952697	0.951959	0.818182	0.991253	0.986038	1.00088
12487_41607_2773	0.975886	1.23333	1.46437	1.24242	0.988518	0.912245	1.24194	1.21311	0.999699	1.23972	0.984238	1.09934	1.01187	1	1.02687	0.947532	0.987105
13798_42022_3129	0.647753	2.0625	1.20725	1.7619	0.999462	0.771513	1.91667	1.26178	0.999875	1.26622	1.02825	0.759746	1.02165	1.16667	1.06324	1.12049	0.936785
14744_41448_2693	0.881285	1.1	1.24179	1.0303	0.996974	1.03651	1.06452	0.944109	1.0006	0.953719	1.01855	1.03595	0.99781	1.66667	0.947565	0.94951	0.965706
14562_41956_2636	0.992431	0.793103	1.14048	0.84375	0.789775	0.681045	0.816667	0.810888	0.998276	0.823959	0.978531	0.812841	0.99619	0.714286	0.838081	0.969649	0.932526
16272_41932_2755	0.683093	2.76471	1.8558	2.08696	0.991963	0.938199	2.41026	1.67155	0.99922	1.67096	1.02204	0.934462	0.946745	2	1.07837	1.03623	0.969613
14376_42114_2797	0.78184	1.6	1.35183	1.53571	0.973727	0.966494	1.57692	1.24594	0.999896	1.26076	0.987216	1.04694	1.01922	1.6	0.971327	0.983023	0.988149
14374_42172_2748	0.743479	1.89474	1.19946	1.65217	1.02191	0.911527	1.78049	1.3407	0.997587	1.34755	1.00558	0.856354	1.00051	1.6	1.05959	0.956923	0.983016
14756_42084_2752	0.821381	1.36842	1.22713	1.33333	0.983898	0.902901	1.35897	1.12524	0.999108	1.1441	1.01219	0.991	1.00725	0.857143	0.941832	1.02277	0.995526
14956_42170_2588	0.861407	1.26316	1.36633	1.18182	1.20769	0.999346	1.225	1.06293	0.999346	1.08022	1.02957	1.19456	0.986244	1.16667	0.998872	1.01184	0.989694
14498_42594_2819	0.834929	1.28571	1.29301	1.25	0.945321	0.98813	1.27119	1.06942	0.998231	1.08561	1.0072	1.15283	1.01696	1.16667	0.991634	0.975014	0.976123
16174_42325_2704	0.757584	1.66667	1.35582	1.52632	1.12342	0.69207	1.60606	1.23103	1.00174	1.23091	1.01665	0.941428	0.978098	1.16667	1.03194	1.22918	1.0008
13738_43870_4122	0.780917	1.73529	1.26014	1.5	1.23842	0.774389	1.61333	1.27535	0.999969	1.26367	1.01753	1.17817	0.987435	1.42857	0.983293	0.943037	1.00094
21080_36658_2338	0.892495	1.76471	1.61751	1.6	1.01709	0.903686	1.69444	1.51939	0.997564	1.55579	1.01832	0.972012	0.996648	1.33333	0.986582	1.00363	0.945608
22450_36402_3314	1.56082	0.625	0.92822	0.6	0.998603	0.66877	0.606061	0.922513	0.992013	0.94416	1.00967	0.721914	0.981986	0.875	0.972398	0.97969	0.998202
17516_37772_1889	0.901204	1.55556	1.33802	1.45455	1.34385	0.79655	1.52632	1.38048	1.00304	1.41425	1.01157	0.880918	0.998644	1.25	0.98047	1.0114	0.970504
19760_37272_2632	0.835069	1.52381	1.52949	1.36	0.996413	0.702909	1.44444	1.21494	0.999318	1.2307	1.04254	0.941404	0.983313	1.83333	1.01713	0.970123	0.950172
17822_40340_2256	1.08576	1.42857	1.22856	1.33333	0.966289	0.682501	1.38636	1.49718	1.00007	1.5229	1.01621	0.963079	1.02647	1.5	1.02866	0.992353	1.01963
18820_39200_2412	0.925626	1.25	1.45556	1.17391	0.97745	0.697346	1.21429	1.12758	0.998914	1.14858	1.02219	0.923497	0.991263	1.2	1.10067	0.997097	1.00428
16584_38426_4569	0.881721	1	1.4773	0.904762	0.991251	0.720564	0.947368	0.84025	1.00042	0.855335	1.01654	0.825136	0.954883	1	1.01721	0.907614	0.949107
16624_38846_4148	0.851077	0.521739	0.973785	0.480769	0.854896	0.686407	0.494845	0.424609	0.997643	0.433079	1.01508	0.720424	0.942451	1.14286	0.946614	0.950598	0.954538
16626_39156_4388	1.00929	0.72973	1.00873	0.697674	0.973542	0.727978	0.708861	0.715307	0.998646	0.723825	1.01517	1.04104	0.971154	1.14286	0.990623	1.03635	0.956441
16630_39046_4598	0.968321	0.828571	0.523832	0.820513	0.993276	0.697229	0.821918	0.797136	0.998582	0.805089	0.997258	0.859165	0.967338	0.888889	0.993682	0.916635	0.969243
16578_39218_4744	0.988262	1.09091	1.31365	0.962963	1.22615	0.687995	1.02083	1.00938	0.99339	1.02555	1.04105	1.03237	0.963311	1.6	0.997855	1.03966	0.941995
17550_40343_4683	0.883187	0.985294	0.972431	0.960526	0.992484	0.762718	0.972028	0.863552	0.999142	0.879428	1.02783	0.906817	0.974695	1	0.990735	0.936788	0.955044
17420_40899_5037	1.20007	0.583333	1.75151	0.584416	0.98545	0.754573	0.581081	0.690194	0.998757	0.710222	1.00031	0.923998	0.955594	1.11111	0.945535	0.938575	0.95999
18536_38929_5010	0.993123	0.777778	1.19504	0.762712	0.986348	0.975959	0.767857	0.762946	0.998857	0.784001	1.02213	1.0214	0.953412	1	0.991875	1.01917	0.956645
19058_39204_4935	1.03744	0.636364	1.11019	0.65	0.99545	0.926739	0.640351	0.663188	1.00007	0.684562	1.00914	1.00984	0.955373	1.42857	0.77975	0.980219	0.900696
18979_39394_4871	1.01447	0.869565	1.20652	0.830189	1.00065	0.627769	0.846939	0.858657	0.999093	0.878719	1.02287	0.883086	0.961145	1.42857	1.01754	1.00179	0.917248
20925_37311_2540	0.823061	1.26667	1.4055	1.10526	0.993324	0.678922	1.18182	0.980952	0.996641	0.984586	1.015	0.872151	1.01017	1.2	0.931247	0.893645	0.96834
19116_41276_2800	0.79263	1.3125	1.01798	1.09091	1.03797	1.05493	1.18919	0.951062	0.995133	0.959176	1.01574	1.12018	0.920787	1.6	1.048	1.44977	1.00905
20324_44799_3426	0.837475	1.03846	1.0564	0.949153	0.976533	0.729387	0.990909	0.837124	0.999194	0.84154	1.01076	0.897573	0.977541	1.1	1.0002	0.98935	0.959784
19678_45297_3511	0.820546	0.898305	0.606315	0.852941	1.03563	0.845459	0.873016	0.724206	0.998699	0.712015	0.980992	1.01043	0.88494	1	0.98809	1.03822	1.00438
24858_27312_5894	0.839859	0.746479	0.814	0.74359	0.971535	0.794244	0.743243	0.629862	1.00003	0.643608	1.03305	0.969611	0.953962	1	0.987064	0.979628	0.954817
23416_13453_6050	0.887058	0.973684	0.816741	0.891304	0.947803	0.860705	0.927711	0.827463	1.00004	0.822924	0.985722	0.987519	1.04187	1.33333	1.00085	0.999035	0.969431

## Sheet: ED Figure 1F
1867_ID	179k_ID	so_structure	os_structure	avg_structure	median_structure	avg_difference	so_percent	os_percent	avg_percent	median_structure_trans
17109_1701_x8048_y22277	8053_22279_1778	2.26967	1.83584	2.05275	1.09102	8.40957	0.213255	0.0960844	0.15467	0.327306
17109_1801_x6698_y12550	6700_12555_1849	1.89291	1.78344	1.83818	1.44468	3.76513	0.294079	0.224367	0.259223	0.433404
17109_1901_x9602_y10508	9604_10513_1958	2.27194	9.52274	5.89734	1.53177	14.5403	0.173664	0.399815	0.28674	0.459531
17109_2201_x8046_y23301	8052_23306_2277	10.4071	3.00823	6.70764	2.13538	11.2608	0.583424	0.399625	0.491524	0.640614
17109_2301_x8535_y23051	8543_23054_2306	3.55134	3.2111	3.38122	1.55716	8.40796	0.316955	0.277672	0.297313	0.467148
17109_2301_x9418_y23665	9420_23668_2305	2.31346	14.0366	8.17502	2.11801	12.7428	0.432779	0.622035	0.527407	0.635403
17109_2401_x8977_y24184	8980_24186_2486	2.82761	8.51542	5.67152	1.76306	11.5487	0.344409	0.457739	0.401074	0.528918
17109_2401_x9338_y2394	9342_23696_2442	3.69403	6.46962	5.08182	2.54393	7.13076	0.633723	0.661704	0.647713	0.763179
17109_2401_x9695_y9693	9702_9694_2456	3.12701	4.16796	3.64748	2.73843	4.04137	0.843112	0.837477	0.840294	0.821529
17109_2401_x9954_y9122	9953_9121_2432	2.45351	5.77013	4.11182	2.31109	5.89604	0.539351	0.648273	0.593812	0.693327
17109_2500_x9864_y9311	9866_9308_2500	7.80447	4.47614	6.14031	1.34118	15.5774	0.402961	0.286871	0.344916	0.402354
17109_2601_x10213_y8783	10219_8783_2635	3.03305	2.49782	2.76544	1.99183	4.41178	0.563138	0.440803	0.50197	0.597549
17109_2601_x9296_y24691	9301_24695_2690	3.20452	7.16015	5.18233	1.82497	9.94554	0.357209	0.497463	0.427336	0.547491
17109_2601_x9498_y8169	9503_8169_2697	1.60221	6.15508	3.87864	0.984398	12.9928	0.104965	0.30865	0.206807	0.295319
17109_3101_x10824_y7188	10829_7188_3186	6.55436	4.41569	5.48502	1.04093	21.2775	0.25432	0.189707	0.222013	0.312279
17109_3701_x9228_y26684	9240_26697_3737	2.41922	6.54904	4.48413	1.90394	7.82412	0.404788	0.512666	0.458727	0.571182
17109_4101_x6753_y6197	6760_6209_4162	2.38209	8.17149	5.27679	1.69528	10.4579	0.283972	0.489917	0.386944	0.508584
17109_4764_x6621_y5727	6625_5736_4767	1.87104	2.71247	2.29176	1.51046	5.36797	0.275796	0.251493	0.263645	0.453138
17109_4772_x9038_y27257	9042_27263_4776	2.15282	7.48253	4.81768	1.75435	9.1934	0.409823	0.469388	0.439605	0.526305
17109_6301_x4756_y24516	4760_24528_6358	8.93511	6.63517	7.78514	1.4722	19.0701	0.416389	0.326418	0.371403	0.44166
17109_6401_x7641_y3978	7813_4105_6499	2.67095	1.26681	1.96888	1.02384	4.6972	0.330015	0.188576	0.259295	0.307152
17109_6401_x7989_y3767	7647_3978_6436	3.17441	4.0148	3.59461	3.17193	4.24074	0.780436	0.784827	0.782631	0.951579
17109_6501_x6997_y4287	6998_4290_6541	3.29384	5.22356	4.2587	1.62486	9.11615	0.354195	0.410046	0.382121	0.487458
17109_6601_x4384_y7436	4328_6756_6291	4.32135	11.0954	7.70838	2.16854	12.837	0.510031	0.573243	0.541637	0.650562
17109_6601_x5417_y25287	5421_25294_6634	4.96379	3.8563	4.41005	1.69146	8.89993	0.479262	0.380549	0.429905	0.507438
17109_6801_x7432_y4405	7433_4408_6892	6.40669	13.4637	9.93518	2.36776	16.0164	0.510295	0.629565	0.56993	0.710328
17109_6901_x7203_y26714	6944_26611_6872	9.82435	8.13915	8.98175	1.95846	17.036	0.501661	0.479744	0.490703	0.587538
17109_7001_x5738_y6470	5739_6478_7050	5.33007	8.67087	7.00047	2.37662	10.4721	0.588645	0.639585	0.614115	0.712986
17109_7001_x6205_y5194	6207_5194_7064	2.14278	2.23917	2.19098	1.452	6.25477	0.236252	0.167308	0.20178	0.4356
210254_2309_x13266_y25533	13261_25519_2290	13.5633	5.22678	9.39506	1.56509	20.5846	0.509738	0.308149	0.408944	0.469527
210254_4021_x16401_y21556	16400_21560_4019	1.49239	7.49569	4.49404	1.44891	10.5627	0.168	0.382201	0.275101	0.434673
18462_00007	11975_10036_3537	9.0018	2.165	5.5834	1.93585	9.55529	0.56014	0.352483	0.456312	0.677547
18462_00012	10871_9479_5548	3.89773	2.78959	3.34366	2.16317	4.89792	0.588953	0.535572	0.562262	0.757109
18462_00013	10418_9388_5675	3.45892	15.844	9.65147	6.0076	11.0524	0.753658	0.876895	0.815276	2.10266
18462_00016	10662_10190_5512	2.55765	3.26396	2.91081	2.29682	3.69783	0.667148	0.644745	0.655947	0.803887
18462_00017	10984_9585_5772	2.42089	11.743	7.08196	1.92757	12.7428	0.326677	0.549568	0.438123	0.67465
18462_00018	10750_9915_5733	3.80373	3.16948	3.48661	1.72739	6.94345	0.453749	0.334151	0.39395	0.604586
18462_00019	11428_9977_5800	2.06371	1.60966	1.83668	0.826384	10.8497	0.150519	0.0613958	0.105957	0.289234
18462_00020	10269_8859_6027	3.36006	2.1616	2.76083	1.39468	7.10863	0.322242	0.209313	0.265778	0.488138
18462_00022	10063_9039_6156	3.07051	2.64799	2.85925	1.64883	5.9608	0.378432	0.310463	0.344447	0.57709
18462_00023	11253_9738_6384	2.95839	12.0342	7.49628	3.00322	8.82345	0.770535	0.827439	0.798987	1.05113
18462_00024	9517_8249_6626	1.3478	5.50185	3.42483	1.22339	11.0179	0.100471	0.256591	0.178531	0.428186
18462_00025	10180_8479_6639	4.04772	2.82307	3.43539	1.32206	10.8946	0.283554	0.185112	0.234333	0.462721
18462_00026	10616_9090_6803	5.69686	5.14357	5.42022	5.20047	5.84622	0.916051	0.896205	0.906128	1.82016
18462_00027	9970_10457_5550	4.42039	1.7127	3.06654	1.31638	8.41013	0.346443	0.120123	0.233283	0.460733
18462_00028	10940_11071_5668	1.8645	1.28231	1.5734	0.869564	7.99368	0.153425	0.0572447	0.105335	0.304347
18462_00029	11386_11121_5998	3.54444	4.69784	4.12114	3.67898	4.67188	0.822018	0.850217	0.836117	1.28764
18462_00030	11926_11030_5957	5.82636	4.12482	4.97559	3.32859	5.49806	0.885424	0.851264	0.868344	1.16501
18462_00032	12678_11193_5983	4.78256	4.62602	4.70429	4.84543	4.9689	0.929059	0.922258	0.925658	1.6959
18462_00038	21242_8644_4365	4.02821	7.2531	5.64066	1.41776	15.1735	0.262804	0.363101	0.312953	0.496216
18462_00040	20576_10029_5056	1.90694	3.44546	2.6762	1.49368	6.58993	0.29504	0.278997	0.287018	0.522788
18462_00041	20544_10179_5137	10.9314	2.39528	6.66333	1.94706	11.9944	0.583701	0.242489	0.413095	0.681471
18462_00042	20802_10169_5020	1.44233	5.36076	3.40154	1.43014	7.82027	0.173226	0.36727	0.270248	0.500549
18462_00048	22012_11183_3253	3.28787	5.6317	4.45978	2.60532	6.12025	0.649677	0.65868	0.654178	0.911862
18462_00049	21729_11292_3174	3.60171	3.45622	3.52896	3.28435	3.89584	0.864541	0.848631	0.856586	1.14952
18462_00050	21449_10449_3331	4.54777	4.95955	4.75366	1.01467	15.909	0.281693	0.242384	0.262039	0.355134
18462_00051	20394_10522_5109	1.5087	2.25437	1.88153	1.25884	5.16288	0.211052	0.204931	0.207991	0.440594
18462_00052	20510_10797_5162	3.55116	2.16173	2.85645	2.06401	4.33606	0.544299	0.490081	0.51719	0.722403
18462_00053	21098_11119_5082	2.52781	2.69061	2.60921	1.91794	4.19373	0.485486	0.420226	0.452856	0.671279
18462_00054	21788_7926_5784	2.66589	1.43174	2.04882	1.17827	5.06383	0.326683	0.1641	0.245392	0.412394
18462_00055	21016_9122_5532	8.29782	6.21602	7.25692	1.92337	13.8342	0.505509	0.438445	0.471977	0.673179
18462_00057	21608_9760_5402	4.91187	3.22698	4.06942	2.17265	6.58622	0.558583	0.525028	0.541805	0.760427
18462_00058	21759_9707_5605	2.7034	3.48562	3.09451	1.11704	10.8728	0.222577	0.209082	0.21583	0.390964
18462_00059	21157_9624_5670	4.58512	2.22687	3.406	1.76306	6.43805	0.460684	0.278567	0.369625	0.617071
18462_00060	20861_9965_6100	1.74065	13.5723	7.65648	1.82788	13.9842	0.27712	0.527613	0.402366	0.639758
18462_00062	20458_11693_5378	10.829	8.50729	9.66814	3.40055	16.4764	0.523311	0.609787	0.566549	1.19019
18462_00063	20538_11944_5337	4.80478	6.58979	5.69729	4.74118	6.11032	0.909273	0.915652	0.912462	1.65941
18463_00001	22006_8276_6287	1.93407	9.50967	5.72187	1.98974	9.46491	0.398741	0.564695	0.481718	0.696409
18463_00003	20220_10451_5850	3.94654	1.7775	2.86202	1.5285	5.52957	0.467605	0.280717	0.374161	0.534975
18463_00004	11623_6519_4654	29.8499	2.92212	16.386	12.6023	31.2393	0.624297	0.141264	0.38278	4.4108
18463_00005	11823_7953_3797	2.86025	3.95107	3.40566	1.35348	8.64379	0.290686	0.321172	0.305929	0.473718
18463_00007	11681_7277_4336	2.79312	6.31242	4.55277	1.19113	14.8695	0.24357	0.258147	0.250858	0.416895
18463_00010	13264_7026_4052	2.75473	6.26836	4.51154	1.89219	8.13786	0.421522	0.502143	0.461832	0.662266
18463_00011	13198_8087_3288	4.43461	10.6836	7.55912	3.09444	11.1228	0.535767	0.682624	0.609195	1.08305
18463_00013	11483_8418_5789	2.72249	4.34467	3.53358	1.9239	6.09166	0.477072	0.457493	0.467283	0.673365
18463_00014	11139_8519_6092	5.40088	8.94873	7.1748	1.99634	13.6567	0.388453	0.551145	0.469799	0.698719
18463_00015	11048_7670_6205	1.19456	4.12048	2.65752	0.946297	15.5959	0.0858104	0.123178	0.104494	0.331204
18463_00016	11591_7802_6190	6.26778	8.1919	7.22984	3.11831	8.85256	0.764157	0.793367	0.778762	1.09141
18463_00018	22626_8696_6176	1.14545	9.91607	5.53076	1.15778	14.2765	0.0577805	0.376806	0.217293	0.405223
18463_00019	9814_8998_3924	2.62081	3.53841	3.07961	1.72653	5.74749	0.43475	0.404668	0.419709	0.604285
18463_00020	10039_9339_3955	2.33774	3.60683	2.97229	1.19448	12.8306	0.171975	0.156613	0.164294	0.418068
18463_00021	9793_9637_3747	3.52668	6.1053	4.81599	2.97643	5.79175	0.771785	0.77863	0.775208	1.04175
18463_00024	10259_10095_3483	8.59036	6.03962	7.31499	1.64655	17.8742	0.445659	0.290414	0.368037	0.576292
18463_00027	11521_9031_5756	5.41995	6.85871	6.13933	2.26514	9.26137	0.581606	0.627506	0.604556	0.792799
18463_00028	11424_9197_5964	8.22	4.42234	6.32117	1.29518	17.8039	0.396905	0.222324	0.309615	0.453313
18463_00029	12061_9269_6030	2.00608	1.65993	1.83301	1.61727	3.19002	0.339546	0.255781	0.297664	0.566044
18463_00031	11980_9299_5485	1.96283	10.0193	5.99106	1.42689	13.6091	0.155323	0.44834	0.301832	0.499411
18463_00032	10836_8853_6706	6.34821	7.89702	7.12261	5.36966	7.53704	0.931243	0.93481	0.933027	1.87938
18463_00034	11139_9840_5537	18.3493	10.7643	14.5568	4.1616	26.5574	0.635419	0.402733	0.519076	1.45656
18463_00036	11815_10393_5725	3.17422	3.83022	3.50222	1.23246	11.2752	0.322508	0.205283	0.263896	0.431361
18463_00037	12215_8924_5728	2.42479	1.79063	2.10771	1.74628	3.41261	0.380628	0.316754	0.348691	0.611198
18463_00038	12325_9644_5708	5.40381	1.51739	3.4606	1.56239	7.15919	0.408002	0.200166	0.304084	0.546836
18463_00039	12442_10363_5506	4.3262	2.0325	3.17935	1.70516	6.43449	0.408893	0.262266	0.33558	0.596806
18463_00040	12488_9937_5782	8.5533	2.69754	5.62542	1.97954	9.84108	0.586285	0.335459	0.460872	0.692839
18463_00042	16755_10621_4849	5.52488	6.37662	5.95075	3.16907	8.25639	0.66079	0.685229	0.67301	1.10917
18463_00045	21049_10299_5335	15.8642	3.79737	9.83077	1.77702	20.7031	0.517009	0.237315	0.377162	0.621957
18463_00047	17292_11242_5281	6.31403	12.3005	9.30724	5.22136	9.69166	0.956391	0.952286	0.954339	1.82748
18463_00051	24881_11588_4617	3.14056	4.9806	4.06058	1.74763	8.30159	0.39312	0.411282	0.402201	0.611671
18463_00052	20006_8984_6136	14.6608	11.698	13.1794	6.33023	17.0706	0.81359	0.686747	0.750169	2.21558
18463_00054	20052_10765_5516	3.06638	6.2521	4.65924	1.7607	9.13557	0.345236	0.48436	0.414798	0.616245
18463_00055	20586_9080_5710	8.37854	6.54974	7.46414	1.33217	22.2132	0.309574	0.296568	0.303071	0.466259
18463_00056	21920_9243_5514	4.74532	6.01129	5.37831	1.03399	17.9021	0.240773	0.288067	0.26442	0.361896
18463_00057	22030_8990_6040	10.5308	4.8143	7.67257	1.46968	19.861	0.473779	0.216749	0.345264	0.514388
18463_00058	22028_9147_5962	4.79615	2.06035	3.42825	1.17513	9.64882	0.386851	0.153772	0.270311	0.411295
18463_00061	21342_9242_6311	2.59808	9.96596	6.28202	2.11183	10.8366	0.340197	0.577553	0.458875	0.73914
18463_00062	21877_8812_6698	9.40432	3.15319	6.27876	1.44776	14.4258	0.443213	0.273348	0.35828	0.506716
18463_00066	20942_9860_5603	2.44284	3.36198	2.90241	1.37472	9.00762	0.221135	0.22126	0.221198	0.481152
18463_00067	21004_10042_5799	16.4529	17.3047	16.8788	17.4705	16.8788	1	1	1	6.11468
18463_00068	20195_10354_5871	4.79229	6.37996	5.58612	2.74853	6.95716	0.74121	0.759915	0.750563	0.961985
18463_00069	21450_9899_5547	2.1037	1.68311	1.89341	0.874797	7.77167	0.228157	0.10387	0.166013	0.306179
18463_00071	21549_10483_5793	6.33647	6.1032	6.21983	6.31229	6.41534	0.962083	0.961021	0.961552	2.2093
18463_00072	21872_9405_6812	5.18341	5.03056	5.10698	1.4951	13.4413	0.358793	0.288808	0.323801	0.523285
18463_00073	21352_11137_5789	2.82901	1.56517	2.19709	1.32636	4.88134	0.364255	0.209145	0.2867	0.464226
18463_00074	25451_10371_5931	1.95809	10.3411	6.1496	1.20875	15.1719	0.180317	0.416495	0.298406	0.423062
18463_00075	24958_11130_5545	3.35675	2.76175	3.05925	1.09039	10.6604	0.247872	0.186993	0.217433	0.381636
17787_00007	6870_9775_5269	2.02586	3.59178	2.80882	1.55635	6.18134	0.305205	0.323552	0.314378	0.357961
17787_00013	13173_10621_3776	15.2546	2.10237	8.6785	3.25818	13.3693	0.652336	0.290174	0.471255	0.749381
17787_00019	29857_10958_4287	2.68883	2.93578	2.81231	2.25751	4.08396	0.577467	0.555877	0.566672	0.519227
17787_00029	6076_14186_5186	9.2431	9.72862	9.48586	1.74115	20.9569	0.468354	0.379653	0.424004	0.400465
17787_00048	29692_14521_4096	8.99057	1.87803	5.4343	1.16336	16.9735	0.323013	0.130802	0.226907	0.267573
17787_00049	30508_14640_4300	2.57559	8.79554	5.68557	1.5849	12.3843	0.306625	0.436072	0.371348	0.364527
17787_00050	29767_15327_4228	2.40661	2.19226	2.29943	1.8829	3.60116	0.478622	0.430673	0.454648	0.433067
17787_4521_x5172_y12873	5167_12878_4522	2.9333	1.94087	2.43709	1.6152	4.97062	0.370582	0.245669	0.308125	0.371496
17787_7070_x12739_y1410	12737_1404_7068	12.4586	4.11919	8.28891	3.4254	9.42518	0.881765	0.778526	0.830145	0.787842
18461_2985_x10744_y3095	10751_3092_2985	3.79071	4.1957	3.9932	1.26819	12.8973	0.248531	0.250958	0.249744	0.443866
18461_3220_x7596_y9465	7596_9468_3220	4.92892	1.47176	3.20034	1.57518	6.54619	0.404897	0.197407	0.301152	0.551313
18461_3871_x7813_y3857	7814_3855_3870	7.5114	3.21275	5.36208	3.35749	6.12925	0.850482	0.799562	0.825022	1.17512
18461_4178_x16825_y2713	16830_2712_4183	4.13691	3.44162	3.78927	1.83617	7.31006	0.440948	0.375839	0.408394	0.642659
18461_4233_x19011_y2874	19014_2874_4233	9.21832	5.60676	7.41254	3.66755	8.37048	0.884359	0.830876	0.857617	1.28364
18461_4388_x5599_y5781	5601_5783_4390	2.29344	4.89753	3.59549	1.37243	10.8911	0.171546	0.286795	0.229171	0.48035
18461_4410_x23856_y6531	23858_6529_4413	2.41422	3.87202	3.14312	1.40145	9.64393	0.231373	0.232564	0.231968	0.490507
18461_4545_x5749_y4914	5749_4916_4542	1.94882	0.840242	1.39453	0.78098	7.18432	0.154125	0.0189515	0.0865385	0.273343
18461_4862_x17603_y2198	17601_2198_4862	2.27954	8.44693	5.36324	1.65951	12.3236	0.255437	0.388483	0.32196	0.580828
18461_5025_x23630_y4542	23627_4542_5025	4.06185	13.3463	8.70406	4.27467	9.28979	0.91868	0.926654	0.922667	1.49613
18461_6043_x11080_y1667	11083_1667_6043	2.68032	7.08698	4.88365	1.48751	11.9615	0.22647	0.405511	0.31599	0.520629
18461_7132_x6338_y3287	6342_3282_7134	12.6639	2.63916	7.65152	2.36168	11.2268	0.678467	0.435225	0.556846	0.826588
17545_00001	17028_13608_3775	1.72375	1.51973	1.62174	0.909671	6.93984	0.171946	0.0874268	0.129687	0.181934
17545_00004	18030_13564_3637	6.5721	2.35869	4.4654	1.94741	7.63873	0.574342	0.322081	0.448211	0.389482
17545_00006	19102_13376_3667	3.08483	3.4097	3.24727	1.63524	7.7848	0.338089	0.271494	0.304792	0.327048
17545_00008	18340_13291_3859	5.49397	3.81568	4.65482	1.3425	12.851	0.358301	0.249232	0.303766	0.2685
17545_00023	20514_12634_3783	8.5	4.45129	6.47564	3.31905	7.86312	0.816471	0.729739	0.773105	0.66381
17545_00024	21112_13116_3784	6.14734	11.4681	8.80771	4.53042	9.41828	0.902386	0.934974	0.91868	0.906084
17545_00025	22132_13552_3588	2.65206	2.46339	2.55773	1.68931	4.67383	0.429287	0.327106	0.378196	0.337862
17545_00026	21624_12812_3849	2.77993	15.4801	9.13004	2.06253	19.0132	0.226625	0.528718	0.377672	0.412506
17545_00028	18956_11402_5236	1.93657	8.14743	5.042	1.48083	11.3951	0.261364	0.414774	0.338069	0.296166
17545_00029	20606_13002_4069	3.0949	10.585	6.83996	3.07774	7.40163	0.873649	0.909932	0.89179	0.615548
17545_00030	22533_13442_3842	4.0284	6.45071	5.23956	1.71598	10.935	0.370421	0.446131	0.408276	0.343196
17545_00040	18318_16058_3145	13.8783	10.0762	11.9773	1.98811	23.4622	0.54457	0.426851	0.48571	0.397622
17545_00041	18784_14142_3468	1.69082	2.47333	2.08208	1.54401	4.76107	0.233677	0.231159	0.232418	0.308802
17545_00044	19016_15097_3811	2.84943	6.13473	4.49208	2.40366	6.03394	0.658563	0.680703	0.669633	0.480732
17545_00045	20178_13882_3690	10.7602	12.7881	11.7741	2.23152	21.6111	0.571119	0.488421	0.52977	0.446304
17545_00046	21530_14782_3179	4.27904	2.5585	3.41877	2.45058	4.6253	0.666229	0.591794	0.629012	0.490116
17545_00050	21346_15150_3567	1.56454	2.156	1.86027	1.28752	4.11297	0.298117	0.261706	0.279911	0.257504
17545_00052	19568_19040_2827	3.79192	1.83036	2.81114	2.00594	4.33812	0.567678	0.418012	0.492845	0.401188
17545_00053	21890_19316_3138	13.1621	11.6228	12.3925	11.2601	12.4939	0.991244	0.990279	0.990761	2.25202
17545_00054	20698_16074_5270	3.93935	4.3672	4.15327	1.7781	8.0492	0.429085	0.448238	0.438661	0.35562
17545_00055	21386_15960_5226	7.83131	14.4947	11.163	1.91579	23.7092	0.337572	0.536411	0.436991	0.383158
17545_00057	18920_20094_5076	4.45209	6.56263	5.50736	2.11809	9.01504	0.493487	0.580849	0.537168	0.423618
17545_00058	20594_17958_5348	6.48352	5.18314	5.83333	2.5585	8.50818	0.681863	0.574396	0.62813	0.5117
17545_00059	24344_15834_3272	9.84645	8.48123	9.16384	3.26495	11.1585	0.816241	0.774015	0.795128	0.65299
17545_00063	25896_16367_3985	10.9677	3.0787	7.02319	1.11879	24.4194	0.348852	0.118245	0.233548	0.223758
17545_00065	24070_18658_3427	3.16582	9.24435	6.20509	1.91353	11.7054	0.317995	0.539921	0.428958	0.382706
17545_00066	25583_17431_3435	4.8935	10.3847	7.63911	1.88394	15.1312	0.441759	0.473712	0.457736	0.376788
17545_00067	26582_18406_3972	7.39599	12.6888	10.0424	2.66741	13.6918	0.67481	0.723841	0.699325	0.533482
17545_00068	25816_20112_3383	3.35991	1.84263	2.60127	1.7897	4.42105	0.467551	0.314208	0.390879	0.35794
17545_00071	20342_20820_5309	2.67862	5.3486	4.01361	2.39868	5.20398	0.669883	0.706119	0.688001	0.479736
17545_00073	19502_10225_5490	3.27349	3.67422	3.47386	2.99992	3.94929	0.828706	0.807856	0.818281	0.599984
17545_00074	19749_10119_5560	3.26503	3.00872	3.13687	1.3791	9.20036	0.292987	0.215398	0.254192	0.27582
17545_00075	21268_16130_5513	4.60654	12.4912	8.54887	1.61018	18.8901	0.345497	0.442298	0.393897	0.322036
17545_00078	21762_16432_5409	3.72543	2.7123	3.21887	1.92851	5.29083	0.52124	0.428506	0.474873	0.385702
17545_00081	22032_16406_6200	5.85842	1.98801	3.92322	1.4356	8.91056	0.434064	0.20712	0.320592	0.28712
17545_00082	21924_16584_6392	7.86914	7.12746	7.4983	1.79881	16.0354	0.480374	0.376684	0.428529	0.359762
17545_00084	18976_20092_5569	2.62844	2.95169	2.79006	1.10707	8.02947	0.27742	0.252958	0.265189	0.221414
17545_00085	18928_19106_5721	2.03839	3.62053	2.82946	1.70015	5.33079	0.37421	0.407037	0.390623	0.34003
17545_00091	23400_16638_5979	2.04552	6.99839	4.52195	1.58689	9.87744	0.219398	0.419688	0.319543	0.317378
17545_00092	22810_15800_5960	8.33147	2.12697	5.22922	1.33867	12.7423	0.415741	0.198843	0.307292	0.267734
17545_00093	24856_16610_5798	5.55466	13.0285	9.29156	5.90333	10.1155	0.897394	0.910328	0.903861	1.18067
17545_00094	24798_16246_5898	3.21161	4.91998	4.06579	2.93384	5.35399	0.680462	0.693507	0.686985	0.586768
17545_00095	23708_17293_5929	2.34919	3.33288	2.84104	1.75245	5.60139	0.38754	0.339298	0.363419	0.35049
17545_00110	20814_32346_5214	2.30339	7.23344	4.76842	2.13784	7.28544	0.501179	0.594101	0.54764	0.427568
17545_00111	26842_32356_3076	5.58528	5.35436	5.46982	1.08946	20.4619	0.215502	0.253452	0.234477	0.217892
17545_00113	26084_33204_2966	3.49604	4.84978	4.17291	1.19959	13.9004	0.20773	0.280595	0.244163	0.239918
17545_00115	19932_34494_2758	6.94447	8.07438	7.50942	1.70131	15.8634	0.413905	0.455008	0.434456	0.340262
17545_00116	21096_36934_3223	1.74856	5.91355	3.83105	1.25881	10.049	0.165231	0.356181	0.260706	0.251762
17545_00118	19258_37910_3451	5.98776	5.69504	5.8414	3.83239	6.9745	0.815717	0.780686	0.798201	0.766478
17545_00119	20146_38035_3591	3.94601	8.06216	6.00408	2.20353	8.91748	0.559662	0.62861	0.594136	0.440706
17545_00120	19474_37650_3856	1.52986	6.08292	3.80639	1.23721	10.5636	0.165887	0.314786	0.240336	0.247442
17545_00121	20162_37572_3938	3.76529	4.67868	4.22198	1.48998	10.5221	0.344558	0.31882	0.331689	0.297996
17545_00122	20400_37728_3588	4.63651	6.26566	5.45108	1.37918	13.8587	0.386678	0.324844	0.355761	0.275836
17545_00124	20786_38878_3675	3.11206	3.20934	3.1607	2.82635	3.55665	0.826696	0.803571	0.815134	0.56527
17545_00125	21036_38796_3551	1.77369	2.10018	1.93694	1.19301	4.68547	0.288427	0.243344	0.265886	0.238602
17545_00126	21360_38690_3650	3.41381	5.97746	4.69564	2.88848	6.01286	0.701289	0.738381	0.719835	0.577696
17545_00129	20746_38574_3732	2.10683	3.1379	2.62236	1.47089	7.25185	0.256495	0.222386	0.239441	0.294178
17545_00130	21850_38004_3600	4.78685	10.2818	7.53434	3.87281	8.10439	0.896783	0.921851	0.909317	0.774562
17545_00131	22148_38052_3589	2.39383	4.00958	3.2017	1.89024	5.65815	0.457607	0.438914	0.44826	0.378048
17545_00132	22096_38156_3571	1.54812	8.46443	5.00627	1.52587	10.1984	0.256507	0.4594	0.357953	0.305174
17545_00136	21492_38744_3598	3.35755	10.2315	6.79452	1.72814	13.6629	0.34706	0.491364	0.419212	0.345628
17545_00138	21676_39022_3662	3.64633	3.54697	3.59665	2.59357	4.44505	0.74767	0.712295	0.729983	0.518714
17545_00140	21812_38864_3689	3.81403	4.16244	3.98823	3.53668	4.58073	0.834662	0.80108	0.817871	0.707336
17545_00142	19465_34360_5361	4.11638	9.41039	6.76338	2.0453	11.6312	0.474302	0.553024	0.513663	0.40906
17545_00143	23650_37308_3184	12.604	8.36868	10.4863	1.86268	22.2043	0.514999	0.379525	0.447262	0.372536
17545_00144	22784_36590_3378	2.62325	3.01198	2.81762	1.9794	4.5097	0.501984	0.484663	0.493323	0.39588
17545_00145	23423_37160_3618	5.75932	13.4147	9.58703	2.55571	17.6842	0.436544	0.554895	0.49572	0.511142
17545_00146	23926_36782_3519	2.12431	15.5235	8.82389	1.91886	15.7206	0.292513	0.559482	0.425998	0.383772
17545_00147	25292_35602_3061	2.54576	2.43136	2.48856	2.06987	3.50073	0.545275	0.514912	0.530093	0.413974
17545_00149	24888_36982_3814	8.70511	9.5355	9.1203	1.54172	21.9009	0.407216	0.370807	0.389012	0.308344
17545_00150	24132_37686_3603	2.30012	1.54264	1.92138	1.61163	3.33196	0.36798	0.26498	0.31648	0.322326
17545_00154	23062_34626_5327	4.63731	5.5266	5.08195	3.71287	5.426	0.924273	0.905714	0.914994	0.742574
17545_00155	24650_38070_4059	9.23429	2.92152	6.0779	2.22767	9.18078	0.659799	0.457155	0.558477	0.445534
17545_00158	27301_32024_3595	2.96106	3.73635	3.3487	1.61309	7.44621	0.342772	0.349993	0.346382	0.322618
17545_00159	27694_33208_4149	40.2548	0.897243	20.576	21.1346	23.292	0.926477	0.0554371	0.490957	4.22692
17545_00162	21220_34534_6048	2.58184	18.6131	10.5975	1.6782	21.8673	0.213846	0.50218	0.358013	0.33564
17545_00163	22284_35164_6343	2.48906	4.86835	3.6787	1.60219	8.6728	0.268776	0.36329	0.316033	0.320438
17545_00165	21460_36420_6353	1.5064	10.8544	6.18042	1.82699	10.9192	0.174888	0.528619	0.351753	0.365398
17545_00166	21752_36536_6327	2.00037	4.6239	3.31213	1.8099	6.40815	0.375	0.366292	0.370646	0.36198
17545_00168	23567_35696_5426	2.48086	4.36218	3.42152	1.36847	11.0163	0.192648	0.253321	0.222984	0.273694
17545_00170	24252_34920_5913	6.15183	3.67422	4.91303	2.3501	7.36203	0.65541	0.523936	0.589673	0.47002
17545_00172	22955_35932_5510	6.39319	3.85596	5.12458	4.19814	5.67425	0.888362	0.843552	0.865957	0.839628
17545_00173	24285_36276_6152	2.65247	3.53831	3.09539	1.56978	6.71942	0.343673	0.364025	0.353849	0.313956
17545_00174	25611_35410_5763	8.1887	1.82881	5.00876	1.60818	10.4566	0.447773	0.235272	0.341523	0.321636
17545_00176	24372_33934_5574	3.46045	3.27711	3.36878	1.5647	8.17601	0.375257	0.265788	0.320523	0.31294
17545_00177	20557_25436_4551	7.2848	3.8662	5.5755	2.32959	7.88668	0.678828	0.587553	0.63319	0.465918
17545_00178	18146_28528_4654	4.27999	7.69603	5.98801	1.87087	11.4504	0.399299	0.516901	0.4581	0.374174
17545_00179	23732_35700_6037	2.38528	2.36297	2.37413	2.13295	3.02915	0.607428	0.571358	0.589393	0.42659
17545_00180	17844_24746_4703	3.38872	7.80654	5.59763	1.05886	18.722	0.225784	0.282849	0.254317	0.211772
18869_3064_x20999_y7621	20996_7613_3052	3.32212	7.16606	5.24409	2.09467	8.99608	0.439976	0.563739	0.501858	0.733134
18869_3239_x6605_y6691	6605_6690_3238	2.97122	3.72014	3.34568	2.18768	4.6199	0.612292	0.588467	0.60038	0.765688
18869_3263_x6927_y6229	6928_6230_3262	3.29228	4.50443	3.89835	1.3637	10.8131	0.275928	0.301244	0.288586	0.477295
18869_3305_x6812_y6104	6809_6101_3305	3.02818	8.55525	5.79172	2.69799	7.68358	0.686513	0.702888	0.694701	0.944296
18869_3321_x21485_y7678	21481_7668_3321	3.28755	5.38813	4.33784	2.27834	5.74549	0.667857	0.674961	0.671409	0.797419
18869_3395_x6415_y6741	6414_6729_3393	2.06315	9.62732	5.84523	1.68643	11.5369	0.295716	0.486724	0.39122	0.590251
18869_3398_x6248_y7047	6252_7051_3395	2.03808	5.76493	3.90151	1.57504	8.19734	0.269585	0.428481	0.349033	0.551264
18869_3480_x6168_y6983	6169_6979_3480	3.50661	2.0336	2.7701	1.68761	5.08118	0.388022	0.308786	0.348404	0.590664
18869_3482_x7077_y5660	7072_5653_3479	2.22981	2.03641	2.13311	1.67774	3.89405	0.387398	0.309363	0.348381	0.587209
18869_3504_x6554_y5961	6548_5955_3502	3.83429	3.9159	3.87509	1.55111	8.48389	0.392728	0.366528	0.379628	0.542888
18869_3506_x6250_y6810	6246_6809_3504	4.10616	3.03986	3.57301	1.05448	14.0743	0.229957	0.167674	0.198816	0.369068
18869_3547_x21769_y7449	21762_7440_3539	7.96141	2.77812	5.36976	1.81144	10.4047	0.484361	0.335543	0.409952	0.634004
18869_3590_x6132_y6798	6125_6794_3587	7.21849	3.85719	5.53784	2.9717	6.46611	0.833519	0.776448	0.804984	1.04009
18869_3634_x20027_y5437	20018_5423_3630	5.56938	3.4931	4.53124	1.16835	15.0622	0.310693	0.187966	0.24933	0.408922
18869_3634_x5750_y7170	5753_7162_3627	2.22868	7.48502	4.85685	1.7017	9.50522	0.298205	0.47879	0.388498	0.595595
18869_3659_x21701_y7032	21690_7026_3652	6.07619	5.95827	6.01723	1.44517	15.4237	0.368305	0.320786	0.344545	0.50581
18869_3701_x5589_y7633	5586_7624_3696	3.35746	4.46199	3.90973	1.92267	6.8774	0.484368	0.474609	0.479489	0.672934
18869_3701_x7703_y4993	7701_4992_3700	2.25055	5.08208	3.66632	1.0409	13.6301	0.188145	0.225895	0.20702	0.364315
18869_3741_x6284_y6163	6279_6151_3737	10.9982	10.3305	10.6643	1.8968	21.2997	0.510162	0.434478	0.47232	0.66388
18869_3751_x5868_y6832	5864_6817_3745	5.87234	2.56987	4.22111	1.26336	12.4196	0.326268	0.192185	0.259227	0.442176
18869_3761_x5335_y8118	5337_8112_3757	8.66126	1.83865	5.24996	1.28006	15.0744	0.355941	0.12304	0.23949	0.448021
18869_3857_x22137_y7268	22132_7257_3854	33.6422	2.11816	17.8802	16.9261	23.5254	0.871466	0.142125	0.506796	5.92413
18869_3937_x5000_y8198	5013_8190_3932	3.72864	3.5372	3.63292	1.39557	12.6908	0.234117	0.190861	0.212489	0.488449
18869_4001_x4383_y7249	4380_7247_4002	6.60532	4.4213	5.51331	1.71857	12.5378	0.439919	0.297782	0.36885	0.601499
18869_4026_x21667_y6102	21663_6094_4021	4.83752	3.3213	4.07941	1.51241	11.1862	0.315108	0.24785	0.281479	0.529343
18869_4036_x8032_y4635	8030_4636_4030	2.98254	6.20446	4.5935	2.5694	6.54762	0.614141	0.635303	0.624722	0.89929
18869_4050_x21764_y6239	21760_6234_4045	1.68455	1.0546	1.36957	0.956041	5.91325	0.141954	0.0283887	0.0851713	0.334614
18869_4054_x19963_y5080	19950_5071_4050	3.01585	3.13999	3.07792	1.78566	5.82649	0.487389	0.35928	0.423335	0.624981
18869_4089_x6848_y5110	6847_5112_4089	2.43942	11.2843	6.86185	1.44524	18.9237	0.187212	0.34993	0.268571	0.505834
18869_4091_x4807_y8065	4797_8052_4088	3.46523	1.35825	2.41174	1.2267	5.87707	0.322768	0.169499	0.246133	0.429345
18869_4181_x21056_y5611	21050_5608_4178	5.46262	1.69334	3.57798	1.73498	6.53394	0.481718	0.293905	0.387811	0.607243
18869_4196_x21043_y5510	21043_5516_4176	7.23215	1.51159	4.37187	1.43793	9.51586	0.439583	0.157675	0.298629	0.503275
18869_4253_x4991_y7023	4986_7010_4249	2.27043	5.93426	4.10234	1.71181	8.6694	0.332144	0.398336	0.36524	0.599133
18869_4282_x22276_y6457	22266_6450_4278	14.0122	2.6549	8.33354	2.05311	15.0475	0.583826	0.26997	0.426898	0.718588
18869_4301_x16815_y4413	16813_4408_4297	3.08348	4.83797	3.96073	1.82435	7.43159	0.455034	0.448948	0.451991	0.638522
18869_4301_x20547_y5218	20536_5207_4296	2.99629	4.52461	3.76045	2.75505	4.76351	0.723065	0.708077	0.715571	0.964268
18869_4302_x23433_y9053	23428_9047_4296	4.73803	15.6639	10.201	5.28454	10.7959	0.906433	0.945232	0.925832	1.84959
18869_4345_x7097_y4738	7095_4736_4339	4.13778	4.10301	4.12039	3.09857	4.64721	0.851577	0.829487	0.840532	1.0845
18869_4347_x8166_y4281	8170_4274_4346	3.40165	3.6253	3.51348	1.41281	10.2099	0.273658	0.2446	0.259129	0.494483
18869_4371_x21382_y5522	21376_5517_4367	2.01572	7.41591	4.71582	1.75006	9.21796	0.387405	0.453447	0.420426	0.612521
18869_4384_x15799_y10704	15786_10695_4381	3.87104	3.58966	3.73035	1.94796	6.44158	0.494874	0.457872	0.476373	0.681786
18869_4410_x8772_y3996	8778_3995_4403	2.43201	5.96169	4.19685	2.02815	6.85409	0.486106	0.531111	0.508608	0.709852
18869_4419_x16667_y10498	16662_10494_4412	9.86572	4.45996	7.16284	1.79133	15.4226	0.49142	0.287084	0.389252	0.626965
18869_4426_x7611_y4421	7616_4412_4419	4.06435	5.85263	4.95849	1.59977	11.9721	0.330963	0.357965	0.344464	0.559919
18869_4468_x23035_y7089	23027_7081_4461	3.11109	6.24046	4.67578	1.59918	11.7959	0.278246	0.348454	0.31335	0.559713
18869_4469_x21852_y5924	21843_5917_4463	22.531	18.0131	20.2721	12.4138	20.8371	0.975788	0.96519	0.970489	4.34483
18869_4520_x23555_y8194	23547_8187_4514	7.86925	2.09775	4.9835	1.51691	11.7376	0.414396	0.185047	0.299722	0.530918
18869_4550_x17965_y4177	17960_4177_4552	3.34027	3.81612	3.57819	1.47093	9.92475	0.268057	0.270059	0.269058	0.514826
18869_4550_x7203_y4574	7208_4570_4543	16.3596	2.97458	9.66707	2.25006	17.734	0.575409	0.268573	0.421991	0.787521
18869_4587_x23021_y6827	23009_6822_4583	3.01186	19.579	11.2954	8.43788	12.5295	0.755606	0.903169	0.829388	2.95326
18869_4599_x7153_y3640	7158_3642_4598	6.41023	10.6266	8.5184	2.21794	14.0871	0.580738	0.552912	0.566825	0.776279
18869_4625_x5853_y5391	5851_5390_4622	3.20972	4.40642	3.80807	1.74255	7.443	0.423882	0.423215	0.423549	0.609892
18869_4629_x8451_y4031	8451_4026_4630	4.194	3.50158	3.84779	1.29845	11.1307	0.311197	0.248823	0.28001	0.454458
18869_4722_x18329_y4110	18333_4104_4721	10.0542	12.1014	11.0778	7.11715	16.2078	0.599329	0.712013	0.655671	2.491
18869_4764_x5211_y5995	5208_5983_4759	6.39329	2.78779	4.59054	1.71623	9.42339	0.491681	0.278508	0.385095	0.60068
18869_4837_x18229_y3163	18231_3163_4842	5.47416	5.82378	5.64897	1.60755	12.607	0.382966	0.402806	0.392886	0.562642
18869_4883_x18883_y4120	18870_4115_4881	2.58529	5.07849	3.83189	1.57908	8.53251	0.309877	0.395537	0.352707	0.552678
18869_4953_x22613_y6076	22596_6070_4946	3.123	7.43656	5.27978	2.22081	8.48627	0.497063	0.583531	0.540297	0.777284
18869_4997_x13063_y4444	13051_4431_4994	1.37401	15.0179	8.19596	1.59237	16.0561	0.179498	0.520325	0.349912	0.55733
18869_5019_x5442_y5910	5446_5905_5016	2.30552	2.02769	2.1666	1.72144	3.71287	0.437875	0.332895	0.385385	0.602504
18869_5033_x23046_y6158	23031_6152_5030	1.90981	2.75013	2.32997	1.13633	6.51935	0.219485	0.239679	0.229582	0.397715
18869_5108_x7688_y4065	7687_4066_5102	6.33535	1.81947	4.07741	1.8946	6.69743	0.545166	0.306402	0.425784	0.66311
18869_5123_x17555_y3609	17554_3607_5121	3.3176	4.44532	3.88146	1.59659	9.69524	0.416408	0.277108	0.346758	0.558806
18869_5213_x7186_y4274	7192_4267_5211	4.36401	6.01167	5.18784	3.49614	5.71739	0.880594	0.875947	0.878271	1.22365
18869_5237_x7485_y4162	7483_4165_5237	2.2019	3.78828	2.99509	2.03743	4.61195	0.511707	0.517953	0.51483	0.713101
18869_5286_x15761_y3297	15763_3287_5280	4.0175	7.59252	5.80501	2.81254	7.72233	0.696741	0.7079	0.70232	0.984389
18869_5317_x6063_y4638	6050_4634_5308	2.41	3.83231	3.12115	2.26812	3.72278	0.726525	0.72104	0.723782	0.793842
18869_5343_x5414_y5337	5414_5328_5334	8.38705	3.29885	5.84295	1.87302	10.9014	0.512053	0.413896	0.462974	0.655557
18869_5393_x8284_y3671	8275_3665_5381	3.86331	2.68816	3.27573	2.05834	4.95569	0.558993	0.495433	0.527213	0.720419
18869_5418_x23277_y4971	23273_4968_5414	2.27332	2.18121	2.22726	2.07999	3.19558	0.539191	0.516382	0.527786	0.727996
18869_5431_x21494_y4633	21494_4629_5420	4.04346	4.81175	4.42761	1.96527	7.7835	0.470013	0.508717	0.489365	0.687844
18869_5444_x13271_y3998	13274_3999_5444	5.56489	8.35263	6.95876	1.23993	18.3701	0.294459	0.394192	0.344325	0.433975
18869_5482_x15126_y4142	15129_4142_5478	3.49591	3.33158	3.41374	2.0621	5.4414	0.548486	0.489931	0.519208	0.721735
18869_5553_x7275_y3994	7265_3989_5546	10.4745	4.92809	7.7013	2.15882	12.8313	0.606951	0.457346	0.532149	0.755587
18869_5571_x8792_y4549	8790_4550_5569	5.11487	3.66905	4.39196	2.94756	5.21635	0.806347	0.756128	0.781237	1.03165
18869_5684_x13521_y3699	13506_3692_5677	5.43722	7.17851	6.30786	2.0002	11.2412	0.478889	0.530767	0.504828	0.70007
18869_5694_x15073_y4098	15065_4092_5681	6.08124	16.3502	11.2157	5.69748	13.5799	0.76893	0.821008	0.794969	1.99412
18869_5705_x4706_y6107	4705_6108_5699	2.05519	1.35144	1.70332	1.18161	6.00041	0.177642	0.062849	0.120245	0.413563
18869_5754_x7159_y3959	7163_3956_5747	2.67121	11.1195	6.89538	1.58232	15.1128	0.237455	0.46588	0.351668	0.553812
18869_5980_x7654_y3517	7657_3518_5976	1.95034	11.4328	6.69157	1.685	13.5131	0.192825	0.489166	0.340996	0.58975
18869_6076_x17177_y3306	17174_3304_6074	4.41563	5.75168	5.08365	1.34245	15.8604	0.247266	0.29185	0.269558	0.469857
18869_6291_x15236_y3478	15244_3467_6286	21.8539	2.22559	12.0397	7.59161	16.5169	0.737849	0.336147	0.536998	2.65706
18869_6454_x17703_y2478	17699_2469_6449	3.51018	4.6741	4.09214	3.09321	5.02186	0.756393	0.749051	0.752722	1.08262
18869_6732_x9649_y3919	9642_3917_6730	6.95961	2.60825	4.78393	2.05695	7.65217	0.584442	0.426799	0.505621	0.719932
18869_7121_x17742_y2862	17736_2848_7113	2.48415	3.71632	3.10024	1.73874	6.42075	0.330592	0.348639	0.339616	0.608559
18869_7358_x8916_y4859	8913_4853_7352	2.2569	4.63299	3.44495	1.4842	7.52185	0.329306	0.399341	0.364324	0.51947
18470_3227_x19287_y16117	19291_16120_3223	3.5032	4.1801	3.84165	2.29031	5.38534	0.624721	0.61392	0.61932	0.687093
18470_3582_x22459_y29708	22457_29711_3581	2.11527	3.74415	2.92971	1.48814	7.08039	0.324875	0.291958	0.308417	0.446442
18470_4630_x23468_y24795	23461_24792_4629	10.6499	9.62338	10.1366	2.07445	18.6347	0.514571	0.509239	0.511905	0.622335
18464_00004	5200_11450_4880	6.67632	4.20566	5.44099	3.03548	7.16072	0.751243	0.649629	0.700436	0.69816
18464_00009	9767_10404_3380	8.47802	5.25003	6.86403	1.09358	20.2461	0.315357	0.300817	0.308087	0.251523
18464_00010	9473_10904_3775	5.0636	4.03985	4.55173	3.75277	4.83491	0.923513	0.910457	0.916985	0.863137
18464_00016	11371_11255_3695	6.62685	9.47473	8.05079	3.53347	9.7969	0.816445	0.781403	0.798924	0.812698
18464_00031	9622_9702_6232	11.7505	1.75211	6.7513	2.16273	10.9713	0.619425	0.292168	0.455796	0.497428
18464_00042	9229_12593_5652	1.74088	2.79726	2.26907	1.46859	5.72134	0.239143	0.239665	0.239404	0.337776
18464_00044	9937_12553_5563	3.12822	2.58716	2.85769	2.34417	3.99873	0.614297	0.57072	0.592509	0.539159
18464_00045	10212_12430_5716	24.6715	6.81814	15.7448	7.81922	15.76	0.998893	0.998945	0.998919	1.79842
18464_00047	9199_11558_5870	2.15853	4.53232	3.34543	1.69926	6.29744	0.412718	0.433213	0.422966	0.39083
18464_00048	9117_12066_5983	1.78373	3.97633	2.88003	1.42341	6.56803	0.253867	0.344562	0.299214	0.327384
18464_00049	9571_12009_5872	3.41866	6.87057	5.14461	3.32777	5.33613	0.950725	0.946227	0.948476	0.765387
18464_00052	9071_12361_5930	4.6885	4.81647	4.75248	1.56361	11.149	0.391477	0.336239	0.363858	0.35963
18464_00061	22331_12272_4097	5.30777	4.65096	4.97936	2.17737	7.67535	0.588215	0.547378	0.567797	0.500795
18464_00074	23068_11543_5502	4.98529	5.10111	5.0432	1.72394	10.3656	0.433892	0.401373	0.417633	0.396506
18464_00075	23214_12746_5348	16.7614	4.57425	10.6678	4.96474	15.0892	0.726062	0.533861	0.629962	1.14189
18464_00076	23204_12934_5500	5.43391	8.40131	6.91761	1.76056	14.0025	0.408468	0.479024	0.443746	0.404929
18464_00079	24571_11958_6265	15.2204	20.3594	17.7899	13.7394	24.9975	0.714626	0.684167	0.699397	3.16006
18464_00080	24485_12644_6168	2.95869	16.4188	9.68877	3.39671	11.7644	0.702417	0.813856	0.758136	0.781243
18464_00081	7166_13375_3802	2.5909	12.844	7.71745	1.88538	14.2699	0.332748	0.534171	0.43346	0.433637
18464_00082	6370_16279_3911	3.00976	7.19812	5.10394	2.13707	8.29978	0.525913	0.554835	0.540374	0.491526
18464_00085	5960_14741_4151	2.23014	4.90398	3.56706	1.24873	9.7129	0.227757	0.319515	0.273636	0.287208
18464_00086	7916_16307_4262	4.86864	11.8842	8.37642	1.65156	18.2957	0.375915	0.445564	0.410739	0.379859
18464_00088	6209_17589_4410	13.4429	9.63555	11.5392	1.69065	23.6092	0.488	0.438073	0.463036	0.38885
18464_00102	11508_15444_5095	32.2483	3.54188	17.8951	16.197	20.7189	0.902001	0.512766	0.707383	3.72531
18464_00108	8851_18664_3904	5.51013	11.5758	8.54294	3.38351	17.2993	0.333596	0.564553	0.449074	0.778207
18464_00112	10709_20710_3810	3.27106	4.64075	3.95591	3.06948	4.8649	0.717464	0.733199	0.725332	0.70598
18464_00119	10433_13470_5742	6.0176	3.17565	4.59663	2.05511	7.55882	0.575554	0.4365	0.506027	0.472675
18464_00122	9237_14261_5766	1.72774	12.0162	6.87198	1.86416	12.0144	0.323298	0.538761	0.431029	0.428757
18464_00124	9909_14157_5305	2.86884	8.8714	5.87012	2.17409	8.66925	0.562006	0.626843	0.594425	0.500041
18464_00127	10593_14248_5485	4.56204	4.1052	4.33362	1.57801	10.3392	0.36352	0.318225	0.340872	0.362942
18464_00129	9959_14084_5627	5.73172	6.23382	5.98277	4.95909	6.58822	0.893132	0.879421	0.886277	1.14059
18464_00132	11069_13729_6169	6.13625	3.59756	4.86691	1.13278	14.4578	0.335067	0.22823	0.281648	0.260539
18464_00133	9540_14962_5762	2.7789	3.73844	3.25867	1.81795	6.09868	0.42191	0.41958	0.420745	0.418129
18464_00139	19620_15650_5214	3.84849	2.52661	3.18755	1.25674	8.92503	0.337207	0.203472	0.270339	0.28905
18464_00141	25471_14773_3612	3.7167	10.3623	7.03952	2.36915	9.16336	0.675513	0.733478	0.704495	0.544905
18464_00143	23215_13879_5162	3.52789	2.61322	3.07056	1.47719	6.85015	0.393039	0.286866	0.339952	0.339754
18464_00153	24242_17269_4241	5.8296	6.35979	6.09469	1.97786	11.1339	0.501702	0.482746	0.492224	0.454908
18464_00155	21959_18532_3960	8.15971	3.70606	5.93288	3.5371	6.52272	0.894271	0.859845	0.877058	0.813533
18464_00163	26621_16066_4101	2.70869	2.19743	2.45306	1.95958	3.81531	0.511746	0.461029	0.486388	0.450703
18464_00169	26781_16940_4092	13.1413	5.54205	9.34168	2.86499	12.2953	0.749688	0.691968	0.720828	0.658948
18464_00183	24048_13517_5264	4.54843	16.1319	10.3402	3.35371	12.1397	0.804976	0.841747	0.823361	0.771353
18464_00184	23824_13799_5501	3.29687	3.39369	3.34528	1.73245	8.09701	0.367329	0.239427	0.303378	0.398464
18464_00194	9112_10679_6977	7.07093	1.62262	4.34677	1.73456	7.90574	0.520466	0.271796	0.396131	0.398949
18464_00196	21907_10255_5517	2.25689	5.3088	3.78284	2.2043	5.29912	0.567046	0.631248	0.599147	0.506989
18464_00197	22312_10416_5448	3.71918	4.62871	4.17395	1.14381	13.4434	0.238593	0.273673	0.256133	0.263076
pre_18464_00077	7787_12198_4686	3.0087	2.77739	2.89305	1.10767	12.0844	0.228822	0.135806	0.182314	0.254764
pre_18464_00086	9877_12003_3593	3.0676	7.78982	5.42871	2.69149	6.94437	0.684485	0.749723	0.717104	0.619043
pre_18464_00087	11126_12320_3507	3.31742	4.22676	3.77209	1.91816	6.73444	0.440848	0.452152	0.4465	0.441177
pre_18464_00099	10644_6734_5991	7.55779	5.15999	6.35889	3.31899	8.41691	0.747129	0.665396	0.706262	0.763368
pre_18464_00103	14081_8286_5748	4.0283	3.25654	3.64242	1.79155	7.22331	0.425583	0.36569	0.395636	0.412056
pre_18464_00138	22914_7130_5640	4.08997	4.93277	4.51137	1.2754	15.0338	0.261302	0.237739	0.24952	0.293342
pre_18464_00159	7053_17752_3965	1.41553	5.82317	3.61935	0.925214	12.1694	0.101364	0.298271	0.199818	0.212799
pre_18464_00163	11559_14797_3326	1.32509	7.2706	4.29785	1.2893	11.1656	0.119266	0.350183	0.234724	0.296539
pre_18464_00168	11995_16098_4156	7.81134	5.57032	6.69083	4.04478	7.09848	0.931777	0.918145	0.924961	0.930299
pre_18464_00182	13106_19855_3155	3.66719	3.52013	3.59366	2.11557	5.27429	0.570883	0.546159	0.558521	0.486581
18458_00049	13021_9406_5887	1.92031	5.79083	3.85557	1.64544	8.43789	0.269634	0.381416	0.325525	0.378451
18458_00050	13082_9445_5872	2.70049	3.63122	3.16586	2.13211	4.31008	0.612844	0.588565	0.600704	0.490385
18458_00051	13526_9349_6009	26.1834	1.07704	13.6302	10.0393	20.3197	0.68326	0.0718644	0.377562	2.30904
18458_00053	14156_9279_5822	2.36007	2.32117	2.34062	2.34741	2.85699	0.66035	0.645211	0.652781	0.539904
18458_00056	12502_10088_6085	6.67688	7.93696	7.30692	1.96587	13.5499	0.485314	0.496956	0.491135	0.45215
18458_00057	12442_10189_6060	14.3865	5.75211	10.0693	2.24169	17.1996	0.619837	0.439006	0.529421	0.515589
18458_00069	12482_10974_6376	8.13455	8.26597	8.20026	1.80656	16.8558	0.516409	0.409668	0.463039	0.415509
18458_00083	12778_10033_6286	2.83012	4.44495	3.63754	2.30318	5.36223	0.572557	0.60488	0.588719	0.529731
18458_00086	13828_10405_6128	3.81963	4.1805	4.00007	2.1897	6.23987	0.584701	0.527037	0.555869	0.503631
18458_00101	12344_11201_6305	1.5771	12.6796	7.12837	1.4033	16.0014	0.1231	0.454893	0.288996	0.322759
18458_00102	12271_11134_6395	3.33238	5.54368	4.43803	1.55028	10.8597	0.296011	0.351185	0.323598	0.356564
18458_00114	13262_12119_5398	3.02712	4.58431	3.80571	1.55199	9.49837	0.322314	0.314042	0.318178	0.356958
18458_00119	13741_12365_5698	3.97079	3.13392	3.55235	1.66807	7.43074	0.425677	0.330404	0.378041	0.383656
18458_00121	15187_12664_5461	3.54246	3.64078	3.59162	1.51988	9.22478	0.328698	0.276136	0.302417	0.349572
18458_00122	13961_12059_5668	2.37233	1.57571	1.97402	1.28212	4.7331	0.291485	0.162772	0.227128	0.294888
18458_00125	13427_11734_5820	30.0032	4.25893	17.1311	14.1533	17.5696	0.978404	0.922923	0.950664	3.25526
18458_00148	15982_10413_5654	4.52827	3.12914	3.82871	1.49319	10.8978	0.331423	0.20658	0.269001	0.343434
18458_00239	28520_10767_5728	2.82761	2.81687	2.82224	1.42742	8.92723	0.231727	0.183272	0.2075	0.328307
18458_00242	29653_11032_5792	4.84899	2.86671	3.85785	2.3775	4.73351	0.749469	0.694378	0.721923	0.546825
18458_00249	29692_10136_5937	1.93776	5.57274	3.75525	1.63632	8.81709	0.270177	0.340887	0.305532	0.376354
18458_00250	29373_10285_6176	2.08387	10.6549	6.36937	1.43464	14.0816	0.243455	0.443014	0.343235	0.329967
18458_00264	29978_10700_6077	1.96207	5.90226	3.93216	1.88425	7.23275	0.429045	0.455497	0.442271	0.433378
18458_00267	29318_10622_6331	5.54514	6.97752	6.26133	5.01751	6.49133	0.956799	0.955692	0.956245	1.15403
18458_00268	27765_12458_5484	5.54443	5.32141	5.43292	1.96424	9.86688	0.503161	0.465527	0.484344	0.451775
18458_00269	27704_12493_5579	4.37706	6.9478	5.66243	4.1061	5.98497	0.92443	0.934283	0.929357	0.944403
18458_00273	27943_12594_5395	4.19927	5.31725	4.75826	1.95881	8.73954	0.521659	0.434406	0.478033	0.450526
18458_00277	28138_12296_5660	11.1775	5.03039	8.10392	4.276	12.5621	0.701862	0.453753	0.577808	0.98348
18458_00280	28443_12299_5651	3.50401	2.73194	3.11797	1.54825	7.45008	0.3555	0.261669	0.308585	0.356098
18458_00281	28802_12556_5577	4.41811	8.79047	6.60429	2.03352	11.9491	0.499528	0.513127	0.506327	0.46771
18458_00302	30225_11170_6186	3.81622	6.70362	5.25992	1.70084	10.53	0.413892	0.463851	0.438872	0.391193
18458_00306	29045_12385_5838	13.1151	14.3117	13.7134	3.54131	23.5534	0.562599	0.565474	0.564036	0.814501
18458_00351	10644_14108_4242	3.57562	21.3069	12.4413	1.89415	23.3291	0.428571	0.515224	0.471898	0.435655
18458_00353	12066_15356_3987	10.7542	5.97932	8.36676	1.64257	19.8266	0.407227	0.349861	0.378544	0.377791
18458_00374	16472_15642_5051	2.00461	6.51641	4.26051	1.32604	12.2415	0.214859	0.306778	0.260819	0.304989
18458_00376	19315_15076_4982	9.02174	2.06506	5.5434	2.32462	7.72898	0.67343	0.562957	0.618194	0.534663
18458_00386	10964_15940_3974	10.5593	6.36746	8.4634	1.98077	16.0739	0.532413	0.433381	0.482897	0.455577
18458_00419	12717_12979_5404	22.5196	20.1567	21.3381	16.4186	29.3658	0.689918	0.743458	0.716688	3.77628
18458_00424	13479_12786_5512	4.2364	4.09292	4.16466	1.85452	7.88472	0.480712	0.402141	0.441426	0.42654
18458_00430	15093_12991_5588	4.3538	2.84586	3.59983	2.29638	4.89045	0.680469	0.568171	0.62432	0.528167
18458_00437	13897_14077_5238	9.6647	4.28139	6.97304	2.56834	9.1543	0.763329	0.603651	0.68349	0.590718
18458_00443	14405_13802_5296	5.04221	2.69135	3.86678	1.59147	10.1275	0.406861	0.173109	0.289985	0.366038
18458_00444	14154_13867_5352	8.26615	2.72777	5.49696	1.99572	9.18124	0.606982	0.364902	0.485942	0.459016
18458_00445	14769_13775_5452	3.181	14.6335	8.90726	3.87134	15.3821	0.315742	0.615403	0.465573	0.890408
18458_00456	14627_14564_5228	2.93216	13.5817	8.25694	2.87285	9.69977	0.795618	0.830846	0.813232	0.660756
18458_00458	12604_12791_6604	2.21499	7.18458	4.69978	1.3663	11.5365	0.237947	0.382005	0.309976	0.314249
18458_00460	15428_13221_5362	2.29318	9.76683	6.03	2.61421	8.64713	0.52809	0.673231	0.60066	0.601268
18458_00461	15365_14218_5258	4.0208	4.53434	4.27757	2.29358	6.44831	0.581713	0.608009	0.594861	0.527523
18458_00468	17860_15159_5310	5.26292	7.16719	6.21506	1.52688	13.2357	0.424791	0.434973	0.429882	0.351182
18458_00488	28698_15310_3591	2.37978	4.17051	3.27515	0.828132	13.9833	0.142022	0.222407	0.182214	0.19047
18458_00492	28035_13043_5154	4.58386	4.16475	4.3743	2.72114	6.31557	0.652069	0.601172	0.62662	0.625862
18458_00496	27279_15401_5144	16.15	7.73326	11.9416	3.15558	23.9574	0.568554	0.34425	0.456402	0.725783
18458_00500	24576_15982_3440	3.86682	4.7368	4.30181	0.985913	23.2614	0.162631	0.143199	0.152915	0.22676
18458_00505	24742_16373_5104	2.56923	7.80497	5.1871	2.41883	7.34619	0.597155	0.653197	0.625176	0.556331
18458_00540	27255_13316_5294	10.5706	1.46308	6.01685	1.93837	9.95569	0.57887	0.257724	0.418297	0.445825
18458_00541	27186_13140_5477	4.11517	4.49601	4.30559	1.99955	7.49792	0.509549	0.493376	0.501463	0.459896
18458_00542	27738_13201_5297	10.4654	3.55212	7.00874	2.62552	9.7432	0.705471	0.590813	0.648142	0.60387
18458_00547	27103_13631_5469	9.42929	6.90185	8.16557	3.12333	10.3288	0.779578	0.737695	0.758637	0.718366
18458_00548	27016_14182_5359	4.88309	8.51037	6.69673	5.02411	7.09953	0.926899	0.93299	0.929945	1.15555
18458_00549	27239_14254_5444	1.91482	1.66718	1.791	1.50917	3.22768	0.35939	0.306303	0.332847	0.347109
18458_00550	27088_13595_5622	8.46974	6.83921	7.65448	2.00209	14.1653	0.527528	0.459289	0.493408	0.460481
18458_00555	28944_13349_5265	6.71146	10.2378	8.47464	2.08065	15.1116	0.533825	0.516247	0.525036	0.47855
18458_00561	28558_13320_5806	24.3343	7.9776	16.1559	10.5223	21.7333	0.826574	0.525896	0.676235	2.42013
18458_00562	28868_13475_5757	2.23131	2.81121	2.52126	1.78085	4.32722	0.411962	0.437533	0.424747	0.409596
18458_00565	28747_14162_5432	1.87762	1.87636	1.87699	1.55316	3.4591	0.310923	0.261222	0.286072	0.357227
18458_00574	28733_14218_5816	3.6443	8.81378	6.22904	2.70295	9.04016	0.612606	0.659889	0.636248	0.621679
18458_00575	26061_14516_5323	8.8129	15.1856	11.9993	9.02782	12.709	0.931298	0.93994	0.935619	2.0764
18458_00577	27168_14820_5270	1.30179	6.09714	3.69946	0.957868	13.7873	0.088632	0.247783	0.168207	0.22031
18458_00578	27170_14934_5167	3.52205	11.1707	7.34637	2.89156	8.84812	0.749358	0.814435	0.781896	0.665059
18458_00580	26809_15146_5372	3.96922	13.0375	8.50336	2.84345	11.7442	0.625774	0.710206	0.66799	0.653994
18458_00583	28960_14578_5524	19.2361	14.5118	16.874	16.316	16.9647	0.996135	0.991433	0.993784	3.75268
18458_00584	28219_15154_5428	8.87225	9.46302	9.16763	3.5204	12.5789	0.734071	0.679853	0.706962	0.809692
18458_00585	25077_16165_5167	13.0884	6.09363	9.59103	1.69658	20.8474	0.496503	0.329676	0.41309	0.390213
18458_00586	27032_15962_5374	9.72839	7.10703	8.41771	1.2803	22.1543	0.366905	0.332665	0.349785	0.294469
18458_00614	27431_9712_5639	2.71689	4.2979	3.5074	1.31681	10.552	0.248619	0.256454	0.252536	0.302866
18458_00615	26809_10245_5633	4.33571	6.01212	5.17391	3.31757	5.52326	0.904363	0.919231	0.911797	0.763041
18458_00616	22822_15357_5070	11.9955	6.96798	9.48175	3.80003	11.2538	0.847856	0.775327	0.811591	0.874007
pre_18458_00357	26271_7880_5944	3.30123	14.9886	9.14492	3.58963	10.5569	0.796999	0.859853	0.828426	0.825615
pre_18458_00367	26584_8156_5797	1.84823	6.39401	4.12112	1.56773	8.43525	0.29311	0.441411	0.36726	0.360578
pre_18458_00369	26096_8389_5646	2.78889	16.3297	9.5593	3.70763	17.0578	0.285606	0.58119	0.433398	0.852755
pre_18458_00373	28818_8327_6036	4.29313	2.34275	3.31794	2.21906	4.95464	0.586946	0.52441	0.555678	0.510384
pre_18458_00374	29591_8680_6057	2.90103	4.92818	3.91461	2.29629	5.74147	0.598437	0.594166	0.596302	0.528147
18465_00001	7658_9726_5016	3.85712	3.53226	3.69469	1.82796	6.87165	0.447119	0.452885	0.450002	0.420431
18465_00003	8765_12246_3406	8.16157	2.26025	5.21091	1.67236	11.8939	0.50719	0.138913	0.323052	0.384643
18465_00005	8626_10607_3867	23.934	7.77959	15.8568	11.7403	17.4535	0.931668	0.81281	0.872239	2.70027
18465_00006	7386_10540_5144	2.22693	6.10809	4.16751	2.41888	5.69869	0.592035	0.674132	0.633084	0.556342
18465_00007	8704_9996_4819	32.3875	34.846	33.6167	32.1	37.0922	0.934701	0.876289	0.905495	7.383
18465_00008	8107_10009_5123	7.34118	2.19726	4.76922	1.94582	7.99527	0.551442	0.366045	0.458743	0.447539
18465_00009	8916_10217_4877	3.85182	17.941	10.8964	2.83076	15.0374	0.602438	0.721715	0.662077	0.651075
18465_00011	7651_11239_4933	2.07401	10.8566	6.46529	1.70081	14.3289	0.144517	0.516591	0.330554	0.391186
18465_00015	7590_12848_4471	2.60518	4.52937	3.56728	1.5097	8.63481	0.286661	0.348935	0.317798	0.347231
18465_00017	7063_11868_4880	9.48221	8.42958	8.95589	1.78396	18.3159	0.441869	0.471632	0.456751	0.410311
18465_00018	7188_12257_4740	6.13417	10.0715	8.10282	1.32142	23.3061	0.259137	0.365368	0.312253	0.303927
18465_00028	12418_8452_3787	21.5458	4.79112	13.1684	7.49761	18.2222	0.760563	0.490436	0.6255	1.72445
18465_00029	11121_8641_4334	3.16455	3.45579	3.31017	1.89413	5.85801	0.478947	0.445633	0.46229	0.43565
18465_00030	9013_9413_4253	2.68354	3.91366	3.2986	1.7421	6.49904	0.363327	0.395208	0.379267	0.400683
18465_00031	11468_9484_4136	2.03189	3.79507	2.91348	1.79715	5.08055	0.392459	0.429575	0.411017	0.413345
18465_00032	13792_9640_3132	6.12144	3.67408	4.89776	2.56747	6.90528	0.664508	0.612983	0.638745	0.590518
18465_00034	10825_11126_2990	7.05666	4.99138	6.02402	1.97454	11.1444	0.539259	0.41969	0.479475	0.454144
18465_00036	11805_10377_3750	1.63958	3.44644	2.54301	0.928335	21.7487	0.0819623	0.0782241	0.0800932	0.213517
18465_00037	11358_11116_3561	2.85369	2.46289	2.65829	1.69823	5.16732	0.407594	0.33236	0.369977	0.390593
18465_00039	12326_11464_3848	4.57993	1.40961	2.99477	1.18712	6.96647	0.388098	0.198951	0.293524	0.273038
18465_00040	9919_10015_3915	5.39001	5.36161	5.37581	2.77493	6.34829	0.809046	0.792786	0.800916	0.638234
18465_00041	10317_9777_4132	6.78523	4.30769	5.54646	4.07169	6.21764	0.885547	0.823776	0.854661	0.936489
18465_00044	9590_11483_4313	2.58583	5.01204	3.79894	1.65694	8.09832	0.296399	0.408792	0.352595	0.381096
18465_00045	9009_11427_4822	7.6991	2.30204	5.00057	2.57625	6.04395	0.78654	0.693606	0.740073	0.592538
18465_00046	11614_12004_4012	12.7269	5.69364	9.21027	7.30055	9.75977	0.952867	0.8927	0.922783	1.67913
18465_00048	12132_12965_4953	17.9764	3.68302	10.8297	3.37212	14.1454	0.778603	0.568992	0.673798	0.775588
18465_00050	13700_10755_3347	6.35884	4.50703	5.43294	1.19807	12.9164	0.433851	0.319845	0.376848	0.275556
18465_00052	5309_11571_6355	6.7101	4.82704	5.76857	2.11477	9.85012	0.606507	0.436839	0.521673	0.486397
18465_00053	5483_11506_6345	1.84079	4.15557	2.99818	1.77826	5.67935	0.382979	0.3987	0.390839	0.409
18465_00054	12371_7234_5411	5.22208	2.41837	3.82023	1.81371	7.13984	0.474149	0.32729	0.400719	0.417153
18465_00056	10829_10774_5379	9.95511	5.72677	7.84094	1.35703	19.6311	0.399768	0.316852	0.35831	0.312117
18465_00057	10451_10932_5628	29.6754	8.129	18.9022	14.0249	23.0562	0.876873	0.626087	0.75148	3.22573
18465_00058	10688_11234_5470	7.43628	6.68102	7.05865	2.11775	12.3973	0.534396	0.519029	0.526713	0.487082
18465_00059	10846_11037_5760	16.3252	5.2123	10.7687	4.16096	16.718	0.676878	0.467234	0.572056	0.957021
18465_00070	11799_10469_5421	2.9614	13.3237	8.14253	1.89099	15.4895	0.339351	0.528432	0.433891	0.434928
18465_00078	10538_12779_5399	2.32563	7.63951	4.98257	1.51287	11.9246	0.241857	0.387592	0.314724	0.34796
18465_00079	11180_12637_5427	3.15547	9.52946	6.34246	2.23175	10.1372	0.469975	0.610194	0.540084	0.513302
18465_00080	11175_12578_5501	4.16498	5.72617	4.94558	2.76937	6.30371	0.738922	0.723469	0.731195	0.636955
18465_00081	10155_12862_5500	7.06401	5.25845	6.16123	1.50083	17.622	0.365649	0.246404	0.306026	0.345191
18465_00082	10401_12936_5544	11.1986	3.95962	7.57911	2.39667	11.9094	0.640261	0.483679	0.56197	0.551234
18465_00083	11192_12654_5616	2.24335	3.38297	2.81316	2.26973	3.46038	0.667807	0.684232	0.676019	0.522038
18465_00084	10955_12973_5718	6.27324	4.27363	5.27343	3.25452	5.88561	0.876456	0.843574	0.860015	0.74854
18465_00089	12032_12418_5460	6.43918	2.06034	4.24976	1.99612	6.8148	0.58073	0.397753	0.489241	0.459108
18465_00090	11698_12728_5272	2.53969	8.61855	5.57912	1.26905	14.5866	0.199909	0.394247	0.297078	0.291882
18465_00091	12462_12926_5194	3.40535	6.02759	4.71647	2.12393	7.61501	0.512594	0.559895	0.536245	0.488504
18465_00092	12673_12779_5420	5.48939	7.75366	6.62153	2.74046	8.93102	0.687244	0.705188	0.696216	0.630306
18465_00106	25788_12864_5126	3.3243	1.9781	2.6512	1.92352	4.17293	0.528612	0.427929	0.478271	0.44241
18465_00109	26060_10889_5437	3.89495	4.49615	4.19555	2.44983	5.77398	0.672343	0.628571	0.650457	0.563461
18465_00110	26014_11072_5375	2.33564	10.6095	6.47258	1.32744	15.0595	0.181	0.480603	0.330802	0.305311
18465_00111	26059_10599_5482	6.47765	6.06033	6.26899	2.61636	9.44786	0.638614	0.592819	0.615716	0.601763
18465_00112	26069_10652_5574	3.26284	1.67668	2.46976	1.68685	4.43906	0.411355	0.302677	0.357016	0.387975
18465_00113	25962_10709_5715	2.36716	3.53538	2.95127	2.0408	4.43477	0.507924	0.530579	0.519251	0.469384
18465_00114	25971_11078_5603	8.19806	9.32128	8.75967	6.63847	9.17366	0.947853	0.948454	0.948153	1.52685
18465_00115	26257_11096_5588	23.3065	2.26561	12.786	11.0191	18.0332	0.761199	0.236872	0.499036	2.53439
18465_00116	26677_11275_5608	7.92203	7.56603	7.74403	1.36849	21.2775	0.343031	0.318224	0.330627	0.314753
18465_00117	26534_11144_5698	6.7445	7.85901	7.30175	6.90839	7.51874	0.966297	0.964523	0.96541	1.58893
18465_00119	25950_10899_6017	2.75681	12.2272	7.492	4.6906	13.4096	0.227626	0.623505	0.425565	1.07884
18465_00125	24625_12911_5379	2.0281	3.76144	2.89477	1.5054	6.85955	0.304073	0.307707	0.30589	0.346242
18465_00126	26507_12131_5535	2.53085	7.11847	4.82466	1.99019	8.31136	0.467391	0.518588	0.49299	0.457744
18465_00127	25241_12570_5363	8.20141	12.5386	10.37	9.37037	10.6764	0.959238	0.972924	0.966081	2.15519
18465_00128	25291_12815_5214	3.30203	7.76058	5.5313	3.2523	6.01727	0.876774	0.900511	0.888643	0.748029
18465_00133	26186_12497_5525	6.50375	6.73505	6.6194	5.4862	6.73878	0.978893	0.977829	0.978361	1.26183
18465_00140	26857_11778_6080	2.02268	8.98477	5.50373	2.26969	8.57231	0.497655	0.606768	0.552212	0.522029
18465_00141	26650_12047_5823	5.67716	8.29991	6.98853	2.70319	10.071	0.615362	0.675576	0.645469	0.621734
18465_00148	27230_11308_5773	20.0994	25.0693	22.5844	3.14811	33.2111	0.705805	0.639605	0.672705	0.724065
18465_00154	7907_14722_3758	11.3823	3.99204	7.68716	5.38834	9.02891	0.876027	0.691706	0.783866	1.23932
18465_00155	6423_14564_4767	3.44438	3.93485	3.68962	3.23078	4.22669	0.829876	0.800447	0.815162	0.743079
18465_00156	7490_13125_4031	14.308	5.9478	10.1279	2.05932	18.5974	0.544139	0.458083	0.501111	0.473644
18465_00157	7798_13870_3979	8.25393	7.168	7.71097	2.70915	11.1847	0.668878	0.634514	0.651696	0.623104
18465_00159	6492_14850_4357	3.51909	5.3087	4.4139	2.51071	6.52194	0.602186	0.609053	0.60562	0.577463
18465_00161	7638_16355_4085	13.3218	10.2775	11.7996	8.16338	12.1703	0.967614	0.964757	0.966185	1.87758
18465_00168	11848_16102_2959	1.3571	4.8762	3.11665	0.888263	12.2325	0.107048	0.230466	0.168757	0.2043
18465_00177	12147_14979_5035	1.74398	3.98934	2.86666	0.843397	13.1074	0.124852	0.187669	0.15626	0.193981
18465_00199	12943_18544_3291	4.46779	2.06401	3.2659	1.16566	12.3171	0.308668	0.0959758	0.202322	0.268102
18465_00204	14704_17093_2731	4.77992	9.02539	6.90266	3.00847	9.06654	0.669243	0.751662	0.710452	0.691948
18465_00205	15247_17329_3118	2.61526	4.03512	3.32519	1.2036	10.5417	0.211189	0.26339	0.237289	0.276828
18465_00206	13548_16383_3376	7.69303	1.70401	4.69852	1.76248	8.62173	0.504089	0.218581	0.361335	0.40537
18465_00207	15161_16639_3224	20.1217	10.143	15.1323	6.88878	23.6767	0.73527	0.465079	0.600175	1.58442
18465_00213	12273_19535_3537	6.91169	8.33333	7.62251	5.53817	7.86451	0.961978	0.962936	0.962457	1.27378
18465_00219	5980_13391_5312	7.22082	10.119	8.66989	1.38553	21.6754	0.294069	0.451581	0.372825	0.318672
18465_00226	9823_13667_5611	2.3096	2.44499	2.37729	1.28611	10.4236	0.182836	0.102523	0.142679	0.295805
18465_00227	10128_13164_5390	3.45521	5.57628	4.51575	1.74842	9.25774	0.380572	0.416903	0.398737	0.402137
18465_00228	10502_13427_5271	6.26879	4.12949	5.19914	1.77223	11.0943	0.447904	0.330624	0.389264	0.407613
18465_00230	10856_13209_5525	6.68313	3.54355	5.11334	1.82447	10.0607	0.48498	0.34696	0.41597	0.419628
18465_00233	10345_13591_5529	2.49048	5.24501	3.86775	1.31877	10.3956	0.23481	0.341886	0.288348	0.303317
18465_00234	10512_13632_5768	3.67709	12.2875	7.98231	4.13303	13.5578	0.391215	0.609153	0.500184	0.950597
18465_00235	10501_14360_5235	3.373	3.43052	3.40176	2.37712	4.54835	0.67176	0.618965	0.645362	0.546738
18465_00241	11942_13057_5168	4.63641	2.10301	3.36971	0.841516	13.7592	0.277501	0.112743	0.195122	0.193549
18465_00242	11419_14571_5369	4.55059	5.88557	5.21808	2.58002	7.63791	0.624011	0.622117	0.623064	0.593405
18465_00246	9745_18185_5240	4.91169	5.65009	5.28089	1.56231	11.9468	0.39594	0.386136	0.391038	0.359331
18465_00248	10287_16573_6635	3.40292	4.55065	3.97678	2.06248	6.78552	0.50647	0.517724	0.512097	0.47437
18465_00258	20215_15245_4841	2.22972	14.0928	8.16124	2.13942	13.2794	0.432859	0.595314	0.514087	0.492067
18465_00261	22385_15693_5003	1.23187	7.19635	4.21411	0.855213	17.7664	0.159938	0.205108	0.182523	0.196699
18465_00264	26523_15406_3758	8.15587	9.25325	8.70456	1.80503	17.9676	0.453298	0.448901	0.4511	0.415157
18465_00281	30653_14577_4643	2.69606	6.86658	4.78132	1.35983	12.3182	0.251518	0.36621	0.308864	0.312761
18465_00282	27960_16137_4071	13.8439	3.82544	8.83468	2.13354	14.9448	0.596364	0.427106	0.511735	0.490714
18465_00283	28815_16659_4272	3.18727	7.68881	5.43804	2.16678	8.85206	0.496294	0.576836	0.536565	0.498359
18465_00285	27654_18624_5115	5.77601	3.89749	4.83675	3.91346	5.58356	0.84109	0.812591	0.826841	0.900096
18465_00286	24683_13180_5232	6.82767	3.71816	5.27292	1.93615	9.60815	0.538303	0.374587	0.456445	0.445315
18465_00287	24151_13787_5172	4.80924	7.54827	6.17875	1.57003	13.6314	0.35386	0.446009	0.399935	0.361107
18465_00288	24093_13691_5250	4.43909	5.90721	5.17315	2.42393	7.94912	0.57396	0.604441	0.589201	0.557504
18465_00294	25146_14443_5222	2.32757	8.79595	5.56176	1.42004	13.5317	0.235294	0.395098	0.315196	0.326609
18465_00300	26271_13576_6031	6.28356	5.58782	5.93569	1.30969	14.1065	0.490672	0.316481	0.403577	0.301229
18465_00303	25049_14012_5821	2.85008	1.82591	2.338	1.64382	4.03951	0.436209	0.349792	0.393	0.378079
18465_00304	23457_15424_5161	7.13428	7.68163	7.40795	5.58348	7.79147	0.937936	0.941214	0.939575	1.2842
18465_00305	25008_15241_5248	5.47859	3.81984	4.64921	2.28566	7.02766	0.620667	0.536415	0.578541	0.525702
18465_00309	27262_18828_5196	5.8867	3.14578	4.51624	2.21305	6.78094	0.663613	0.443706	0.553659	0.509001
18465_00313	22904_11317_5191	2.96709	2.895	2.93105	1.47236	7.15988	0.328345	0.276439	0.302392	0.338643
pre_18465_00102	12210_6769_5813	23.668	12.4575	18.0627	14.4673	18.6031	0.978623	0.948601	0.963612	3.32748
pre_18465_00267	7825_14985_6764	6.74546	6.10621	6.42584	3.08418	8.28807	0.744994	0.719546	0.73227	0.709361
pre_18465_00268	8232_15536_6694	5.18015	12.5041	8.84214	2.8809	12.1078	0.628772	0.721665	0.675218	0.662607
17781_00001	20061_17538_3146	6.9204	4.24945	5.58492	4.27367	6.08717	0.902773	0.879237	0.891005	0.854734
17781_00003	14250_36311_2884	3.80928	2.92015	3.36471	3.16325	3.88212	0.821006	0.769695	0.79535	0.63265
17781_2184_x15071_y19950	15075_19975_2168	2.5847	14.4484	8.51655	3.50555	19.2308	0.147241	0.551328	0.349284	0.70111
17781_3668_x9453_y17266	9444_17299_3661	2.4685	4.30024	3.38437	1.69291	7.0604	0.351259	0.363514	0.357386	0.338582
17781_3819_x16144_y41186	16121_41189_3816	25.6388	5.26221	15.4505	12.3145	18.7127	0.87754	0.564189	0.720864	2.4629
17781_4710_x13766_y10574	13754_10569_4711	15.3975	4.96706	10.1823	2.52671	14.9199	0.688829	0.545806	0.617318	0.505342
17781_4874_x11466_y11924	11503_11924_4867	17.022	16.7104	16.8662	6.03831	26.2498	0.648914	0.605341	0.627127	1.20766
17781_5166_x11993_y10858	12024_10850_5160	3.92793	2.09335	3.01064	1.635	6.11631	0.457139	0.259244	0.358191	0.327
17781_5655_x10641_y11102	10619_11123_5655	2.05663	7.05965	4.55814	2.00652	7.59044	0.444079	0.549249	0.496664	0.401304
17781_5894_x11460_y10079	11450_10056_5892	1.69824	7.18437	4.44131	1.32113	13.6025	0.186667	0.279633	0.23315	0.264226
17781_6028_x9772_y42888	9774_42915_6025	3.39956	11.2862	7.34287	3.42372	8.84472	0.782609	0.800657	0.791633	0.684744
17781_6202_x7633_y12296	7617_12302_6204	2.11357	3.60525	2.85941	1.8157	5.20998	0.417663	0.422854	0.420259	0.36314
17781_6228_x12697_y8412	12719_8397_6230	3.54687	9.3072	6.42704	2.60246	8.83083	0.654448	0.692336	0.673392	0.520492
17781_6262_x6896_y13574	6919_13559_6263	1.91548	6.09551	4.0055	1.78581	7.19839	0.349398	0.483992	0.416695	0.357162
17781_6270_x9494_y43380	9502_43383_6274	3.22625	7.80063	5.51344	1.65621	11.7445	0.277226	0.501963	0.389594	0.331242
17781_6287_x8230_y11645	8226_11628_6291	2.96858	2.60705	2.78781	2.35422	3.4074	0.695141	0.664031	0.679586	0.470844
17781_6355_x6443_y33777	6456_33787_6345	7.86693	3.51934	5.69313	2.54103	7.39746	0.745746	0.642368	0.694057	0.508206
17781_6626_x22318_y13682	22314_13701_6625	1.48785	6.38941	3.93863	1.25573	10.3855	0.131025	0.350079	0.240552	0.251146
17781_6627_x22762_y14486	22775_14505_6625	7.98716	5.83961	6.91339	4.90824	7.28535	0.942103	0.929816	0.93596	0.981648
17781_6643_x22317_y12822	22297_12816_6643	6.08154	3.54758	4.81456	2.44858	6.74756	0.69243	0.558235	0.625333	0.489716
17781_6802_x8324_y14113	8362_14134_6804	2.00341	1.16229	1.58285	0.736468	7.195	0.18471	0.067243	0.125976	0.147294
17781_6866_x8954_y41812	8970_41809_6861	7.03874	2.20563	4.62219	2.28641	6.11747	0.709739	0.579095	0.644417	0.457282
17781_6881_x22248_y12698	22241_12703_6875	5.81286	14.8853	10.3491	4.2429	21.5935	0.32124	0.538584	0.429912	0.84858
17781_7132_x8998_y15272	8968_15288_7138	6.68745	4.67265	5.68005	1.38983	14.6958	0.386154	0.287303	0.336728	0.277966
pre_17781_00066	13642_17954_2620	1.75562	7.0955	4.42556	1.52695	9.73464	0.362518	0.388966	0.375742	0.30539
18868_2225_x15897_y10006	15887_9996_2223	2.39817	8.51176	5.45496	1.89444	9.82758	0.401934	0.528337	0.465135	0.435721
18868_2584_x14386_y13639	14387_13630_2577	2.76242	1.92343	2.34292	0.883241	11.4095	0.187096	0.104038	0.145567	0.203145
18868_2593_x15801_y13755	15796_13742_2582	4.28263	5.52944	4.90603	2.68366	6.24448	0.725974	0.730762	0.728368	0.617242
18868_2621_x11765_y8944	11758_8934_2615	12.0392	8.99256	10.5159	1.6706	22.7586	0.465455	0.396409	0.430932	0.384238
18868_2924_x10668_y9719	10653_9715_2919	3.0452	9.38784	6.21652	2.20412	10.1886	0.489371	0.585651	0.537511	0.506948
18868_3009_x28076_y11485	28052_11485_3002	12.0967	5.16573	8.63122	1.54212	20.4393	0.487082	0.257856	0.372469	0.354688
18868_3112_x27714_y10534	27697_10533_3106	1.98754	6.00859	3.99806	1.57489	9.11267	0.250873	0.384969	0.317921	0.362225
18868_3207_x27726_y9448	27714_9443_3202	18.3845	0.966816	9.67566	2.09633	18.2535	0.531637	0.045993	0.288815	0.482156
18868_3228_x28576_y10788	28560_10776_3222	2.50213	4.68151	3.59182	2.46537	4.68276	0.670015	0.672315	0.671165	0.567035
18868_3389_x28317_y9872	28303_9864_3383	10.1119	4.88182	7.49686	3.15533	10.5835	0.721748	0.581793	0.651771	0.725726
18868_3419_x27168_y8481	27145_8482_3407	10.4665	4.09416	7.2803	4.03454	8.43456	0.862128	0.773196	0.817662	0.927944
18868_3453_x28753_y10380	28724_10346_3449	11.1071	3.17971	7.14339	3.0149	9.9105	0.740986	0.503205	0.622096	0.693427
18868_3488_x24952_y7321	24944_7317_3484	3.47913	3.27768	3.37841	3.18299	3.77743	0.841266	0.828073	0.83467	0.732088
18868_3507_x7704_y10476	7698_10464_3502	1.65217	5.90917	3.78067	1.48601	7.86664	0.249735	0.422962	0.336349	0.341782
18868_3547_x28065_y9077	28065_9079_3541	2.63421	8.98776	5.81099	2.17949	8.99385	0.46382	0.611695	0.537757	0.501283
18868_3552_x28542_y9340	28532_9326_3546	2.32914	2.80026	2.5647	1.66754	5.66998	0.349093	0.254631	0.301862	0.383534
18868_3564_x27379_y8431	27370_8429_3559	4.74529	6.46725	5.60627	4.11122	6.21071	0.872542	0.882033	0.877287	0.945581
18868_3592_x9776_y8113	9751_8106_3587	6.18897	3.34176	4.76537	1.99698	8.38608	0.565505	0.393143	0.479324	0.459305
18868_3626_x29809_y12585	29807_12570_3621	2.42534	14.2348	8.33008	2.18256	14.1611	0.423231	0.56998	0.496606	0.501989
18868_3627_x28035_y8749	28035_8749_3621	11.7194	1.93048	6.82493	2.42817	10.249	0.681652	0.362431	0.522042	0.558479
18868_3699_x17279_y16010	17260_15986_3706	14.8428	9.68212	12.2624	4.46844	12.7424	0.967004	0.943874	0.955439	1.02774
18868_3715_x8453_y8977	8447_8963_3708	10.0994	4.6001	7.34975	2.72781	10.3384	0.70679	0.600129	0.65346	0.627396
18868_3781_x6715_y11703	6715_11703_3774	11.3118	9.14762	10.2297	2.99499	13.6393	0.743598	0.699118	0.721358	0.688848
18868_3783_x28846_y9268	28826_9274_3773	3.99953	4.27145	4.13549	3.89795	4.64039	0.856455	0.843426	0.84994	0.896528
18868_3799_x26336_y7466	26328_7468_3793	6.09282	3.40965	4.75124	1.43128	13.3339	0.376252	0.204217	0.290234	0.329194
18868_3853_x29683_y10294	29680_10263_3851	11.4119	7.69121	9.55154	1.3181	26.1795	0.429265	0.259078	0.344172	0.303163
18868_3856_x26025_y7205	26018_7185_3850	11.0162	4.40194	7.70908	1.47192	18.0982	0.458191	0.272333	0.365262	0.338542
18868_3871_x26350_y7564	26330_7556_3864	12.7831	5.9977	9.39042	1.73118	19.4539	0.512042	0.363999	0.438021	0.398171
18868_3875_x8707_y8341	8704_8325_3871	4.77323	12.2085	8.49085	2.53612	12.6225	0.556824	0.668126	0.612475	0.583308
18868_3922_x26631_y7518	26637_7520_3916	3.71903	4.8269	4.27297	2.39537	5.95963	0.640476	0.634359	0.637417	0.550935
18868_3931_x26823_y7496	26797_7488_3924	6.72138	7.25145	6.98642	3.05215	9.62983	0.689448	0.687872	0.68866	0.701994
18868_3932_x25373_y7132	25361_7127_3927	5.59853	8.28074	6.93963	1.53637	17.3919	0.314683	0.384985	0.349834	0.353365
18868_3977_x25824_y7160	25822_7152_3970	1.79521	10.5086	6.15189	1.22821	21.6628	0.212928	0.25	0.231464	0.282488
18868_3981_x30626_y12403	30616_12397_3976	4.00802	5.00809	4.50805	1.84796	8.63254	0.442448	0.426062	0.434255	0.425031
18868_4041_x10632_y7193	10610_7201_4030	8.93509	5.10519	7.02014	1.96476	12.9719	0.546387	0.413282	0.479834	0.451895
18868_4047_x27203_y7787	27184_7770_4042	3.89476	5.35852	4.62664	1.97162	8.25497	0.499883	0.478305	0.489094	0.453473
18868_4132_x11881_y6094	11867_6677_4121	8.26637	0.864799	4.56559	1.19868	9.64614	0.465132	0.0534653	0.259299	0.275696
18868_4192_x10967_y7007	10938_6995_4190	6.13595	2.63646	4.38621	0.9713	15.3367	0.337025	0.136422	0.236723	0.223399
18868_4221_x5685_y12199	5667_12195_4216	4.72512	5.57894	5.15203	2.68343	7.23345	0.652092	0.651832	0.651962	0.617189
18868_4317_x23980_y6346	23954_6344_4305	1.97549	7.15055	4.56302	1.65337	9.41051	0.2692	0.441931	0.355566	0.380275
18868_4341_x30419_y10114	30400_10114_4334	2.75532	6.67652	4.71592	1.34858	11.822	0.260069	0.376072	0.318071	0.310173
18868_4430_x9829_y7185	9823_7188_4424	3.43179	15.6585	9.54514	2.2486	15.9021	0.395392	0.603507	0.49945	0.517178
18868_4464_x5477_y11004	5468_10996_4458	6.85634	8.10579	7.48106	1.72854	15.9848	0.381384	0.464792	0.423088	0.397564
18868_4517_x31548_y11591	31528_11568_4509	2.43453	7.4918	4.96316	1.27667	12.4644	0.201804	0.419887	0.310846	0.293634
18868_4523_x15124_y15767	15137_15767_4527	3.99364	6.25582	5.12473	2.46433	6.64071	0.710549	0.705006	0.707777	0.566796
18868_4549_x5910_y9879	5902_9878_4545	8.09169	10.3583	9.225	2.49241	15.1276	0.565851	0.588722	0.577286	0.573254
18868_4648_x14941_y16268	14949_16271_4647	5.75061	7.67779	6.7142	1.7109	14.0802	0.405042	0.454503	0.429772	0.393507
18868_4739_x28536_y7468	28525_7444_4730	6.67674	4.46678	5.57176	1.77173	11.9722	0.516119	0.316066	0.416092	0.407498
18868_4803_x7002_y8311	6992_8297_4794	6.35081	13.3767	9.86375	1.8414	20.6011	0.477571	0.437394	0.457482	0.423522
18868_4818_x14513_y17030	14519_17031_4816	4.06094	2.12833	3.09463	1.7619	5.45135	0.455836	0.368014	0.411925	0.405237
18868_4863_x31402_y10126	31389_10108_4855	2.59263	2.72496	2.6588	1.7295	5.0705	0.41398	0.361474	0.387727	0.397785
18868_4883_x27078_y6285	27069_6274_4874	2.16221	3.65452	2.90836	1.70701	5.7966	0.386164	0.347991	0.367077	0.392612
18868_5131_x7596_y7239	7580_7237_5122	5.00179	3.87731	4.43955	1.85544	8.2985	0.495395	0.410046	0.452721	0.426751
18868_5141_x8535_y6876	8545_6875_5134	3.00162	4.09005	3.54583	1.5933	8.25992	0.337019	0.331101	0.33406	0.366459
18868_5156_x9540_y6495	9543_6487_5148	32.6439	2.98238	17.8131	14.9161	25.2177	0.751117	0.264057	0.507587	3.4307
18868_5242_x9858_y5968	9858_5959_5241	8.72914	9.30149	9.01531	5.38712	9.72218	0.924724	0.909343	0.917033	1.23904
18868_5369_x19532_y5532	19520_5530_5356	6.43231	8.24836	7.34034	1.90717	14.3202	0.502389	0.440294	0.471341	0.438649
18868_5397_x19819_y6085	19805_6094_5394	3.74881	2.5355	3.14216	2.07124	4.85212	0.556902	0.484891	0.520897	0.476385
18868_5456_x7773_y6771	7763_6732_5445	4.57427	2.82362	3.69894	2.48267	4.76428	0.698755	0.658904	0.67883	0.571014
18868_5531_x7356_y7030	7333_7010_5524	4.73749	8.01892	6.37821	1.53208	14.7706	0.378589	0.389582	0.384085	0.352378
18868_5686_x9887_y5415	9861_5400_5682	3.02989	4.26707	3.64848	0.743722	13.9869	0.259008	0.205822	0.232415	0.171056
18868_5701_x9538_y5736	9524_5720_5695	2.71056	1.46373	2.08715	1.02302	5.79328	0.278641	0.173913	0.226277	0.235295
18868_5723_x7031_y7203	7029_7187_5716	4.3911	4.39083	4.39097	4.38321	4.88334	0.869716	0.853455	0.861586	1.00814
18868_5724_x8616_y5999	8611_6001_5708	3.16773	12.4676	7.81766	2.82371	14.5296	0.315416	0.575436	0.445426	0.649453
18868_5983_x17523_y5085	17509_5071_5978	4.07597	6.00935	5.04266	2.35481	7.68068	0.634381	0.56318	0.598781	0.541606
18868_6000_x19811_y5444	19832_5429_5988	5.94381	6.11331	6.02856	5.53776	6.21471	0.965323	0.958047	0.961685	1.27368
18868_6019_x9541_y5296	9544_5294_6006	2.50296	2.80331	2.65313	2.00843	3.75503	0.501038	0.511891	0.506464	0.461939
18868_6196_x17668_y4955	17650_4936_6187	10.9208	4.72363	7.82224	2.05059	15.9	0.583508	0.277944	0.430726	0.471636
18868_6405_x11428_y4397	11401_4400_6398	1.5544	1.38106	1.46773	1.25024	4.36091	0.126713	0.0954936	0.111103	0.287555
pre_18868_00443	10999_8441_3243	4.1657	2.72823	3.44696	1.54115	8.70165	0.355086	0.225709	0.290397	0.354465
pre_18868_00465	9485_10943_2924	2.5868	2.29582	2.44131	1.98573	3.66385	0.521676	0.475336	0.498506	0.456718
pre_18467_00104	3372_9859_6830	4.70372	6.36587	5.53479	1.69861	12.4244	0.345265	0.414656	0.37996	0.509583
pre_18467_00342	10516_20931_5398	6.20905	2.86543	4.53724	1.66532	8.93367	0.497277	0.338224	0.41775	0.499596
pre_18467_00495	29934_17953_7140	13.3354	1.65592	7.49565	2.06402	13.1671	0.578722	0.212602	0.395662	0.619206
17782_3487_x11014_y17041	10987_17029_3489	6.02932	8.03138	7.03035	1.77206	14.1196	0.441214	0.470661	0.455937	0.354412
17782_3651_x35286_y18512	35309_18520_3656	6.10038	12.3831	9.24175	2.64009	12.633	0.674168	0.713867	0.694018	0.528018
17782_3672_x34784_y19432	34777_19447_3673	3.72256	8.91743	6.32	1.71334	12.8524	0.357697	0.485243	0.42147	0.342668
17543_3705_x9619_y20864	9616_20861_3699	4.82109	7.36809	6.09459	3.02757	7.23798	0.782305	0.819646	0.800976	1.05965
17543_3828_x6023_y17044	6021_17042_3821	4.53694	6.16951	5.35323	1.96415	9.6663	0.466995	0.510323	0.488659	0.687453
17543_3842_x7369_y3542	7365_3539_3838	2.34128	5.36177	3.85152	1.6078	7.72926	0.357273	0.448	0.402636	0.56273
17543_4868_x6727_y21047	6726_21047_4860	21.5132	1.06736	11.2903	8.42283	18.7348	0.608825	0.0297398	0.319282	2.94799
17543_4926_x5833_y20277	5832_20275_4924	3.77204	2.87154	3.32179	2.1374	5.09693	0.572111	0.51116	0.541635	0.74809
pre_182712_00003	20142_26708_3890	6.25526	4.88155	5.5684	2.64408	8.11991	0.640386	0.628915	0.63465	0.608138
pre_182712_00004	20150_25423_3806	5.82632	5.87418	5.85025	2.04699	10.4484	0.538611	0.475897	0.507254	0.470808
pre_182712_00027	21464_11812_4395	2.14231	4.88937	3.51584	1.34007	10.0852	0.188945	0.301786	0.245366	0.308216
236174_2657_x11930_y12250	11933_12256_2638	3.13898	5.65957	4.39927	2.21129	6.82242	0.546341	0.577617	0.561979	0.508597
236174_2669_x10674_y13239	10678_13249_2644	5.95815	4.98933	5.47374	2.11995	8.99982	0.571539	0.514774	0.543157	0.487588
236174_2801_x11376_y11451	11361_11441_2791	6.12491	4.97092	5.54791	1.74726	11.6305	0.440916	0.392804	0.41686	0.40187
236174_3001_x12887_y24248	12886_24244_2971	4.94053	5.93088	5.4357	2.48938	8.00871	0.608485	0.635297	0.621891	0.572557
236174_3029_x12820_y24699	12822_24699_3043	5.64734	5.07539	5.36137	4.88221	6.18424	0.847071	0.817641	0.832356	1.12291
236174_3215_x11999_y11133	12003_11131_3212	3.87169	4.05671	3.9642	3.41269	4.34418	0.882738	0.862852	0.872795	0.784919
236174_3229_x11884_y10380	11894_10382_3350	5.14862	2.10054	3.62458	1.47276	8.36128	0.394251	0.248064	0.321158	0.338735
236174_3229_x12413_y11831	12427_11835_3273	3.11091	2.30618	2.70855	1.22073	6.81634	0.34198	0.256065	0.299022	0.280768
236174_3329_x13938_y26099	13938_26099_3318	4.93575	2.06218	3.49897	1.84058	6.03128	0.520948	0.340927	0.430938	0.423333
236174_3429_x12632_y10625	12632_10623_3453	2.73951	5.2736	4.00656	1.61169	8.46613	0.39637	0.398545	0.397457	0.370689
236174_3447_x12562_y10626	12581_10638_3424	3.24429	5.07877	4.16153	2.23676	6.03332	0.578001	0.611432	0.594716	0.514455
236174_3529_x12805_y10541	12809_10544_3523	4.25415	1.77613	3.01514	1.72112	5.47574	0.465486	0.289174	0.37733	0.395858
236174_3529_x13394_y26567	13399_26575_3561	2.71054	1.35727	2.0339	1.36153	4.49175	0.290474	0.182008	0.236241	0.313152
236174_3529_x13688_y26111	13699_26116_3532	19.7161	2.1831	10.9496	2.95177	15.7994	0.690961	0.373732	0.532346	0.678907
236174_3729_x12692_y9419	12693_9421_3770	30.7696	4.87585	17.8227	14.9709	19.0713	0.947444	0.80597	0.876707	3.44331
236174_3729_x15151_y26698	15152_26700_3781	8.86789	1.40752	5.1377	1.24955	15.7598	0.320385	0.0744849	0.197435	0.287396
236174_3829_x13590_y9284	13593_9288_3860	1.58437	2.02408	1.80422	1.01484	6.14466	0.174366	0.158237	0.166302	0.233413
236174_3829_x14826_y27255	14833_27261_3867	15.5665	11.8496	13.7081	2.23212	23.8999	0.563419	0.542093	0.552756	0.513388
236174_3829_x16301_y26647	16305_26645_3877	9.51172	4.71274	7.11223	1.1737	22.0939	0.410736	0.179433	0.295085	0.269951
236174_3893_x17507_y26071	17507_26065_3869	4.88742	1.93307	3.41025	1.75498	6.17614	0.504364	0.340111	0.422237	0.403645
236174_3929_x12721_y8845	12716_8849_3968	15.7844	1.93232	8.85835	5.92094	12.9261	0.727696	0.290389	0.509042	1.36182
236174_3929_x13599_y9165	13600_9163_3929	13.9666	2.69537	8.33097	1.19192	22.0542	0.416334	0.161844	0.289089	0.274142
236174_3970_x13439_y8678	13439_8679_4070	4.578	4.8871	4.73255	4.32116	5.24714	0.883817	0.856221	0.870019	0.993867
236174_4029_x13079_y8858	13081_8855_4028	2.83253	4.95804	3.89528	1.54894	9.43722	0.314028	0.331066	0.322547	0.356256
236174_4129_x16214_y10304	16214_10304_4114	1.87779	12.5426	7.21022	2.06278	11.7063	0.358203	0.598925	0.478564	0.474439
236174_4229_x13663_y8589	13663_8591_4210	7.56227	3.90442	5.73335	0.989717	25.4354	0.253124	0.1341	0.193612	0.227635
236174_4266_x13848_y8550	13859_8557_4264	1.53306	12.4629	6.998	3.21966	11.4874	0.170795	0.588316	0.379555	0.740522
236174_4429_x13147_y8003	13148_8003_4486	2.49496	4.07624	3.2856	2.22895	4.95769	0.555975	0.568104	0.56204	0.512659
236174_4647_x16405_y27845	16417_27851_4662	9.97055	7.22996	8.60025	2.64883	14.9818	0.572594	0.493205	0.5329	0.609231
236174_4729_x16869_y27809	16870_27810_4750	3.57589	8.66288	6.11939	1.94409	11.1887	0.401495	0.516911	0.459203	0.447141
236174_5138_x16501_y28259	16504_28262_5124	12.646	6.27308	9.45955	1.90805	18.8156	0.520105	0.388569	0.454337	0.438852
236174_5338_x13590_y7348	13593_7350_5368	18.6763	5.86912	12.2727	4.50094	14.9329	0.833856	0.707492	0.770674	1.03522
236174_5670_x14073_y29439	14074_29437_5789	5.13712	9.21313	7.17512	1.75199	15.5289	0.333967	0.474033	0.404	0.402958
236174_5738_x11712_y6818	11716_6821_5736	3.27842	1.63053	2.45448	1.5014	4.7786	0.404524	0.303568	0.354046	0.345322
236174_5840_x15240_y29741	15241_29743_5953	9.46314	8.36831	8.91573	1.58439	22.2077	0.432737	0.316533	0.374635	0.36441
236174_6338_x12092_y5845	12104_5844_6357	2.57867	5.42764	4.00315	1.69135	8.03629	0.341024	0.443351	0.392187	0.38901
236174_6338_x12496_y6617	12523_6620_6375	11.5706	3.46394	7.51729	4.28455	11.4567	0.707885	0.411269	0.559577	0.985447
236174_6855_x15550_y29832	15535_29852_6835	7.51439	6.52358	7.01899	1.77446	14.4921	0.439619	0.439985	0.439802	0.408126
236174_7077_x14579_y30892	14579_30906_7054	2.38019	3.58466	2.98242	2.42552	3.94548	0.620291	0.651258	0.635774	0.55787
18047_00047	16062_14809_2440	2.00102	4.71776	3.35939	1.0115	14.4106	0.209911	0.17097	0.19044	0.232645
18047_2622_x11862_y12983	11857_12982_2621	5.14933	6.41411	5.78172	1.89282	11.3307	0.449901	0.437996	0.443949	0.435349
18047_3132_x24052_y12385	24055_12391_3134	10.1216	6.10577	8.11367	2.01263	14.9802	0.549094	0.4291	0.489097	0.462905
18047_4141_x14168_y9063	14170_9068_4135	3.33972	2.85476	3.09724	2.29421	4.08825	0.656154	0.605444	0.630799	0.527668
18047_4458_x18853_y10785	18856_10789_4456	2.23429	4.08623	3.16026	1.65642	6.76132	0.345531	0.355817	0.350674	0.380977
18047_5719_x25513_y7957	25516_7955_5714	3.63459	7.77915	5.70687	4.08687	6.13893	0.884538	0.919242	0.90189	0.93998
pre_18047_00009	10058_12668_3177	2.63027	7.84786	5.23907	1.99196	9.11028	0.444139	0.544496	0.494318	0.458151
pre_18866_00139	21512_6704_7388	2.33405	10.7886	6.56134	2.50013	8.89482	0.578215	0.709874	0.644044	0.875045
pre_18866_00299	22955_8975_7245	2.33839	2.22836	2.28338	2.07208	3.23599	0.551876	0.498206	0.525041	0.725228
18457_00002	12679_8391_4265	4.41139	3.53543	3.97341	2.97693	4.59123	0.822878	0.782067	0.802473	0.684694
18457_00003	12805_8786_4289	34.4939	16.8142	25.654	19.682	34.7027	0.805369	0.608173	0.706771	4.52686
18457_00004	13858_11303_2988	8.50962	7.70852	8.10907	3.25978	9.02252	0.886192	0.871234	0.878713	0.749749
18457_00005	13780_11992_3062	2.55873	5.59241	4.07557	1.76428	8.60331	0.386849	0.389225	0.388037	0.405784
18457_00006	12981_11372_3867	3.16009	4.58242	3.87126	1.78623	8.0015	0.44724	0.35924	0.40324	0.410833
18457_00007	14005_10710_3535	4.11877	3.79679	3.95778	3.77991	4.36753	0.876789	0.852542	0.864665	0.869379
18457_00008	13594_11485_3489	8.6184	3.69785	6.15813	2.0057	10.9544	0.580933	0.358926	0.469929	0.461311
18457_00010	11760_11662_5388	35.2518	39.9303	37.5911	35.4402	37.6084	0.999744	0.999317	0.99953	8.15125
18457_00012	11472_12109_5427	1.91446	2.4182	2.16633	1.45041	4.73186	0.289414	0.292771	0.291092	0.333594
18457_00013	11838_11885_5326	3.75033	2.46512	3.10772	0.94784	11.782	0.280286	0.139832	0.210059	0.218003
18457_00015	14934_11620_3201	14.0957	3.21552	8.65563	3.6562	9.26587	0.927269	0.876296	0.901782	0.840926
18457_00017	10934_11362_5768	16.2517	4.39489	10.3233	6.62294	20.1366	0.624666	0.24668	0.435673	1.52328
18457_00018	11542_11131_5658	5.85749	2.35757	4.10753	1.90718	6.98953	0.540975	0.397143	0.469059	0.438651
18457_00023	11573_11692_5762	2.73126	5.65872	4.19499	2.78327	5.61294	0.635867	0.685241	0.660554	0.640152
18457_00026	11949_11133_5527	3.25351	4.65011	3.95181	1.68919	9.62819	0.326998	0.303461	0.31523	0.388514
18457_00028	12973_11604_5733	5.82705	4.60748	5.21726	3.49659	6.05553	0.839916	0.805266	0.822591	0.804216
18457_00029	13362_12115_5498	2.93264	3.16551	3.04907	1.82111	5.55143	0.421186	0.39349	0.407338	0.418855
18457_00030	24655_9468_3993	3.50496	6.16164	4.8333	2.33191	6.9946	0.618421	0.616469	0.617445	0.536339
18457_00031	23841_9499_3935	6.75447	2.93586	4.84516	3.18671	5.99577	0.784511	0.696508	0.740509	0.732943
18457_00033	25723_9290_3626	2.58959	2.94334	2.76646	2.46093	3.54263	0.651955	0.639537	0.645746	0.566014
18457_00034	26514_10340_3435	8.26716	5.80725	7.0372	2.45621	10.9973	0.599568	0.593103	0.596336	0.564928
18457_00035	24710_11297_2984	3.34472	2.76909	3.0569	2.27425	4.38413	0.602494	0.560815	0.581655	0.523077
18457_00036	25368_10759_3132	8.70906	11.3011	10.0051	8.64751	10.1982	0.979899	0.976708	0.978304	1.98893
18457_00037	24108_11103_3459	7.32652	6.34517	6.83585	2.164	12.0288	0.574483	0.471861	0.523172	0.49772
18457_00038	24050_11154_3948	9.33999	3.85887	6.59943	1.5187	15.559	0.410995	0.314011	0.362503	0.349301
18457_00039	25758_11823_3627	8.63641	6.14936	7.39288	2.78464	9.33489	0.756819	0.752521	0.75467	0.640467
18457_00040	26213_11560_3494	2.63277	2.38336	2.50807	2.45648	3.06346	0.702459	0.677095	0.689777	0.56499
18457_00041	24844_9534_4263	2.82367	4.29611	3.55989	1.90499	6.33978	0.469465	0.421034	0.445249	0.438148
18457_00043	26378_9752_4331	2.34703	3.52118	2.93411	2.30713	3.98126	0.590723	0.623676	0.607199	0.53064
18457_00044	26173_9982_4361	3.23272	5.5293	4.38101	3.19889	5.13331	0.794811	0.808055	0.801433	0.735745
18457_00045	25900_11854_5453	18.4069	14.5905	16.4987	6.97458	24.5941	0.711876	0.597882	0.654879	1.60415
18457_00046	26191_11637_5424	3.72292	10.1975	6.96023	1.21606	18.0565	0.251313	0.401703	0.326508	0.279694
18457_00047	26654_11630_5409	2.62444	8.35236	5.4884	1.947	9.71946	0.361638	0.548402	0.45502	0.44781
18457_00048	27416_11854_5352	3.96515	6.81753	5.39134	2.35149	8.14128	0.583988	0.610825	0.597407	0.540843
18457_00049	25634_11173_5607	2.73688	8.47376	5.60532	1.50792	12.8229	0.241217	0.447333	0.344275	0.346822
18457_00051	25826_11518_5788	7.10237	1.44721	4.27479	1.65877	8.18558	0.567528	0.178615	0.373071	0.381517
18457_00052	25572_11865_5526	4.74727	7.04538	5.89632	2.1901	9.4513	0.565073	0.564279	0.564676	0.503723
18457_00053	25478_11972_5505	21.8828	9.71784	15.8003	9.52859	19.7659	0.833503	0.690661	0.762082	2.19158
18457_00054	25405_11778_5747	7.67918	11.9974	9.83831	4.01011	12.4887	0.730869	0.786847	0.758858	0.922325
18457_00055	26147_10947_5631	3.74934	4.33911	4.04423	1.31057	11.9422	0.261012	0.281039	0.271026	0.301431
18457_00056	26294_11124_5616	8.60555	7.06801	7.83678	3.13725	10.9357	0.709418	0.64508	0.677249	0.721568
18457_00057	26149_11156_5672	3.65769	4.25896	3.95832	0.991626	14.6307	0.250222	0.207979	0.2291	0.228074
18457_00058	26708_11306_5589	2.0569	5.13584	3.59637	1.68841	7.61063	0.260484	0.398081	0.329282	0.388334
18457_00059	27154_11340_5706	2.41127	4.62645	3.51886	2.10414	5.5367	0.512341	0.546515	0.529428	0.483952
18457_00063	27343_11142_5716	3.17046	5.48575	4.3281	2.3773	6.34744	0.59989	0.618377	0.609134	0.546779
18457_00064	26093_11441_5571	3.00095	3.79998	3.40046	0.986564	10.4732	0.291709	0.25201	0.27186	0.22691
18457_00065	27108_11710_5606	5.23614	2.64616	3.94115	1.76426	7.59208	0.508212	0.326888	0.41755	0.40578
18457_00066	26975_11535_5690	4.27341	10.2179	7.24563	2.74705	9.13351	0.736486	0.765018	0.750752	0.631822
18457_00068	26735_11966_5502	4.41562	3.56007	3.98785	1.38503	10.2545	0.382906	0.249687	0.316296	0.318557
18457_00069	27055_11949_5939	6.37982	3.02115	4.70049	1.58539	10.5501	0.421039	0.305352	0.363196	0.36464
18457_00072	27173_12096_5585	7.30622	9.73444	8.52033	3.44195	10.9416	0.783837	0.729179	0.756508	0.791648
18457_00073	27215_11891_5787	2.70491	5.52175	4.11333	2.3543	6.03559	0.599343	0.620008	0.609675	0.541489
18457_00074	27246_11321_6329	2.06985	1.44138	1.75562	1.25176	4.59622	0.254183	0.103649	0.178916	0.287905
18457_00075	27616_11763_6294	6.36844	1.67549	4.02197	1.72135	7.50681	0.474649	0.312657	0.393653	0.39591
18457_00076	8464_14272_4229	5.0508	3.95589	4.50334	4.2198	4.75483	0.930361	0.916902	0.923632	0.970554
18457_00077	9142_14709_4438	2.71239	4.63353	3.67296	1.68283	9.74435	0.303167	0.269878	0.286522	0.387051
18457_00078	9439_15304_4328	3.75153	2.23098	2.99125	1.8408	5.10259	0.49376	0.405942	0.449851	0.423384
18457_00079	8554_15744_4413	7.44281	7.24374	7.34328	5.15674	7.74011	0.944264	0.933165	0.938715	1.18605
18457_00080	8529_16292_4961	4.7911	1.57895	3.18503	1.16985	8.66832	0.381096	0.118879	0.249988	0.269066
18457_00081	15195_13188_2275	2.08318	2.86875	2.47596	0.866832	7.37594	0.302904	0.234574	0.268739	0.199371
18457_00082	13077_13064_3440	3.06019	3.87539	3.46779	2.90337	4.06558	0.789474	0.770449	0.779961	0.667775
18457_00083	11727_12205_5289	10.1578	1.73244	5.94511	2.04211	9.05145	0.61991	0.410432	0.515171	0.469685
18457_00087	13911_13147_4133	3.11945	2.62769	2.87357	1.62911	5.87374	0.417958	0.310791	0.364374	0.374695
18457_00088	12742_12195_5343	14.77	17.114	15.942	13.6693	16.0568	0.992144	0.992464	0.992304	3.14394
18457_00089	11846_12734_5461	2.7686	6.85227	4.81043	2.19678	7.64801	0.526576	0.577072	0.551824	0.505259
18457_00090	12956_12815_5406	3.75264	3.51968	3.63616	2.70644	4.35171	0.783577	0.745721	0.764649	0.622481
18457_00091	13013_12622_5279	4.41667	6.84453	5.6306	2.43424	8.77852	0.593555	0.582254	0.587905	0.559875
18457_00095	12231_13215_5226	7.00082	2.65761	4.82922	2.68697	7.07201	0.700114	0.43207	0.566092	0.618003
18457_00096	12334_12903_5400	8.136	8.5815	8.35875	2.29374	14.4416	0.556759	0.537596	0.547177	0.52756
18457_00097	12033_13465_5383	2.03074	7.06742	4.54908	1.37137	11.0727	0.189986	0.400544	0.295265	0.315415
18457_00098	12945_13421_5272	1.70911	2.14428	1.92669	1.09159	7.45933	0.169738	0.135974	0.152856	0.251066
18457_00099	12590_13603_5181	3.49851	5.26492	4.38171	1.54746	10.0656	0.336097	0.379424	0.35776	0.355916
18457_00101	13463_13216_5180	3.23928	3.7598	3.49954	2.82637	4.22831	0.757655	0.752592	0.755124	0.650065
18457_00102	11620_14090_5422	3.97403	4.12235	4.04819	1.61323	8.33811	0.426797	0.393635	0.410216	0.371043
18457_00103	14522_12388_3257	3.24404	6.26836	4.7562	1.2615	14.441	0.210675	0.319101	0.264888	0.290145
18457_00106	14433_13611_3328	4.52532	6.39407	5.4597	2.14655	8.55237	0.58915	0.561341	0.575246	0.493706
18457_00108	16140_14034_3112	2.10356	7.75679	4.93017	1.86514	8.74544	0.37135	0.522838	0.447094	0.428982
18457_00109	14455_13504_5479	3.99835	6.0647	5.03153	1.89786	9.35014	0.417591	0.490295	0.453943	0.436508
18457_00110	15124_13746_4986	3.40263	1.80946	2.60604	1.77359	4.36394	0.490339	0.36157	0.425955	0.407926
18457_00111	14701_14365_4897	4.74815	2.23233	3.49024	1.19658	12.086	0.276738	0.139464	0.208101	0.275213
18457_00112	15907_14460_5344	5.0249	3.24123	4.13306	2.83922	5.00726	0.776464	0.731983	0.754224	0.653021
18457_00113	9719_16206_4045	2.82352	2.93399	2.87876	2.41559	3.84797	0.645779	0.606709	0.626244	0.555586
18457_00114	9810_15454_4570	3.43581	6.09591	4.76586	2.40621	6.58397	0.637845	0.664277	0.651061	0.553428
18457_00115	16908_15531_3246	4.37108	8.42305	6.39707	2.82821	7.91938	0.724438	0.784098	0.754268	0.650488
18457_00116	12526_19304_3961	3.41566	4.67113	4.0434	2.30586	5.79897	0.620317	0.601255	0.610786	0.530348
18457_00117	10613_12513_5776	10.7595	12.23	11.4948	5.77544	18.1492	0.565894	0.649123	0.607508	1.32835
18457_00118	11660_12453_5542	3.23538	2.61624	2.92581	1.71437	5.77502	0.404879	0.327998	0.366439	0.394305
18457_00119	11534_12409_5588	5.26295	2.23015	3.74655	2.04956	5.77916	0.569526	0.468024	0.518775	0.471399
18457_00121	10703_12576_5760	2.71544	6.82366	4.76955	2.44262	6.40758	0.629722	0.688288	0.659005	0.561803
18457_00122	10729_12827_5653	6.07232	6.02895	6.05063	2.17656	9.54702	0.580794	0.569876	0.575335	0.500609
18457_00125	10898_13258_5510	3.26915	1.88137	2.57526	1.81758	4.32566	0.488152	0.401492	0.444822	0.418043
18457_00126	11307_12960_5631	2.05734	1.97272	2.01503	1.97067	2.77109	0.497595	0.480689	0.489142	0.453254
18457_00127	10494_12410_6401	14.463	1.54338	8.00318	3.32433	15.306	0.556648	0.116575	0.336612	0.764596
18457_00128	12909_12264_5547	5.48959	7.27336	6.38148	2.14857	10.5296	0.519134	0.572721	0.545928	0.494171
18457_00129	12433_12412_5489	6.44262	3.75272	5.09767	1.71543	10.9213	0.463042	0.320865	0.391954	0.394549
18457_00135	21722_13924_5150	20.8211	2.80883	11.815	9.70261	13.2822	0.897675	0.671777	0.784726	2.2316
18457_00136	22116_14965_5395	4.52542	5.01189	4.76866	4.72357	5.00019	0.942688	0.934171	0.93843	1.08642
18457_00139	28315_13070_3997	20.9164	6.11646	13.5164	10.1426	13.9093	0.976519	0.938053	0.957286	2.3328
18457_00141	27423_14013_3365	7.73181	7.31837	7.52509	5.58862	8.28215	0.900701	0.883173	0.891937	1.28538
18457_00142	26512_13822_3602	3.43835	11.8511	7.64475	2.57908	11.0167	0.511177	0.692068	0.601623	0.593188
18457_00143	25720_12172_5333	3.94655	10.7738	7.36017	1.91632	13.7305	0.402199	0.518702	0.460451	0.440754
18457_00144	25513_13112_5240	6.3135	6.06271	6.1881	5.15918	6.78676	0.896816	0.885413	0.891114	1.18661
18457_00145	25621_13381_5462	3.29319	4.61742	3.9553	2.33587	5.68317	0.607143	0.621408	0.614275	0.53725
18457_00146	26388_12449_5322	7.44822	5.49781	6.47302	5.17886	6.74147	0.954653	0.943021	0.948837	1.19114
18457_00148	26975_12373_5365	5.93683	2.56529	4.25106	2.21846	6.44945	0.616175	0.493336	0.554756	0.510246
18457_00150	26587_12837_5414	3.52588	4.48814	4.00701	3.23843	4.4704	0.852075	0.844915	0.848495	0.744839
18457_00152	26102_13152_5283	1.98006	2.31222	2.14614	1.56195	4.4573	0.307715	0.270909	0.289312	0.359249
18457_00159	25049_13720_5324	5.43799	4.71479	5.07639	3.88966	5.95035	0.827787	0.798118	0.812952	0.894622
18457_00162	26242_13657_5403	33.7115	3.92873	18.8201	18.3797	19.2099	0.985856	0.893365	0.93961	4.22733
18457_00163	26345_13833_5443	3.89837	3.2226	3.56048	1.94088	6.04232	0.514454	0.416376	0.465415	0.446402
18457_00164	26818_13716_5466	6.99727	4.35985	5.67856	1.79336	12.287	0.504727	0.299741	0.402234	0.412473
18457_00184	24340_20616_3848	2.67801	5.48833	4.08317	2.64189	4.82193	0.760822	0.787094	0.773958	0.607635
18457_00188	22854_14490_5713	6.48703	5.26017	5.8736	1.74465	11.9473	0.448871	0.446018	0.447445	0.40127
18457_00190	26875_12304_5495	4.28025	14.683	9.48165	5.39705	9.9577	0.907855	0.953745	0.9308	1.24132
18457_00194	27210_12584_5645	14.3261	25.9507	20.1384	11.0195	28.4058	0.644856	0.726054	0.685455	2.53449
18457_00197	27241_12825_5655	11.6228	2.93183	7.27731	5.0436	8.52972	0.851288	0.665127	0.758207	1.16003
18457_00199	27611_12545_5893	4.01949	8.18546	6.10247	1.537	13.9425	0.305329	0.436728	0.371029	0.35351
18457_00202	27347_13102_5618	3.92616	5.18645	4.5563	2.93759	5.37654	0.819231	0.783262	0.801247	0.675646
18457_00203	27790_13172_5549	1.89388	3.96173	2.9278	1.32696	7.62144	0.24231	0.298517	0.270414	0.305201
18457_00204	24518_13783_5584	2.82287	4.61772	3.72029	2.5571	4.85556	0.676568	0.691767	0.684168	0.588133
18457_00205	25811_14257_5607	2.16001	4.69879	3.4294	1.17748	12.5862	0.207587	0.205121	0.206354	0.27082
18457_00206	27112_13774_5612	4.0937	2.2348	3.16425	2.5076	4.10871	0.699641	0.611453	0.655547	0.576748
18867_2903_x13633_y8787	13641_8782_2878	3.14989	4.61012	3.88	1.64998	8.32488	0.368284	0.381681	0.374982	0.379495
18867_3469_x10058_y10954	10055_10950_3466	12.2112	7.17618	9.69367	3.27249	13.5239	0.720356	0.644589	0.682472	0.752673
18867_3525_x9958_y10743	9953_10748_3527	2.44739	3.44899	2.94819	2.02128	4.38108	0.511962	0.514137	0.513049	0.464894
18867_3758_x14594_y6944	14594_6937_3747	3.00541	11.0038	7.0046	2.22409	10.6517	0.471359	0.644312	0.557836	0.511541
18867_3807_x9130_y11820	9132_11819_3795	3.12252	2.90188	3.0122	2.59642	3.67928	0.747262	0.68844	0.717851	0.597177
18867_3832_x10338_y8748	10381_8753_3826	1.82381	5.81911	3.82146	1.45339	9.57725	0.220349	0.338312	0.279331	0.33428
18867_3926_x8710_y12751	8715_12755_3925	3.9714	4.39245	4.18192	1.58471	10.1452	0.451102	0.282067	0.366584	0.364483
18867_4052_x9852_y8712	9839_8715_4046	2.86217	3.4212	3.14168	1.45348	8.94915	0.272456	0.237918	0.255187	0.3343
18867_4156_x9348_y9148	9336_9145_4147	3.29715	4.15638	3.72676	2.1069	5.73646	0.558715	0.531854	0.545284	0.484587
18867_4202_x26848_y7080	26849_7081_4195	9.08214	2.52511	5.80362	2.13082	9.07073	0.619184	0.43001	0.524597	0.490089
18867_4216_x9933_y8365	9933_8360_4216	30.3296	9.7243	20.0269	15.6042	21.5452	0.945062	0.861002	0.903032	3.58897
18867_4218_x8269_y11914	8267_11910_4209	2.12505	10.5331	6.32906	1.79313	11.8187	0.332265	0.507087	0.419676	0.41242
18867_4259_x9977_y8313	9976_8314_4254	2.21533	7.52319	4.86926	2.24486	7.26784	0.479498	0.634019	0.556759	0.516318
18867_4296_x31171_y9797	31166_9789_4284	2.5732	5.17372	3.87346	2.06957	6.29208	0.475567	0.554113	0.51484	0.476001
18867_4330_x29413_y7746	29400_7743_4315	2.82824	3.00221	2.91523	2.72278	3.56293	0.722584	0.719803	0.721193	0.626239
18867_4336_x10280_y7972	10273_7966_4324	21.6905	1.53124	11.6109	9.41566	22.3191	0.601259	0.0948718	0.348065	2.1656
18867_4392_x7633_y13301	7626_13298_4389	5.1037	10.6523	7.87798	2.96058	10.9598	0.649784	0.702323	0.676054	0.680933
18867_4397_x8352_y9768	8344_9760_4390	4.73322	6.37797	5.5556	4.77761	5.64978	0.977509	0.977404	0.977457	1.09885
18867_4421_x31775_y9812	31772_9808_4416	18.4907	2.62243	10.5566	3.89325	17.9921	0.628434	0.278079	0.453257	0.895447
18867_4457_x7592_y10554	7586_10543_4450	2.14687	1.96406	2.05547	1.76665	3.27448	0.434883	0.372962	0.403923	0.40633
18867_4473_x25161_y6054	25155_6054_4468	4.29365	6.77264	5.53315	2.4878	8.13198	0.603614	0.641046	0.62233	0.572194
18867_4513_x27588_y6824	27588_6822_4506	13.1123	1.16263	7.13744	3.83169	10.8181	0.670756	0.167223	0.418989	0.881289
18867_4605_x30309_y8068	30305_8072_4595	2.80532	3.42688	3.1161	2.32971	4.32012	0.62704	0.596272	0.611656	0.535833
18867_4647_x12409_y6656	12394_6655_4641	5.86968	5.66927	5.76948	4.30751	6.2985	0.900746	0.883292	0.892019	0.990727
18867_4689_x11723_y7039	11705_7036_4674	2.69453	3.69595	3.19524	1.77468	6.74462	0.419071	0.314266	0.366669	0.408176
18867_4768_x26326_y6150	26325_6149_4756	5.52539	2.70919	4.11729	1.85034	7.41893	0.506022	0.401071	0.453546	0.425578
18867_4776_x28359_y6621	28381_6628_4773	4.15513	5.3934	4.77426	3.85674	5.28977	0.872493	0.868928	0.870711	0.88705
18867_4801_x7068_y12938	7071_12934_4800	2.59955	4.37845	3.489	2.12172	5.40457	0.538751	0.548743	0.543747	0.487996
18867_4817_x16327_y15739	16319_15734_4816	2.24119	4.35183	3.29651	1.29681	9.83765	0.233636	0.258802	0.246219	0.298266
18867_4824_x31628_y8902	31632_8900_4814	4.12195	1.82304	2.9725	1.32204	9.69463	0.243345	0.148745	0.196045	0.304069
18867_4831_x27808_y6496	27815_6492_4827	3.77537	11.5932	7.6843	4.0335	8.89592	0.836906	0.839347	0.838126	0.927705
18867_4874_x16831_y16618	16832_16620_4864	5.80045	7.69164	6.74605	5.6744	7.02786	0.945591	0.952705	0.949148	1.30511
18867_4889_x28329_y6770	28326_6767_4884	5.76297	7.96394	6.86346	6.0214	7.58661	0.879286	0.889456	0.884371	1.38492
18867_4954_x9860_y7599	9859_7593_4948	2.41707	3.5692	2.99313	1.54369	6.83892	0.38844	0.309844	0.349142	0.355049
18867_4957_x30093_y7560	30087_7550_4952	3.42292	7.22688	5.3249	2.0375	9.05928	0.47192	0.546982	0.509451	0.468625
18867_4984_x30860_y8156	30859_8159_4987	4.22195	5.30466	4.76331	1.86095	9.10047	0.429211	0.470145	0.449678	0.428019
18867_5082_x26232_y14941	26239_14936_5078	3.87442	4.34505	4.10973	3.56384	4.53513	0.876814	0.857183	0.866998	0.819683
18867_5169_x12576_y5864	12577_5858_5173	1.81076	24.5407	13.1757	10.8219	19.7821	0.156627	0.711342	0.433984	2.48904
18867_5194_x29530_y6807	29535_6808_5190	11.2684	12.3575	11.8129	3.94705	19.6928	0.56094	0.587399	0.57417	0.907821
18867_5203_x10027_y7237	10041_7237_5202	4.30123	8.64731	6.47427	2.53884	10.1294	0.52735	0.62387	0.57561	0.583933
18867_5287_x32054_y8614	32053_8603_5281	7.87478	10.4976	9.18618	3.65376	10.5954	0.861981	0.840356	0.851168	0.840365
18867_5319_x14289_y4114	14288_4110_5313	22.3093	6.07647	14.1929	9.15625	15.564	0.918358	0.844013	0.881186	2.10594
18867_5408_x30554_y7318	30551_7312_5396	4.58768	5.19724	4.89246	2.11057	8.09789	0.530227	0.52815	0.529188	0.485431
18867_5486_x20836_y5690	20827_5682_5484	2.27755	3.32666	2.80211	1.77729	5.45946	0.408256	0.35073	0.379493	0.408777
18867_5640_x21236_y5683	21236_5687_5636	7.97375	5.6624	6.81807	2.64172	9.53387	0.685401	0.662093	0.673747	0.607596
18867_5894_x10157_y6463	10157_6458_5894	4.90565	4.38338	4.64451	1.48042	11.9452	0.369648	0.282694	0.326171	0.340497
18867_5942_x29015_y5711	29025_5717_5945	3.69837	34.4368	19.0676	8.0451	25.8868	0.56092	0.735766	0.648343	1.85037
18867_6408_x9343_y6158	9361_6167_6419	4.91928	5.29426	5.10677	1.93305	9.50114	0.47343	0.477495	0.475463	0.444601
18867_6413_x20950_y6015	20950_6006_6410	2.30915	2.56045	2.4348	1.58058	5.03961	0.38491	0.290909	0.33791	0.363533
18867_6985_x12525_y4095	12520_4088_6970	3.80864	3.2968	3.55272	1.68417	7.59627	0.372288	0.369195	0.370741	0.387359
18867_6986_x31479_y5932	31468_5933_6988	3.6524	3.38124	3.51682	3.10331	4.29576	0.739139	0.727965	0.733552	0.713761
18867_7123_x11808_y5131	11800_5122_7110	5.41251	13.5835	9.49801	4.17408	14.5688	0.483618	0.674855	0.579237	0.960038
18867_7172_x22280_y4802	22279_4797_7171	10.4059	2.19042	6.29815	1.99158	10.4133	0.614397	0.327147	0.470772	0.458063
18867_7541_x13210_y4462	13214_4468_7541	3.49606	2.47197	2.98401	1.84098	5.17805	0.470029	0.35943	0.414729	0.423425
18867_7583_x22567_y18119	22571_18144_7595	19.4554	1.08641	10.2709	9.19751	15.7909	0.714671	0.085879	0.400275	2.11543
18867_7584_x10560_y5816	10560_5814_7576	4.08104	7.63092	5.85598	1.85307	11.3574	0.44116	0.473694	0.457427	0.426206
18867_7790_x21511_y18480	21511_18477_7787	4.28872	1.666	2.97736	1.47676	5.87452	0.491851	0.272429	0.38214	0.339655
18454_00002	8066_9096_5055	1.79809	6.45182	4.12495	1.35786	9.56805	0.202728	0.408538	0.305633	0.312308
18454_00010	12768_7416_3799	7.86764	2.86158	5.36461	2.27208	7.61107	0.672578	0.530013	0.601296	0.522578
18454_00011	10549_8231_3661	6.94813	9.09133	8.01973	3.59367	8.37516	0.9503	0.94898	0.94964	0.826544
18454_00014	9154_9316_3784	1.50672	6.62722	4.06697	1.35141	9.15834	0.245604	0.400818	0.323211	0.310824
18454_00015	8912_9828_4049	3.42213	6.14904	4.78559	1.82551	9.44203	0.463542	0.417389	0.440465	0.419867
18454_00016	11911_9649_3246	7.81305	16.4958	12.1544	7.56634	12.5907	0.966805	0.960784	0.963795	1.74026
18454_00017	12810_9515_3046	5.11853	9.15186	7.1352	5.35525	7.31311	0.968306	0.970725	0.969515	1.23171
18454_00018	11880_8371_3517	2.43973	2.81116	2.62544	1.44539	8.45857	0.22944	0.170761	0.200101	0.33244
18454_00020	11114_8689_3670	11.5273	1.97871	6.75302	2.07192	10.7096	0.608774	0.345125	0.476949	0.476542
18454_00021	11095_8838_3989	1.91579	1.78059	1.84819	1.49029	3.99781	0.263248	0.187023	0.225135	0.342767
18454_00022	12255_9685_3496	4.65787	5.35145	5.00466	3.2309	5.6372	0.852532	0.847743	0.850137	0.743107
18454_00024	10861_7438_4677	3.10477	4.48345	3.79411	0.974622	10.7838	0.280577	0.303726	0.292151	0.224163
18454_00027	11178_8643_4240	7.80155	2.99895	5.40025	1.659	11.7447	0.513054	0.235294	0.374174	0.38157
18454_00028	14340_9235_2971	14.2665	3.24238	8.75444	3.60918	9.86764	0.880643	0.795611	0.838127	0.830111
18454_00029	10165_10006_3396	4.05187	3.82364	3.93775	2.41304	5.86168	0.596127	0.594642	0.595385	0.554999
18454_00039	10953_10840_3697	3.08584	2.81707	2.95145	2.49275	3.75448	0.694425	0.656781	0.675603	0.573333
18454_00046	11594_11244_5462	1.90681	2.64711	2.27696	1.43787	5.64754	0.310061	0.229793	0.269927	0.33071
18454_00048	12894_11836_5471	1.40852	2.55711	1.98281	1.24951	6.64083	0.121173	0.163743	0.142458	0.287387
18454_00050	17300_11497_4968	3.39197	2.4836	2.93778	1.60569	6.34941	0.379315	0.28704	0.333178	0.369309
18454_00051	13568_12314_5334	3.93807	3.97937	3.95872	3.45839	4.245	0.904175	0.885482	0.894828	0.79543
18454_00052	13284_12390_5515	2.11488	3.03614	2.57551	1.72014	4.83043	0.371875	0.384495	0.378185	0.395632
18454_00053	16904_11500_4979	6.02157	4.36925	5.19541	1.81506	10.4483	0.480392	0.367869	0.424131	0.417464
18454_00054	15964_13035_5370	6.2644	4.15205	5.20823	3.78528	5.70397	0.893874	0.871178	0.882526	0.870614
18454_00055	16744_13023_5123	14.3908	9.24363	11.8172	5.08755	13.1204	0.907278	0.861004	0.884141	1.17014
18454_00056	17080_12740_5108	2.42998	6.15566	4.29282	2.1118	7.3722	0.507917	0.522832	0.515375	0.485714
18454_00057	17212_12748_5316	5.51603	6.46466	5.99035	2.58076	8.12361	0.686882	0.686531	0.686706	0.593575
18454_00058	17348_12852_5301	5.75627	2.69816	4.22721	2.06139	6.59991	0.577128	0.475295	0.526212	0.47412
18454_00059	10282_9748_6390	2.34835	2.42599	2.38717	2.25029	3.07591	0.619334	0.598942	0.609138	0.517567
18454_00063	10546_10748_6698	5.19761	5.26875	5.23318	1.85333	10.3943	0.446086	0.424295	0.43519	0.426266
18454_00064	11344_10440_5730	7.50721	1.51257	4.50989	1.6094	8.49201	0.5262	0.240428	0.383314	0.370162
18454_00065	12543_10574_5599	8.97856	1.80677	5.39266	1.9689	8.79162	0.597757	0.34392	0.470838	0.452847
18454_00066	12090_11506_5621	2.26125	7.23965	4.75045	1.45537	12.7776	0.227135	0.328574	0.277855	0.334735
18454_00067	11110_10996_6240	17.6971	6.25859	11.9779	5.64189	12.929	0.928914	0.887614	0.908264	1.29763
18454_00068	10359_12460_5566	4.03609	2.1644	3.10025	2.36197	3.9997	0.690812	0.576894	0.633853	0.543253
18454_00069	10000_11518_6792	1.53971	9.23383	5.38677	1.07456	15.4668	0.15622	0.3321	0.24416	0.247149
18454_00070	12016_12064_5916	11.8057	7.20174	9.50373	3.9239	10.604	0.906079	0.837838	0.871959	0.902497
18454_00071	12562_12218_5605	2.67084	1.67109	2.17096	1.32723	5.38408	0.292878	0.15711	0.224994	0.305263
18454_00072	12802_12051_5796	5.21571	5.3007	5.25821	3.83656	5.798	0.878812	0.885591	0.882201	0.882409
18454_00073	12084_12238_6192	6.01048	5.29815	5.65431	2.65955	7.45084	0.720389	0.690099	0.705244	0.611696
18454_00074	16747_10834_5656	6.76907	2.13243	4.45075	2.4234	6.03723	0.691118	0.559569	0.625344	0.557382
18454_00075	14222_12605_5718	2.25505	8.01063	5.13284	1.80224	9.54083	0.330236	0.507329	0.418782	0.414515
18454_00080	22338_6802_3944	3.85768	6.72533	5.2915	1.81632	10.2657	0.3814	0.488885	0.435143	0.417754
18454_00086	24444_7662_4030	3.22192	3.57205	3.39699	2.03012	5.55361	0.526844	0.498622	0.512733	0.466928
18454_00090	25341_9654_3592	6.0073	5.53574	5.77152	1.79873	12.1868	0.462984	0.3681	0.415542	0.413708
18454_00092	24239_7602_4278	2.33409	6.69138	4.51273	1.67103	9.54849	0.315689	0.421181	0.368435	0.384337
18454_00093	25496_7550_4583	3.37005	9.70615	6.5381	1.18271	18.5831	0.221807	0.360018	0.290912	0.272023
18454_00095	18127_11443_5011	2.68319	2.49637	2.58978	1.07768	9.91914	0.212731	0.158144	0.185437	0.247866
18454_00096	18763_11324_4930	3.98172	6.9395	5.46061	1.92848	10.0451	0.43828	0.500411	0.469345	0.44355
18454_00097	18646_11247_5082	2.56848	4.84806	3.70827	2.08279	5.78343	0.544632	0.533613	0.539122	0.479042
18454_00098	19264_11104_4988	4.12198	21.8768	12.9994	9.8503	13.6689	0.885482	0.953878	0.91968	2.26557
18454_00099	19330_12310_5169	1.39602	22.7958	12.0959	9.83377	20.4149	0.106574	0.598106	0.35234	2.26177
18454_00100	19388_12344_5279	6.57552	1.403	3.98926	1.5279	7.63779	0.505449	0.213884	0.359667	0.351417
18454_00101	19480_12380_5258	2.84687	4.99801	3.92244	1.9343	6.82195	0.464438	0.476976	0.470707	0.444889
18454_00105	23476_11302_5498	5.97643	7.54087	6.75865	1.65147	14.9503	0.422744	0.394252	0.408498	0.379838
18454_00106	23360_11960_5430	2.11036	1.31368	1.71202	0.881974	4.35477	0.291672	0.193617	0.242644	0.202854
18454_00107	23078_12234_5440	3.24938	6.2817	4.76554	2.73673	5.98617	0.709116	0.750095	0.729605	0.629448
18454_00109	24348_11886_5510	2.79158	5.05468	3.92313	1.92985	6.84697	0.476149	0.479343	0.477746	0.443866
18454_00111	27330_9542_4017	2.27817	1.8404	2.05929	1.8225	3.23534	0.439295	0.390689	0.414992	0.419175
18454_00126	23804_8543_6170	4.58798	3.51217	4.05008	1.45342	11.1104	0.328326	0.249092	0.288709	0.334287
18454_00127	23649_9306_5890	4.5423	2.08596	3.31413	2.10155	5.0959	0.583376	0.455375	0.519376	0.483357
18454_00129	24934_8577_6246	8.30159	1.76885	5.03522	2.01109	8.05506	0.583	0.362797	0.472899	0.462551
18454_00130	18916_10614_5572	4.15119	4.69868	4.42494	3.70262	4.90662	0.873468	0.859324	0.866396	0.851603
18454_00131	21346_12301_5810	5.88464	1.47883	3.68173	1.19408	11.5883	0.317713	0.0803223	0.199018	0.274638
18454_00132	21542_12226_6069	4.12082	4.26818	4.1945	1.35557	12.014	0.317302	0.262484	0.289893	0.311781
18454_00133	23567_10221_5731	3.64929	6.1931	4.92119	1.97025	8.87701	0.466463	0.514155	0.490309	0.453157
18454_00134	24048_10630_5797	4.9844	4.98051	4.98245	3.33677	6.25246	0.773304	0.716814	0.745059	0.767457
18454_00135	22902_11450_5649	8.63443	7.61583	8.12513	1.60874	18.8413	0.451425	0.350154	0.40079	0.37001
18454_00136	22267_11484_5875	3.47799	4.37861	3.9283	1.34429	9.41158	0.3764	0.34067	0.358535	0.309187
18454_00137	23512_10906_5627	4.26619	4.4363	4.35124	3.42718	4.82995	0.861987	0.857242	0.859614	0.788251
18454_00138	23361_10914_5923	7.7931	14.54	11.1666	1.39521	28.9931	0.247002	0.480998	0.364	0.320898
18454_00139	23923_10734_6054	3.80569	6.66357	5.23463	1.44732	14.4625	0.342593	0.295724	0.319158	0.332884
18454_00140	23424_11372_5861	2.11174	4.08129	3.09651	1.46668	7.31315	0.281212	0.33627	0.308741	0.337336
18454_00141	23378_11472_6137	2.88025	2.65451	2.76738	2.0879	4.23748	0.552914	0.502133	0.527523	0.480217
18454_00142	24000_10886_6362	3.93853	10.4405	7.18952	2.12513	12.3517	0.446664	0.573084	0.509874	0.48878
18454_00143	23432_11208_6463	6.03804	1.42981	3.73393	0.900448	14.4469	0.333708	0.0568834	0.195295	0.207103
18454_00144	23918_11118_6703	4.59092	5.51273	5.05182	4.27807	5.5638	0.890643	0.877926	0.884285	0.983956
18454_00145	24656_11090_5788	5.11129	8.34001	6.72565	4.69176	6.87905	0.967957	0.973507	0.970732	1.0791
18454_00146	24641_11243_5981	1.83276	4.63258	3.23267	1.54131	6.90089	0.330469	0.377132	0.353801	0.354501
18454_00147	24833_11138_6188	6.06509	6.59837	6.33173	1.58773	13.5606	0.458534	0.393534	0.426034	0.365178
18454_00148	25215_11469_5624	3.29368	8.38215	5.83792	1.21916	15.0256	0.244128	0.407345	0.325736	0.280407
18454_00149	24239_10161_6659	4.30093	4.2899	4.29542	1.91611	7.78315	0.471814	0.453802	0.462808	0.440705
18454_00150	24314_10038_6799	4.07785	2.46238	3.27012	2.35364	4.04126	0.720144	0.663737	0.69194	0.541337
18454_00151	24086_10760_6625	4.91841	6.17339	5.5459	2.13175	8.6883	0.595865	0.543954	0.569909	0.490302
18454_00152	24682_10884_6727	2.88742	3.00453	2.94598	2.49195	3.66564	0.716256	0.674406	0.695331	0.573148
18454_00153	22614_11652_5824	3.11452	10.6737	6.89411	3.21745	8.66296	0.675459	0.782985	0.729222	0.740013
18454_00154	22548_12075_5628	13.704	2.85666	8.28031	5.21535	13.6248	0.719692	0.248459	0.484076	1.19953
18454_00155	22566_12014_5742	3.59817	6.41705	5.00761	1.31944	12.907	0.261252	0.392165	0.326709	0.303471
18454_00156	22896_11894_6078	2.54132	8.27827	5.4098	2.08461	8.62314	0.45584	0.586893	0.521366	0.47946
18454_00157	23885_11840_5835	4.37152	9.69872	7.03512	1.37023	17.4235	0.272325	0.423527	0.347926	0.315153
18454_00158	23450_12094_5595	2.07848	4.0805	3.07949	0.921148	12.4957	0.13684	0.226514	0.181677	0.211864
18454_00159	23974_12308_5888	2.92053	1.6528	2.28666	1.06432	5.79248	0.387092	0.188781	0.287937	0.244794
18454_00160	22186_12774_5823	5.0594	4.6171	4.83825	2.2976	7.0742	0.627606	0.594412	0.611009	0.528448
18454_00161	21894_12630_5866	2.62039	3.11574	2.86807	2.36942	3.61224	0.677865	0.65032	0.664092	0.544967
18454_00162	24226_11758_5683	6.86249	8.43728	7.64989	2.00607	14.0523	0.501405	0.501527	0.501466	0.461396
18454_00163	24756_11776_5574	2.64749	9.1081	5.87779	2.96625	7.10816	0.713867	0.808591	0.761229	0.682238
18454_00164	24074_11999_5836	33.7113	7.71432	20.7128	17.4077	22.5661	0.951144	0.76161	0.856377	4.00377
18454_00165	24090_11512_5900	5.09835	13.919	9.50869	3.08766	11.468	0.751846	0.824339	0.788093	0.710162
18454_00166	24346_12498_5580	7.35356	2.8559	5.10473	2.13089	8.18217	0.579341	0.472656	0.525999	0.490105
18454_00167	24726_12496_5668	3.03354	3.53708	3.28531	1.9721	5.52582	0.498233	0.488492	0.493362	0.453583
18454_00168	24608_12566_5601	2.28962	1.91699	2.1033	1.68905	3.6746	0.38522	0.301808	0.343514	0.388481
18454_00169	24334_12912_5520	4.90467	9.61369	7.25918	1.8939	13.9351	0.438718	0.493974	0.466346	0.435597
18454_00170	25422_10688_7136	44.7842	2.94786	23.866	23.4204	25.7326	0.940731	0.637405	0.789068	5.38669
18454_00171	25156_11142_6979	1.68405	3.58846	2.63626	1.07156	8.8392	0.153976	0.230769	0.192373	0.246459
18454_00174	8368_14629_4114	2.3382	3.59715	2.96768	1.62675	6.2648	0.324778	0.353153	0.338966	0.374152
18454_00176	16450_13224_5323	22.7279	4.65081	13.6894	10.8686	14.4484	0.962084	0.832263	0.897173	2.49978
18454_00177	16666_13346_5300	5.81515	3.59193	4.70354	2.66329	6.05658	0.736816	0.678872	0.707844	0.612557
18454_01000	9950_10506_5446	2.84881	2.89078	2.86979	2.46132	3.75831	0.653151	0.62268	0.637916	0.566104
18454_01001	10896_11381_5514	4.21665	3.91038	4.06352	3.10589	4.94244	0.775578	0.753796	0.764687	0.714355
18454_01004	11290_10906_5357	3.39228	3.67693	3.5346	3.45144	3.95436	0.844449	0.840967	0.842708	0.793831
18454_01005	11090_11104_5472	3.13446	2.49091	2.81269	0.927357	9.37969	0.273394	0.186855	0.230125	0.213292
18454_01006	9900_12410_5464	4.49883	5.24496	4.8719	4.51008	5.26176	0.900048	0.90119	0.900619	1.03732
18454_01007	10332_12738_5372	8.78381	4.02702	6.40541	3.53474	7.29493	0.867436	0.811579	0.839508	0.81299
18454_01009	11110_11680_5493	14.693	4.39574	9.54436	4.88566	12.0764	0.81462	0.601894	0.708257	1.1237
18454_01010	11388_11514_5498	9.51818	0.893817	5.206	2.41201	9.82526	0.555715	0.0253012	0.290508	0.554762
18454_01011	11184_11896_5516	3.57923	3.46063	3.51993	3.52803	3.85833	0.873444	0.853556	0.8635	0.811447
18454_01012	11356_11866_5356	3.15778	4.30106	3.72942	1.63648	8.37568	0.337714	0.363376	0.350545	0.37639
18454_01013	12234_11818_5504	2.35746	3.62715	2.9923	1.55191	7.05751	0.321105	0.290703	0.305904	0.356939
18454_01014	12512_12040_5369	4.133	3.09288	3.61294	3.1732	4.23506	0.809642	0.749198	0.77942	0.729836
18454_01015	11819_12526_5397	15.2076	5.41303	10.3103	2.31929	17.3065	0.620555	0.438098	0.529327	0.533437
18454_01018	12802_12632_5488	9.47946	7.5418	8.51063	2.59889	12.1401	0.689599	0.637653	0.663626	0.597745
18454_01021	10726_8144_6060	3.34623	1.32717	2.3367	1.00743	10.1026	0.18702	0.0701396	0.12858	0.231709
18454_01022	10611_9451_5689	2.46947	5.88708	4.17828	2.18158	6.5405	0.518396	0.586239	0.552317	0.501763
18454_01023	9803_10616_5770	27.6601	4.02502	15.8426	11.9907	26.6088	0.686681	0.238281	0.462481	2.75786
18454_01030	9536_11090_5756	5.14619	10.9945	8.07034	1.52821	17.6422	0.333013	0.481578	0.407296	0.351488
18454_01031	9523_11004_5812	2.90172	4.07451	3.48812	2.54705	4.53633	0.694875	0.664874	0.679875	0.585821
18454_01032	9490_11436_5843	10.4708	12.4562	11.4635	2.49837	17.1674	0.609576	0.666077	0.637827	0.574625
18454_01033	9665_11442_5792	5.8766	3.28342	4.58001	1.67054	9.66292	0.445599	0.323999	0.384799	0.384224
18454_01034	9658_10924_6016	7.39176	2.12343	4.75759	1.45379	10.3324	0.49293	0.217223	0.355076	0.334372
18454_01035	9751_11155_5888	5.96884	6.25583	6.11233	1.4937	16.1967	0.331769	0.325296	0.328533	0.343551
18454_01038	10056_10882_5562	2.73993	6.90396	4.82195	1.38823	11.73	0.244986	0.409246	0.327116	0.319293
18454_01039	10224_10972_5815	4.33746	3.00586	3.67166	1.28665	9.16358	0.418917	0.255261	0.337089	0.29593
18454_01040	10496_10910_5552	3.60217	13.4743	8.53823	1.8432	16.3499	0.371681	0.518392	0.445037	0.423936
18454_01041	10426_10788_5755	2.88402	5.92054	4.40228	1.49392	11.3331	0.314733	0.316874	0.315803	0.343602
18454_01042	10392_11064_5743	3.83647	2.32429	3.08038	2.39861	4.02132	0.670643	0.614018	0.64233	0.55168
18454_01043	10916_10916_5724	4.41503	3.3233	3.86917	1.5866	8.46354	0.390969	0.34086	0.365914	0.364918
18454_01044	10257_11332_5673	2.07475	5.13187	3.60331	1.39402	8.84677	0.27932	0.351118	0.315219	0.320625
18454_01045	9896_11131_5725	5.61757	5.32465	5.47111	2.78619	6.39976	0.8396	0.785208	0.812404	0.640824
18454_01047	10731_11298_5763	2.43636	3.57274	3.00455	2.13485	4.39003	0.571397	0.54383	0.557613	0.491015
18454_01048	10505_11234_5988	6.71045	3.00954	4.85999	1.67272	10.1798	0.46694	0.299734	0.383337	0.384726
18454_01049	10590_11454_6010	2.35441	2.3391	2.34676	1.46754	6.00962	0.26176	0.225609	0.243684	0.337534
18454_01050	8949_10400_6409	4.05692	4.11778	4.08735	3.07964	4.98723	0.760112	0.768565	0.764339	0.708317
18454_01051	10980_10640_5537	5.32294	5.51097	5.41696	5.24435	5.78981	0.917308	0.909609	0.913458	1.2062
18454_01052	11730_10802_5577	2.66429	4.79159	3.72794	1.44174	11.196	0.23674	0.256291	0.246515	0.3316
18454_01053	11511_10761_5727	3.25705	10.4054	6.8312	2.54319	9.73572	0.560405	0.6875	0.623953	0.584934
18454_01054	11219_11056_5905	15.093	5.24067	10.1669	2.39588	16.8704	0.624125	0.445652	0.534889	0.551052
18454_01055	9885_11516_5737	4.44154	3.0528	3.74717	1.36711	9.5313	0.387512	0.24397	0.315741	0.314435
18454_01056	10834_11841_5525	5.5486	7.1002	6.3244	2.21012	10.5394	0.529325	0.570917	0.550121	0.508328
18454_01059	11239_11790_5598	42.0372	12.2459	27.1416	24.213	27.1416	1	1	1	5.56899
18454_01060	11386_11750_5858	4.9948	3.67383	4.33431	1.23489	11.4114	0.389845	0.265704	0.327774	0.284025
18454_01061	11288_11812_5803	10.8593	20.6811	15.7702	12.8445	15.9908	0.979135	0.988023	0.983579	2.95424
18454_01062	11858_11856_5543	6.03663	5.69448	5.86555	4.6604	6.19456	0.938303	0.925174	0.931739	1.07189
18454_01063	11584_11714_5753	2.92787	6.86468	4.89628	2.34839	7.54808	0.542558	0.603985	0.573271	0.54013
18454_01064	11714_12396_5682	2.58378	8.87759	5.73069	2.05426	9.91821	0.478969	0.537456	0.508213	0.47248
18454_01066	12566_12682_5610	26.9506	1.40558	14.1781	8.76226	21.3669	0.6623	0.148747	0.405523	2.01532
18454_01067	12835_12444_5753	5.58777	2.63284	4.1103	2.04606	6.84303	0.558293	0.418926	0.48861	0.470594
18454_01069	12172_12978_5563	3.33107	3.09117	3.21112	2.76201	3.92901	0.742872	0.71061	0.726741	0.635262
18454_01072	12584_13104_5694	7.25079	1.81201	4.5314	1.8179	8.11094	0.511735	0.314873	0.413304	0.418117
18454_01073	12908_12972_5846	1.75587	3.07197	2.41392	1.13463	9.33945	0.146316	0.17688	0.161598	0.260965
18454_01074	12486_12834_5882	3.0201	3.09734	3.05872	1.38857	7.69134	0.365305	0.259215	0.31226	0.319371
18454_01075	13500_12590_5684	4.65552	12.6487	8.65213	1.63735	19.0851	0.339189	0.452025	0.395607	0.37659
18454_01078	25176_8650_4529	1.68232	12.1304	6.90635	2.14575	10.6375	0.276357	0.61568	0.446018	0.493522
18454_01079	23827_9500_5907	4.36942	1.95247	3.16095	1.34868	10.9739	0.24891	0.115322	0.182116	0.310196
18454_01080	23960_9740_5879	14.0023	7.61548	10.8089	6.15619	11.3614	0.954399	0.925926	0.940162	1.41592
18454_01081	24000_9726_6082	2.70721	1.85665	2.28193	1.70523	3.78389	0.491942	0.429971	0.460956	0.392203
18454_01082	24122_9817_5811	2.65132	7.13127	4.8913	1.82038	9.34699	0.438401	0.456839	0.44762	0.418687
18454_01085	24254_9772_6028	3.15989	3.83407	3.49698	3.12117	3.95208	0.819775	0.817935	0.818855	0.717869
18454_01086	24669_9795_5945	4.25036	4.38195	4.31615	4.1168	4.66398	0.90132	0.891292	0.896306	0.946864
18454_01089	25032_9744_6180	6.23964	8.49701	7.36833	1.89429	14.5192	0.457258	0.462077	0.459668	0.435687
18454_01090	25312_9800_5791	3.56655	5.10971	4.33813	2.05953	7.27094	0.499083	0.528242	0.513662	0.473692
18454_01091	25228_9341_5910	10.1879	8.65692	9.42239	1.81414	19.6889	0.48349	0.404362	0.443926	0.417252
18454_01092	24686_9478_6291	8.42096	4.03177	6.22636	1.47972	14.9708	0.408623	0.302486	0.355554	0.340336
18454_01093	24654_9618_6356	6.47141	2.44552	4.45846	1.82398	8.22531	0.522117	0.35058	0.436348	0.419515
18454_01094	23800_10361_5821	3.36557	2.45644	2.91101	1.57319	6.18562	0.400405	0.28509	0.342748	0.361834
18454_01095	23960_10072_5964	11.2202	9.24548	10.2329	2.26917	17.2178	0.564973	0.570265	0.567619	0.521909
18454_01096	24050_10221_6082	2.50023	3.95312	3.22667	1.05935	13.8853	0.159077	0.183734	0.171405	0.24365
18454_01097	24070_10298_6000	1.37893	4.82083	3.09988	1.22979	7.29419	0.255844	0.363021	0.309433	0.282852
18454_01098	24067_10251_5843	5.32911	4.85639	5.09275	1.66036	11.0772	0.411035	0.383994	0.397515	0.381883
18454_01099	24555_10514_5636	2.23146	2.88722	2.55934	0.936899	11.0404	0.193537	0.153979	0.173758	0.215487
18454_01100	24790_10524_5646	2.28363	6.63574	4.45969	1.16877	14.5235	0.135774	0.323061	0.229417	0.268817
18454_01101	24708_10418_5821	13.5301	9.14844	11.3393	1.78652	23.2219	0.512434	0.40917	0.460802	0.4109
18454_01103	24366_10219_5891	5.72336	6.12098	5.92217	3.91678	6.4332	0.900831	0.89755	0.89919	0.900859
18454_01104	24373_9998_6175	4.53256	8.09725	6.31491	1.83464	12.2897	0.41391	0.493356	0.453633	0.421967
18454_01105	24713_10204_6011	10.3426	7.51657	8.92958	1.21339	20.7657	0.407852	0.404885	0.406369	0.27908
18454_01106	24948_10223_5932	3.55142	6.28332	4.91737	2.09479	8.17627	0.477396	0.565429	0.521412	0.481802
18454_01107	24206_10364_6151	4.38349	4.7474	4.56544	2.53722	5.96083	0.731332	0.67407	0.702701	0.583561
18454_01108	24656_10558_6151	12.9506	4.39637	8.6735	4.92351	9.11255	0.953775	0.90939	0.931583	1.13241
18454_01109	25410_10102_5717	4.56689	7.41312	5.99	1.69874	13.6509	0.392146	0.37759	0.384868	0.39071
18454_01110	25468_10272_5842	4.62653	19.8682	12.2474	3.88926	13.5039	0.855511	0.904641	0.880076	0.89453
18454_01111	25382_10380_5760	4.12554	4.98343	4.55448	2.81372	5.84978	0.724347	0.71415	0.719248	0.647156
18454_01112	25332_9928_5918	2.99533	2.81523	2.90528	2.54298	3.31334	0.791607	0.776655	0.784131	0.584885
18454_01114	25312_10170_6060	1.76892	6.88149	4.3252	1.09611	12.3294	0.175872	0.334544	0.255208	0.252105
18454_01115	25134_10314_5873	11.1309	8.15787	9.64437	5.89137	9.8489	0.977991	0.971906	0.974949	1.35502
18454_01116	25570_10370_5868	5.5153	2.59998	4.05764	2.56786	5.37976	0.698527	0.613607	0.656067	0.590608
18454_01117	25399_10387_6100	5.96313	8.71649	7.33981	2.25338	12.1821	0.533857	0.582267	0.558062	0.518277
18454_01118	25770_10506_5943	11.893	9.46933	10.6812	2.24935	24.1506	0.586895	0.294186	0.44054	0.517351
18454_01119	24310_10710_5836	27.4428	5.70988	16.5763	12.4676	20.0997	0.861225	0.614951	0.738088	2.86755
18454_01120	24728_10902_5563	5.37468	7.96019	6.66744	2.0514	11.8459	0.496277	0.5235	0.509889	0.471822
18454_01121	24921_10888_5542	2.14848	1.59995	1.87421	1.34792	5.14547	0.225918	0.116379	0.171149	0.310022
18454_01122	24546_11198_5705	5.05221	3.46158	4.25689	2.6586	5.74576	0.669096	0.643254	0.656175	0.611478
18454_01123	25682_10690_6025	22.3614	3.07182	12.7166	10.4743	14.9474	0.86078	0.690591	0.775685	2.40909
18454_01124	25623_10908_5879	4.51426	3.89603	4.20514	1.45701	12.342	0.317415	0.230361	0.273888	0.335112
18454_01125	24676_9988_6280	3.85094	4.73907	4.295	1.20674	17.8156	0.213886	0.180247	0.197067	0.27755
18454_01126	24892_9852_6237	2.44247	16.4434	9.44294	2.52921	13.7656	0.530283	0.666667	0.598475	0.581718
18454_01127	25128_9986_6218	3.57521	6.00916	4.79218	3.06265	5.56182	0.834446	0.801527	0.817986	0.70441
18454_01130	11388_13270_5395	6.30347	11.1903	8.74691	1.40752	24.2586	0.294118	0.35302	0.323569	0.32373
18454_01131	16336_13141_5078	9.39521	3.69784	6.54653	4.22927	6.98621	0.931798	0.893006	0.912402	0.972732
18454_01132	10912_13344_5637	3.78528	7.01086	5.39807	3.61644	6.09342	0.831476	0.862888	0.847182	0.831781
18454_01133	11003_13229_5734	2.13626	4.42553	3.2809	0.740934	14.5534	0.191603	0.182293	0.186948	0.170415
18454_01134	11385_13576_5566	1.96736	5.58524	3.7763	1.50697	12.2883	0.255311	0.227597	0.241454	0.346603
pre_18454_00305	23534_6544_4515	3.2807	4.51239	3.89655	2.79598	5.32448	0.65651	0.661582	0.659046	0.643075
pre_18454_00376	24182_7658_3801	12.9269	3.68428	8.3056	2.1341	17.7739	0.523426	0.240758	0.382092	0.490843
pre_18454_00377	24187_8216_3260	14.7354	3.47463	9.10502	2.49222	17.0956	0.565437	0.277399	0.421418	0.573211
pre_18454_00450	24863_7496_3846	1.91954	6.57855	4.24904	1.83195	7.59447	0.338428	0.495451	0.41694	0.421349
pre_18454_00579	26098_7382_4682	1.87904	2.12643	2.00274	1.65777	3.46827	0.319846	0.299869	0.309858	0.381287
pre_18454_00865	29088_10666_4969	27.3061	14.9686	21.1373	12.3343	32.5964	0.715499	0.527669	0.621584	2.83689
18455_00002	9247_10901_5337	1.90126	5.61227	3.75676	1.51762	10.4023	0.237858	0.281511	0.259684	0.349053
18455_00004	15030_10205_3613	2.02214	3.13538	2.57876	1.04529	13.181	0.165165	0.119975	0.14257	0.240417
18455_00005	12326_10401_3614	9.08974	11.1216	10.1057	1.41161	23.6361	0.409263	0.397426	0.403344	0.32467
18455_00007	12159_10710_3576	7.83249	12.8511	10.3418	7.63642	10.6761	0.966289	0.962694	0.964491	1.75638
18455_00008	12131_10488_3882	1.46904	3.34579	2.40741	0.917515	11.2729	0.0972868	0.169144	0.133215	0.211028
18455_00009	11616_10736_3889	15.6536	4.34941	10.0015	2.35857	15.8103	0.644548	0.457399	0.550973	0.542471
18455_00011	12380_11392_3667	2.53256	5.62766	4.08011	2.50572	5.59744	0.612858	0.663109	0.637984	0.576316
18455_00013	13516_11323_3447	2.75567	4.65516	3.70541	1.2476	12.4051	0.192406	0.261756	0.227081	0.286948
18455_00014	13431_11143_3985	1.94925	4.66792	3.30858	1.37209	8.47538	0.209098	0.333721	0.27141	0.315581
18455_00015	13613_11244_5400	2.7948	3.40612	3.10046	1.56839	6.49568	0.391274	0.363261	0.377268	0.36073
18455_00017	12363_10062_6509	2.75165	3.3742	3.06292	2.70101	3.65332	0.759921	0.73915	0.749536	0.621232
18455_00018	13074_9226_5937	5.12708	4.9011	5.01409	1.48305	12.3285	0.393191	0.312682	0.352936	0.341102
18455_00019	12208_11519_5495	3.50472	6.25087	4.87779	1.64344	10.9745	0.3751	0.37776	0.37643	0.377991
18455_00020	12470_11459_5722	2.31776	3.02365	2.6707	1.62344	5.39271	0.336587	0.351013	0.3438	0.373391
18455_00021	12563_11477_5737	1.39184	7.84023	4.61603	1.47135	9.92495	0.210926	0.421217	0.316072	0.338411
18455_00022	13493_11384_5592	2.74047	5.40302	4.07175	1.40944	10.7	0.249589	0.340618	0.295104	0.324171
18455_00023	15116_11195_5546	2.84627	8.70519	5.77573	2.02696	9.94707	0.434567	0.549331	0.491949	0.466201
18455_00026	27264_8752_4165	5.26633	10.3622	7.81424	2.83304	10.623	0.675296	0.711147	0.693221	0.651599
pre_18469_00001	7518_20460_4918	6.79647	6.85229	6.82438	1.59157	16.1197	0.378871	0.37816	0.378515	0.477471
18864_00002	6052_4260_5147	3.97381	7.42567	5.69974	1.56145	14.4505	0.313752	0.35128	0.332516	0.359133
18864_00015	4783_6159_5178	4.88546	2.3398	3.61263	1.48048	9.62847	0.353893	0.193999	0.273946	0.34051
18864_00021	4105_7967_4304	5.06222	3.67095	4.36658	1.22062	14.5246	0.261271	0.226728	0.244	0.280743
18864_00023	4115_6960_4865	6.5482	2.14179	4.34499	1.87606	7.72785	0.49064	0.377512	0.434076	0.431494
18864_00025	3747_7794_5033	6.01288	8.65492	7.3339	3.44109	8.49841	0.836158	0.837487	0.836822	0.791451
18864_00026	8589_7492_2478	4.67166	9.84975	7.2607	2.33544	10.7337	0.608153	0.638883	0.623518	0.537151
18864_00029	9923_4324_3419	3.7188	3.78541	3.7521	3.57747	4.03866	0.898067	0.882156	0.890112	0.822818
18864_00040	7644_5002_3388	4.92953	1.79701	3.36327	1.67534	6.48158	0.456507	0.233517	0.345012	0.385328
18864_00043	8967_4709_3233	11.9201	2.54739	7.23372	2.91399	11.8865	0.658301	0.298302	0.478301	0.670218
18864_00057	6381_16446_1975	2.21646	8.27505	5.24575	1.51745	12.6423	0.265275	0.373428	0.319351	0.349013
18864_00114	4725_7842_6103	4.9973	2.20493	3.60112	1.97761	5.65701	0.54071	0.428687	0.484699	0.45485
18864_00117	6480_5133_7079	29.4924	5.25248	17.3724	14.7694	24.134	0.839355	0.350187	0.594771	3.39696
18864_00119	6282_6362_7517	2.04379	7.75174	4.89777	1.42873	11.792	0.205783	0.398154	0.301969	0.328608
18864_1871_x3272_y21319	3267_21324_1868	2.96713	3.95315	3.46014	1.1922	10.3749	0.304295	0.245951	0.275123	0.274206
18864_1917_x3417_y12763	3416_12754_1925	3.33705	14.0608	8.69894	1.43903	21.7939	0.208643	0.420768	0.314706	0.330977
18864_2047_x3016_y12128	3016_12132_2048	1.34492	8.8776	5.11126	1.3597	13.4733	0.097786	0.341423	0.219605	0.312731
18864_2086_x2903_y21496	2909_21490_2086	7.45287	1.6264	4.53964	1.40481	10.4756	0.412013	0.169682	0.290847	0.323106
18864_2520_x2913_y22642	2917_22637_2512	2.0431	3.26219	2.65265	1.32627	6.89876	0.26136	0.27365	0.267505	0.305042
18864_3015_x3194_y23588	3194_23592_3004	4.23611	4.18915	4.21263	3.85659	4.71885	0.869437	0.841566	0.855501	0.887016
18864_3248_x2473_y15212	2478_15202_3236	3.97937	5.86815	4.92376	2.61559	6.31694	0.708389	0.723342	0.715866	0.601586
18864_3338_x3396_y21865	3393_21866_3336	12.6173	1.56508	7.09119	1.4256	14.4297	0.502241	0.206449	0.354345	0.327888
18864_3473_x2641_y21082	2653_21074_3466	8.31019	15.5874	11.9488	4.43862	13.3521	0.895737	0.877382	0.886559	1.02088
18864_3488_x3691_y22599	3683_22583_3473	4.13351	8.60903	6.37127	1.50508	16.17	0.265538	0.395273	0.330406	0.346168
18864_3494_x2380_y13749	2375_13740_3496	16.8883	2.40558	9.64696	5.07669	13.8322	0.720948	0.37148	0.546214	1.16764
18864_3772_x5344_y6871	5338_6873_3766	3.70486	6.4225	5.06368	1.62782	10.8097	0.379534	0.423071	0.401302	0.374399
18864_4067_x3464_y21495	3467_21496_4063	15.6498	4.02405	9.83691	1.64072	20.8519	0.503185	0.287436	0.395311	0.377366
18864_4120_x3320_y13563	3318_13561_4121	5.39232	3.104	4.24816	3.19145	4.98856	0.81454	0.768747	0.791644	0.734034
18864_4157_x3358_y13741	3355_13745_4151	4.58107	10.2232	7.40215	1.46579	19.2196	0.295966	0.370285	0.333126	0.337132
18864_4267_x2794_y21031	2796_21031_4254	8.35166	2.8916	5.62163	2.55855	7.97906	0.687679	0.54076	0.61422	0.588467
18864_4380_x6371_y4940	6372_4940_4379	3.8668	4.77311	4.31996	2.4081	6.79716	0.605951	0.53523	0.570591	0.553863
18864_4429_x7945_y3080	7946_3088_4420	8.45746	2.88594	5.6717	2.10129	9.10286	0.601882	0.425944	0.513913	0.483297
18864_4554_x9386_y2232	9380_2236_4559	2.63119	5.5084	4.0698	1.53294	9.85004	0.292891	0.347754	0.320322	0.352576
18864_4693_x10912_y2095	10904_2102_4688	2.76303	2.35182	2.55742	2.15783	3.63929	0.573679	0.512221	0.54295	0.496301
18864_4760_x3070_y21249	3079_21253_4747	4.23057	8.14408	6.18732	2.48441	9.42254	0.550017	0.641304	0.595661	0.571414
18864_4797_x9453_y2359	9451_2352_4788	5.51333	7.22183	6.36758	2.01691	11.506	0.484993	0.520441	0.502717	0.463889
18864_5030_x9347_y31359	9373_31359_5015	8.92983	10.1933	9.56157	1.5088	22.2779	0.3791	0.423967	0.401534	0.347024
18864_5099_x6368_y29941	6402_29954_5113	6.42682	7.68467	7.05575	1.4159	19.5176	0.304972	0.338937	0.321954	0.325657
18864_5242_x9483_y31549	9477_31537_5233	4.87856	6.50439	5.69147	1.29182	15.7155	0.288583	0.343358	0.31597	0.297119
18864_5305_x7877_y31450	7877_31440_5299	2.32625	2.12001	2.22313	1.11054	6.29677	0.27221	0.218297	0.245253	0.255424
18864_5444_x7352_y31475	7351_31468_5440	2.76915	2.08831	2.42873	1.607	4.85792	0.403195	0.279854	0.341524	0.36961
18864_5637_x5637_y31619	4521_7484_6947	4.38629	8.96839	6.67734	2.93137	8.56694	0.700502	0.754761	0.727631	0.674215
18864_5648_x4839_y28849	4835_28835_5632	4.30205	4.50495	4.4035	2.96572	5.82987	0.691111	0.691429	0.69127	0.682116
18864_5692_x8806_y3272	8811_3263_5679	4.67202	2.52774	3.59988	2.47614	4.72765	0.694863	0.61844	0.656652	0.569512
18864_6057_x8520_y2391	8518_2380_6053	3.84312	2.529	3.18606	1.59739	7.01455	0.416667	0.256983	0.336825	0.3674
18864_6074_x3503_y13192	3507_13189_6061	4.55	4.12478	4.33739	1.84999	8.19639	0.464148	0.425129	0.444639	0.425498
18864_6104_x9372_y1806	9372_1803_6090	3.17036	7.71058	5.44047	3.32713	6.2905	0.796147	0.831754	0.813951	0.76524
18864_6139_x4843_y27122	4835_27107_6135	2.07959	8.00594	5.04277	2.1422	8.06555	0.456656	0.595768	0.526212	0.492706
18864_6291_x8873_y32149	8865_32148_6287	2.31113	10.1302	6.22067	1.77767	12.0356	0.261351	0.531853	0.396602	0.408864
18864_6321_x4387_y7047	4383_7049_6314	3.76391	2.85794	3.31093	2.80245	3.95802	0.764722	0.73472	0.749721	0.644563
18864_6384_x3409_y13059	3404_13064_6365	4.31193	2.6784	3.49517	1.94474	5.9221	0.498776	0.440178	0.469477	0.44729
18864_6733_x9057_y31875	9071_31869_6724	3.14664	2.83766	2.99215	1.71961	6.23247	0.397911	0.286151	0.342031	0.39551
18864_6734_x4899_y27447	4905_27443_6722	3.9775	10.6857	7.33162	1.89231	14.0282	0.44889	0.481063	0.464977	0.435231
18864_6805_x6340_y4681	6336_4682_6798	4.89977	5.13335	5.01656	4.99957	5.20922	0.946684	0.949147	0.947915	1.1499
18864_6821_x5144_y6844	5146_6838_6809	2.82324	4.3531	3.58817	1.71892	7.12247	0.379894	0.417544	0.398719	0.395352
18864_6956_x8154_y30811	8146_30789_6955	5.06306	4.97719	5.02012	5.27759	5.30776	0.932208	0.923434	0.927821	1.21385
pre_18864_00003	2714_22648_2985	8.73433	7.22337	7.97885	4.01996	9.1953	0.853752	0.833965	0.843858	0.924591
pre_18864_00008	3124_20305_5912	8.33082	4.60697	6.4689	4.1318	7.13359	0.894957	0.872426	0.883692	0.950314
pre_18864_00012	3192_24463_4788	13.6809	4.42648	9.0537	3.14728	11.0842	0.813441	0.709047	0.761244	0.723874
pre_18864_00016	3284_24626_4762	1.71784	6.3661	4.04197	1.39235	12.0418	0.11278	0.303152	0.207966	0.32024
pre_18864_00018	3290_8860_5064	1.73426	9.34579	5.54003	1.83097	10.0128	0.296657	0.505347	0.401002	0.421123
pre_18864_00025	3333_11090_2429	5.68392	5.34459	5.51426	5.05839	5.7057	0.958472	0.948365	0.953419	1.16343
pre_18864_00026	3342_24335_3342	3.95157	2.66785	3.30971	1.85245	5.90733	0.474078	0.399564	0.436821	0.426063
pre_18864_00027	3350_24693_4386	6.5973	3.55447	5.07588	2.26516	8.37943	0.599277	0.460887	0.530082	0.520987
pre_18864_00036	3447_10291_3323	1.8001	16.0253	8.91271	2.77523	13.8143	0.280585	0.62333	0.451957	0.638303
pre_18864_00038	3480_11124_3452	5.56188	3.1585	4.36019	1.00968	13.0799	0.36939	0.20365	0.28652	0.232226
pre_18864_00039	3494_21836_6996	5.06118	2.82694	3.94406	2.00537	6.49842	0.53221	0.44529	0.48875	0.461235
pre_18864_00042	3542_12838_6674	4.80581	1.96149	3.38365	1.88318	5.62215	0.507516	0.368209	0.437862	0.433131
pre_18864_00043	3555_10179_3758	4.01378	3.27105	3.64241	1.88202	6.47472	0.490233	0.414232	0.452232	0.432865
pre_18864_00044	3586_25894_3681	7.93239	14.4089	11.1706	6.21829	12.4901	0.888689	0.872611	0.88065	1.43021
pre_18864_00048	3602_9897_6345	13.5106	4.87996	9.19528	1.52302	22.17	0.444715	0.266068	0.355392	0.350295
pre_18864_00051	3625_24692_4144	2.06014	3.32677	2.69346	1.31215	7.1287	0.259508	0.268679	0.264094	0.301795
pre_18864_00059	3809_11111_3834	3.05872	4.72879	3.89375	2.40886	4.9856	0.69467	0.692186	0.693428	0.554038
pre_18864_00060	3815_25798_5808	3.59529	6.03268	4.81399	1.94716	8.67433	0.47818	0.480352	0.479266	0.447847
pre_18864_00062	3839_9720_2895	3.47315	4.6426	4.05788	2.2234	5.89529	0.634487	0.562755	0.598621	0.511382
pre_18864_00065	3914_7601_4009	10.6571	6.00436	8.33075	4.27322	8.68829	0.954933	0.944204	0.949569	0.982841
pre_18864_00067	3933_25209_4003	3.40312	2.57583	2.98947	1.49631	7.39991	0.390234	0.21912	0.304677	0.344151
pre_18864_00069	3975_24363_2553	7.72537	3.45361	5.58949	2.50891	7.30987	0.752688	0.618976	0.685832	0.577049
pre_18864_00073	4027_27250_5146	2.69936	9.56312	6.13124	1.71672	12.7766	0.273796	0.470588	0.372192	0.394846
pre_18864_00074	4048_9602_3303	2.78797	10.7284	6.75818	1.66451	13.8538	0.317602	0.476961	0.397282	0.382837
pre_18864_00079	4124_25700_5591	2.41191	7.00275	4.70733	1.68739	9.63599	0.337375	0.439752	0.388564	0.3881
pre_18864_00081	4164_24458_2228	2.50665	4.7177	3.61218	1.23301	9.60483	0.267534	0.323874	0.295704	0.283592
pre_18864_00082	4180_25652_3107	12.9426	6.16063	9.55162	1.31347	25.9488	0.4938	0.212111	0.352955	0.302098
pre_18864_00083	4186_8694_6741	1.55013	38.2359	19.893	19.4956	24.4681	0.219689	0.828918	0.524303	4.48399
pre_18864_00084	4196_9332_4744	2.11831	2.94608	2.5322	0.878591	9.04693	0.22866	0.202977	0.215818	0.202076
pre_18864_00088	4315_24997_6570	2.61483	5.52951	4.07217	1.20103	15.4318	0.202434	0.216369	0.209401	0.276237
pre_18864_00098	4611_9823_7116	2.49685	5.79284	4.14484	1.59747	9.67599	0.32421	0.355631	0.33992	0.367418
pre_18864_00108	4903_5788_4592	2.6495	3.5627	3.1061	2.52971	4.09882	0.652617	0.650069	0.651343	0.581833
pre_18864_00111	4994_5001_4494	2.1896	6.53132	4.36046	1.35691	11.1954	0.240244	0.345956	0.2931	0.312089
pre_18864_00113	5049_28417_4290	1.91199	2.34202	2.12701	1.30766	4.92484	0.281972	0.288004	0.284988	0.300762
pre_18864_00114	5101_27461_3254	2.1501	5.71613	3.93312	1.81441	7.53364	0.341789	0.432822	0.387306	0.417314
pre_18864_00147	5984_4645_6399	1.99897	2.11108	2.05503	1.75611	3.20229	0.409769	0.398413	0.404091	0.403905
pre_18864_00153	6118_25575_2191	2.40315	1.63335	2.01825	1.10414	8.16818	0.166385	0.099793	0.133089	0.253952
pre_18864_00163	6358_3999_6157	2.65136	5.18884	3.9201	1.64235	8.52957	0.370139	0.376337	0.373238	0.37774
pre_18864_00174	6806_7559_2549	5.89444	2.51752	4.20598	1.74074	8.11476	0.529072	0.318574	0.423823	0.40037
pre_18864_00180	7115_3030_6136	4.15256	2.77623	3.46439	1.68642	7.26846	0.42769	0.326685	0.377187	0.387877
pre_18864_00225	10470_3156_3733	3.46225	10.1466	6.80441	2.52701	10.2199	0.525778	0.650401	0.588089	0.581212
pre_18864_00247	5823_8230_2491	3.72686	6.23398	4.98042	1.65873	12.0428	0.359558	0.338008	0.348783	0.381508
pre_18864_00286	3416_10455_3965	4.25658	5.26464	4.76061	2.30027	7.50202	0.613485	0.548102	0.580794	0.529062
pre_18864_00411	2549_19430_2155	8.98856	3.70235	6.34545	3.24924	7.3003	0.85139	0.792196	0.821793	0.747325
pre_18864_00413	2349_19901_2525	8.35734	3.8606	6.10897	1.73157	12.376	0.474144	0.349721	0.411932	0.398261
pre_18864_00414	2922_20569_1973	5.36259	10.2822	7.82239	1.83306	15.6729	0.408591	0.480891	0.444741	0.421604
pre_18864_00420	4676_20775_1752	10.1355	1.9258	6.03063	1.64317	13.6247	0.517141	0.123317	0.320229	0.377929
pre_18864_00424	5379_25379_2222	1.44705	3.68351	2.56528	1.25892	9.13924	0.121684	0.190496	0.15609	0.289552
pre_18864_00426	2332_19169_2970	2.19895	2.3871	2.29303	1.45146	5.31021	0.316058	0.251517	0.283787	0.333836
pre_18864_00427	2823_18106_3250	2.81072	3.2816	3.04616	1.30122	8.8403	0.341933	0.216238	0.279086	0.299281
pre_18864_00432	3262_23792_3474	2.00232	15.9193	8.96083	6.60901	15.0707	0.158621	0.630579	0.3946	1.52007
pre_18864_00442	4454_27942_4925	10.4387	1.88167	6.16017	1.73097	11.9518	0.495048	0.257883	0.376466	0.398123
pre_18864_00457	3160_20963_5816	2.80304	5.91634	4.35969	1.39747	12.464	0.227221	0.313123	0.270172	0.321418
17788_3709_x6000_y8213	5996_8205_3698	1.83498	3.51625	2.67561	1.2784	8.49427	0.24485	0.205503	0.225177	0.294032
17788_4719_x3512_y9492	3507_9482_4701	2.37929	2.18739	2.28334	1.52809	4.8076	0.339527	0.271369	0.305448	0.351461
17788_5059_x3960_y6601	3960_6602_5047	6.3125	6.73882	6.52566	6.72168	6.66494	0.977501	0.971996	0.974749	1.54599
17788_5767_x16636_y3662	16631_3662_5764	3.45631	9.14996	6.30313	1.3663	19.3224	0.18835	0.335693	0.262021	0.314249
18452_3926_x14445_y21337	14451_21354_3934	6.08228	10.2493	8.16581	2.90917	10.3458	0.733286	0.771059	0.752172	0.669109
18452_4002_x10332_y17479	10323_17464_4013	3.54433	4.35229	3.94831	3.26246	4.45342	0.838556	0.837771	0.838164	0.750366
18452_4126_x15225_y20986	15216_21011_4123	2.92904	3.2124	3.07072	2.68071	3.90019	0.689873	0.679141	0.684507	0.616563
18452_4272_x26686_y20064	26684_20083_4279	15.7278	4.87786	10.3028	3.53167	11.7924	0.87854	0.780501	0.829521	0.812284
18452_4536_x11274_y21067	11298_21084_4533	11.3683	3.57151	7.46991	3.22836	8.99997	0.828225	0.717857	0.773041	0.742523
18452_5511_x26566_y3403	26569_3425_5505	10.468	3.56679	7.0174	2.11601	11.9073	0.596062	0.410365	0.503213	0.486682
18453_1641_x24165_y10580	24149_10575_1630	2.16893	4.51615	3.34254	1.90231	5.90352	0.439949	0.446547	0.443248	0.437531
18453_1674_x14446_y9719	14423_9707_1659	4.79968	4.41441	4.60705	1.56692	11.2752	0.341747	0.33676	0.339253	0.360392
18453_1924_x22284_y8069	22277_8065_1921	4.3649	9.52701	6.94596	1.96515	12.7921	0.424106	0.533656	0.478881	0.451985
18453_2190_x23739_y8507	23746_8491_2186	10.192	6.38476	8.28839	2.63482	12.791	0.665131	0.543817	0.604474	0.606009
18453_2400_x15836_y7243	15835_7229_2393	2.38877	6.44558	4.41718	1.54241	9.46915	0.290259	0.433559	0.361909	0.354754
18453_2428_x13810_y8197	13804_8192_2426	5.30128	3.83561	4.56845	1.55519	10.6225	0.396944	0.312561	0.354753	0.357694
18453_2632_x11687_y8383	11682_8386_2610	3.01737	5.3114	4.16438	2.34114	5.93031	0.620748	0.613404	0.617076	0.538462
18453_2645_x28684_y11703	28685_11692_2641	2.91178	3.66933	3.29055	1.30522	10.6708	0.206629	0.249209	0.227919	0.300201
18453_2713_x27713_y9899	27702_9888_2703	2.44101	6.99705	4.71903	1.99389	7.91821	0.462569	0.524179	0.493374	0.458595
18453_2991_x13607_y7348	13594_7345_2988	3.23971	5.96916	4.60444	1.64909	10.0034	0.347107	0.402646	0.374877	0.379291
18453_3147_x16721_y20510	16720_20510_3147	3.04457	2.70679	2.87568	2.6112	3.35586	0.761645	0.742567	0.752106	0.600576
18453_3186_x12745_y7108	12747_7101_3178	3.26878	4.42082	3.8448	1.92464	6.79352	0.469091	0.465281	0.467186	0.442667
18453_3225_x17398_y19713	17398_19708_3226	7.93653	5.05567	6.4961	1.29713	18.8577	0.361427	0.246802	0.304115	0.29834
18453_3316_x8214_y11076	8205_11074_3303	1.7491	9.189	5.46905	1.53815	12.7209	0.174383	0.397153	0.285768	0.353774
18453_3326_x29413_y10076	29414_10071_3319	4.53191	1.44009	2.986	1.11467	7.57789	0.378962	0.162192	0.270577	0.256374
18453_3350_x8925_y9653	8915_9643_3337	2.7329	3.86451	3.2987	1.27024	10.0846	0.287504	0.232176	0.25984	0.292155
18453_3456_x24161_y6646	24147_6634_3449	1.53814	6.10914	3.82364	1.27657	9.07942	0.194356	0.385703	0.290029	0.293611
18453_3471_x28224_y8289	28213_8281_3465	5.44691	3.42249	4.4347	1.7544	9.24308	0.437389	0.334837	0.386113	0.403512
18453_3492_x29357_y9198	29353_9193_3485	4.05688	4.04021	4.04854	2.45012	5.96957	0.616273	0.580548	0.59841	0.563528
18453_3516_x21006_y6048	20991_6034_3504	1.96261	20.033	10.9978	6.05112	15.8309	0.336059	0.693484	0.514771	1.39176
18453_3564_x30226_y9677	30199_9665_3550	11.7329	3.74594	7.7394	1.61913	17.5116	0.458831	0.274993	0.366912	0.3724
18453_3579_x30397_y10103	30384_10088_3566	2.65439	6.34166	4.49803	2.59184	5.55166	0.712227	0.755048	0.733638	0.596123
18453_3678_x8938_y8684	8928_8675_3667	1.50796	9.71046	5.60921	1.06458	15.2434	0.141998	0.363636	0.252817	0.244853
18453_3690_x8282_y9898	8278_9886_3685	5.09699	2.37557	3.73628	1.38814	9.43374	0.408816	0.191882	0.300349	0.319272
18453_3704_x10450_y7387	10429_7376_3692	1.39286	4.27822	2.83554	1.27859	6.27743	0.219224	0.376252	0.297738	0.294076
18453_3766_x16118_y20931	16117_20933_3762	9.22833	4.95716	7.09274	1.70235	16.3382	0.452714	0.298854	0.375784	0.391541
18453_3767_x22604_y5643	22599_5640_3758	6.25033	1.74851	3.99942	1.82265	6.89285	0.517449	0.312794	0.415121	0.41921
18453_3795_x13584_y5960	13575_5935_3793	4.10715	5.30826	4.70771	4.06874	5.06795	0.907692	0.903908	0.9058	0.93581
18453_3796_x16246_y20830	16240_20827_3795	4.22111	10.3137	7.26743	3.46194	8.29299	0.847217	0.856904	0.85206	0.796246
18453_3810_x16082_y20891	16086_20897_3811	3.37686	6.75608	5.06647	1.86512	9.67628	0.36929	0.483712	0.426501	0.428978
18453_3848_x19057_y7025	19051_7010_3842	4.62064	1.29968	2.96016	1.05882	8.88968	0.359223	0.0711632	0.215193	0.243529
18453_3935_x22928_y21885	22928_21886_3938	6.14862	3.92904	5.03883	2.70565	6.31217	0.768538	0.70629	0.737414	0.6223
18453_3945_x11262_y6434	11245_6426_3931	3.25516	10.1783	6.7167	2.53775	9.40405	0.634331	0.684005	0.659168	0.583682
18453_4067_x16924_y5288	16914_5280_4056	5.26464	5.6114	5.43802	4.46014	5.98498	0.889387	0.876758	0.883073	1.02583
18453_4186_x30783_y11697	30775_11699_4184	4.44209	5.06803	4.75506	1.49564	11.8283	0.330856	0.347699	0.339278	0.343997
18453_4221_x16935_y5165	16922_5167_4216	1.81913	7.00326	4.4112	1.54148	11.5456	0.190311	0.328958	0.259635	0.35454
18453_4231_x30739_y8470	30733_8461_4222	4.45968	2.52179	3.49073	1.39428	10.559	0.352652	0.152193	0.252422	0.320684
18453_4283_x7543_y12923	7537_12927_4276	1.82206	7.88429	4.85317	1.63508	10.0156	0.190953	0.468541	0.329747	0.376068
18453_4283_x7739_y13735	7731_13743_4275	1.80273	4.4625	3.13261	1.51303	7.02137	0.268743	0.365028	0.316886	0.347997
18453_4386_x31552_y9254	31548_9240_4379	2.8916	2.30254	2.59707	1.39875	7.61248	0.281705	0.165498	0.223602	0.321713
18453_4403_x30609_y7732	30600_7709_4398	2.70629	4.31351	3.5099	1.87602	6.3702	0.425421	0.431828	0.428624	0.431485
18453_4496_x31014_y8304	31000_8289_4481	4.71577	4.49744	4.6066	1.84013	10.1031	0.329032	0.425434	0.377233	0.42323
18453_4497_x29287_y7176	29278_7165_4479	2.92178	3.67153	3.29666	1.81535	6.32997	0.455067	0.374444	0.414756	0.417531
18453_4540_x32498_y9442	32490_9435_4528	4.40131	2.8965	3.6489	3.07908	4.34289	0.78201	0.745327	0.763669	0.708188
18453_4693_x33039_y11636	33020_11630_4662	20.0919	3.24596	11.6689	5.11783	21.1823	0.614775	0.223587	0.419181	1.1771
18453_4711_x14090_y3943	14085_3932_4702	5.10638	7.52753	6.31695	1.56208	17.2476	0.359187	0.300129	0.329658	0.359278
18453_4899_x10111_y5917	10100_5913_4881	4.12633	7.47061	5.79847	1.92451	10.7502	0.464553	0.482411	0.473482	0.442637
18453_5033_x32118_y8975	32108_8977_5021	1.8129	5.44389	3.62839	1.39781	9.54954	0.231895	0.315239	0.273567	0.321496
18453_5113_x9557_y5782	9545_5777_5107	24.1073	15.641	19.8742	13.3451	20.3544	0.979868	0.965533	0.9727	3.06937
18453_5228_x9833_y5221	9820_5214_5221	1.77738	1.69544	1.73641	1.52638	3.10985	0.322601	0.279953	0.301277	0.351067
18453_5308_x10321_y5166	10316_5155_5296	8.46622	11.2544	9.86033	2.08344	19.0744	0.438853	0.535446	0.48715	0.479191
18453_5317_x24548_y3717	24531_3700_5304	8.15993	8.87153	8.51573	1.47438	19.9587	0.429934	0.371694	0.400814	0.339107
18453_5325_x32314_y8395	32315_8382_5323	5.28562	5.98388	5.63475	1.32135	16.0693	0.295601	0.316995	0.306298	0.30391
18453_5343_x23330_y3366	23312_3358_5333	2.21934	5.89238	4.05586	1.80149	7.41825	0.384571	0.487923	0.436247	0.414343
18453_5436_x32746_y12751	32733_12717_5427	1.48004	8.31911	4.89958	1.60904	10.026	0.176707	0.434231	0.305469	0.370079
18453_5459_x9646_y5477	9635_5467_5446	2.82618	3.71049	3.26833	1.0205	10.8093	0.230171	0.249124	0.239647	0.234715
18453_5535_x29214_y5045	29205_5037_5519	2.03337	2.50637	2.26987	1.27379	6.62843	0.254453	0.198968	0.226711	0.292972
18453_5862_x33046_y12305	33056_12309_5865	6.79034	2.66012	4.72523	2.49621	6.38789	0.690635	0.614158	0.652396	0.574128
18453_5941_x24629_y3152	24613_3145_5926	2.45616	2.21384	2.335	1.75393	3.94419	0.447482	0.409466	0.428474	0.403404
18453_5995_x24812_y3143	24808_3142_5979	2.68965	7.03518	4.86242	1.09674	15.0694	0.168508	0.350529	0.259518	0.25225
18453_6040_x24821_y3042	24817_3036_6033	4.39075	3.94383	4.16729	2.7559	5.28206	0.744575	0.700391	0.722483	0.633857
18453_6053_x8032_y5933	8030_5932_6045	2.11	5.46842	3.78921	1.55732	8.54152	0.305317	0.377132	0.341224	0.358184
18453_6181_x10238_y3690	10251_3674_6173	2.98545	3.94884	3.46715	1.48711	9.11515	0.308477	0.273091	0.290784	0.342035
18453_6229_x34471_y10482	34459_10473_6222	1.94679	5.73275	3.83977	1.77585	7.07259	0.389874	0.486606	0.43824	0.408446
18453_6477_x30376_y5078	30365_5061_6470	8.66488	10.4208	9.54286	2.07069	17.6672	0.514375	0.512508	0.513442	0.476259
18453_6537_x8725_y4484	8715_4474_6524	12.4928	16.3831	14.438	4.64368	23.8712	0.559763	0.602491	0.581127	1.06805
18453_6561_x9442_y3817	9443_3817_6559	2.15278	9.02961	5.5912	1.30242	13.6814	0.217062	0.400698	0.30888	0.299557
18453_6675_x10576_y3102	10568_3090_6668	3.25901	1.86343	2.56122	1.52007	5.41165	0.374829	0.284011	0.32942	0.349616
18453_6675_x8876_y4461	8870_4456_6658	6.45027	5.74915	6.09971	4.3302	6.82895	0.87909	0.854632	0.866861	0.995946
18453_6708_x6437_y7833	6443_7823_6701	7.41322	3.49578	5.4545	2.18996	8.1336	0.642357	0.514651	0.578504	0.503691
18453_6746_x8555_y4741	8549_4735_6730	3.42967	7.78234	5.606	2.83998	6.70988	0.777704	0.795639	0.786672	0.653195
18453_6748_x28152_y3578	28150_3571_6744	5.97914	7.71421	6.84667	2.02271	12.1135	0.524882	0.497966	0.511424	0.465223
18453_6756_x7677_y5336	28510_4291_5691	6.64595	9.38976	8.01785	2.40387	12.0362	0.607075	0.641089	0.624082	0.55289
18453_6846_x11548_y2831	11553_2827_6841	5.29865	7.82601	6.56233	3.01287	7.94436	0.779014	0.79818	0.788597	0.69296
18453_7007_x11486_y3611	11470_3604_7000	9.13136	10.7122	9.92178	1.81963	20.8718	0.428616	0.45123	0.439923	0.418515
18453_7010_x8769_y4509	8758_4495_6998	5.01207	2.50484	3.75846	1.33661	9.53809	0.385293	0.221162	0.303228	0.30742
18453_7112_x9089_y4667	9085_4666_7104	1.75192	7.36848	4.5602	1.49125	11.2809	0.226512	0.350933	0.288722	0.342988
18453_7132_x11495_y3152	11486_3141_7125	3.26003	3.77234	3.51618	1.34415	12.791	0.22723	0.187302	0.207266	0.309154
18453_7132_x31679_y7308	31665_7298_7126	4.38269	3.67771	4.0302	1.40972	10.8334	0.380833	0.242773	0.311803	0.324236
18453_7146_x8788_y4552	8785_4551_7143	3.67169	1.9368	2.80425	1.56704	5.57144	0.407479	0.284878	0.346179	0.360419
18453_7188_x11060_y3637	11043_3622_7183	2.55561	5.75863	4.15712	1.39441	12.5263	0.186641	0.302391	0.244516	0.320714
18453_7223_x30215_y5120	30209_5106_7213	2.07918	2.02633	2.05275	1.46283	4.4903	0.301461	0.241324	0.271392	0.336451
18453_7245_x12979_y2864	12972_2862_7231	3.61405	1.96758	2.79082	1.53603	5.62799	0.438767	0.268358	0.353563	0.353287
18453_7304_x11719_y3749	11708_3746_7298	2.05628	12.8423	7.44931	1.87792	13.7325	0.215429	0.535654	0.375541	0.431922
18453_7455_x32866_y9412	32863_9398_7444	3.38403	5.33024	4.35714	1.70826	9.8343	0.360857	0.35476	0.357809	0.3929
17302_00001	16232_15506_3057	3.20725	4.96407	4.08566	2.38005	5.88376	0.612179	0.608187	0.610183	0.47601
17302_00002	16198_15606_2947	2.4748	8.73196	5.60338	2.21454	8.4957	0.505584	0.624855	0.565219	0.442908
17302_00003	16412_15064_3090	3.60542	3.19772	3.40157	1.84718	6.12739	0.482167	0.408009	0.445088	0.369436
17302_00005	17149_16359_2909	4.60681	5.67506	5.14094	3.78658	5.62427	0.880058	0.895097	0.887577	0.757316
17302_00006	17124_15560_3164	7.32508	9.75976	8.54242	2.05717	15.2288	0.550195	0.500604	0.525399	0.411434
17302_00007	17006_15670_3199	3.82801	2.74266	3.28533	0.894477	11.5854	0.286581	0.178022	0.232302	0.178895
17302_00009	17722_15948_3048	5.77153	8.119	6.94527	1.46561	15.7097	0.35518	0.443416	0.399298	0.293122
17302_00010	18270_16233_3066	3.12798	2.56933	2.84866	2.38871	3.74269	0.669543	0.588733	0.629138	0.477742
17302_00011	17704_15510_3214	11.0149	4.91246	7.9637	1.51637	17.8904	0.466883	0.313586	0.390234	0.303274
17302_00013	18089_15784_3106	2.31299	4.82367	3.56833	1.20547	11.7048	0.186953	0.261709	0.224331	0.241094
17302_00015	18984_15765_3254	3.91433	2.548	3.23116	1.37182	7.27894	0.419572	0.281847	0.350709	0.274364
17302_00017	16476_14200_4571	6.36081	3.18147	4.77114	1.23465	15.2833	0.37489	0.154429	0.264659	0.24693
17302_00018	14954_17060_3038	4.64782	1.58222	3.11502	1.41789	8.33599	0.327097	0.111245	0.219171	0.283578
17302_00020	14990_21966_4343	6.61405	3.76673	5.19039	3.05759	6.46841	0.763008	0.725578	0.744293	0.611518
17302_00021	15596_22232_4277	7.97214	2.29541	5.13378	1.95723	8.82609	0.572633	0.284884	0.428758	0.391446
17302_00023	15034_27058_4032	2.90633	5.13192	4.01912	1.35656	10.0226	0.326679	0.334302	0.33049	0.271312
17302_00025	16297_30684_3794	2.61096	3.7838	3.19738	1.4586	8.09678	0.280751	0.2975	0.289125	0.29172
17302_00027	18238_16472_2979	5.36369	2.22078	3.79223	2.05192	5.8049	0.572062	0.462069	0.517065	0.410384
17302_00030	18334_17946_2396	15.1315	9.25519	12.1934	1.61663	26.4946	0.483737	0.379752	0.431745	0.323326
17302_00031	18680_17496_2940	4.56619	4.73993	4.65306	1.65949	10.0419	0.395892	0.383721	0.389806	0.331898
17302_00032	19768_17648_2524	2.53227	7.31926	4.92577	1.53902	11.3225	0.262988	0.422202	0.342595	0.307804
17302_00033	18578_20014_2332	2.71038	1.22678	1.96858	0.967532	6.28019	0.318403	0.0877236	0.203063	0.193506
17302_00035	17124_20210_5687	3.54525	9.36813	6.45669	1.31935	16.7352	0.240547	0.399452	0.32	0.26387
17302_00036	17566_19646_5583	2.23149	4.77962	3.50556	1.89986	6.0707	0.432432	0.454734	0.443583	0.379972
17302_00037	18770_19429_4768	8.74545	5.52393	7.13469	2.60875	9.9507	0.66731	0.684042	0.675676	0.52175
17302_00038	18660_19410_5756	4.3258	1.81194	3.06887	1.24653	9.46522	0.322797	0.114743	0.21877	0.249306
17302_00039	19646_19467_5194	1.74241	11.4723	6.60735	1.62584	12.8302	0.263031	0.505935	0.384483	0.325168
17302_00040	19684_20340_5396	2.14649	2.58957	2.36803	1.64569	4.68722	0.319527	0.330781	0.325154	0.329138
17302_00041	20035_20006_5357	6.85332	5.78081	6.31706	2.31262	8.90546	0.672488	0.628851	0.650669	0.462524
17302_00043	20771_18291_3296	5.44627	4.2868	4.86654	3.03657	6.62734	0.704147	0.644477	0.674312	0.607314
17302_00044	21389_18584_2841	4.92466	3.19236	4.05851	2.5862	5.46777	0.694263	0.634218	0.664241	0.51724
17302_00045	20858_19110_2766	6.18221	4.71924	5.45072	1.35046	18.22	0.29138	0.215281	0.253331	0.270092
17302_00046	22114_18608_3700	8.45512	2.84147	5.64829	1.59864	13.967	0.408351	0.207953	0.308152	0.319728
17302_00047	23298_20316_3256	3.64216	7.57538	5.60877	2.57658	7.45459	0.668935	0.717087	0.693011	0.515316
17302_00048	20800_20046_4964	2.71366	19.7635	11.2386	2.846	14.1959	0.725333	0.772331	0.748832	0.5692
17302_00049	20505_20344_5223	2.62569	3.20555	2.91562	1.77363	5.59011	0.398466	0.349591	0.374029	0.354726
17302_00050	18864_21544_2299	10.9569	3.14519	7.05106	3.69503	7.86586	0.887911	0.822145	0.855028	0.739006
17302_00052	18016_20944_5692	2.09941	6.76869	4.43405	2.29449	6.37391	0.524301	0.645799	0.58505	0.458898
17302_00053	17326_21954_4433	13.1422	5.22018	9.18121	4.61333	11.8831	0.812044	0.598324	0.705184	0.922666
17302_00054	16498_22984_4810	8.4414	4.88424	6.66282	4.78521	7.02785	0.942441	0.919308	0.930875	0.957042
17302_00055	21906_21530_2974	3.66369	4.10069	3.88219	1.53643	10.3099	0.319725	0.276992	0.298358	0.307286
17302_00057	22634_21826_2765	9.32722	5.60732	7.46727	5.10839	8.17134	0.914761	0.866856	0.890808	1.02168
17302_00059	21565_23444_2362	2.7341	16.3825	9.55832	6.89628	13.6173	0.37999	0.719396	0.549693	1.37926
17302_00062	22792_23132_3122	2.51376	4.08977	3.30176	1.75317	6.13551	0.426593	0.447643	0.437118	0.350634
17302_00063	23292_24064_3125	3.05471	4.26508	3.65989	2.29327	4.73374	0.702846	0.645399	0.674123	0.458654
17302_00064	21110_20576_4923	3.69661	9.42878	6.56269	1.50783	14.5548	0.31635	0.443796	0.380073	0.301566
17302_00065	21120_20894_4879	2.82726	3.25053	3.03889	1.60079	7.44042	0.33048	0.25542	0.29295	0.320158
17302_00066	20603_20748_5221	3.11772	4.92445	4.02108	2.94785	4.30652	0.884925	0.90542	0.895172	0.58957
17302_00074	15083_35254_2301	2.37062	4.12911	3.24986	2.04503	5.24903	0.497999	0.52747	0.512734	0.409006
17302_00075	14656_40498_2647	1.6065	2.38614	1.99632	1.35612	6.24629	0.187699	0.157802	0.172751	0.271224
17302_00076	15832_38816_5216	2.21491	5.10055	3.65773	1.40425	9.23195	0.256902	0.333173	0.295038	0.28085
17302_00077	16024_38920_5185	9.15284	6.32449	7.73866	5.0099	7.98287	0.969697	0.952741	0.961219	1.00198
17302_00078	16314_39866_4753	3.98945	12.8889	8.43915	1.89286	16.0899	0.362654	0.527211	0.444933	0.378572
17302_00079	16212_40004_5418	9.69713	3.39457	6.54585	2.58676	9.00442	0.711685	0.572989	0.642337	0.517352
17302_00080	16308_40302_5168	2.60629	7.257	4.93165	1.71114	10.2972	0.316693	0.434703	0.375698	0.342228
17302_00081	12487_41607_2773	2.02986	7.21141	4.62064	1.64705	9.50553	0.340667	0.428909	0.384788	0.32941
17302_00085	13798_42022_3129	2.82074	5.22408	4.02241	1.88325	7.24817	0.431027	0.515066	0.473047	0.37665
17302_00086	14744_41448_2693	2.80343	2.30754	2.55549	2.09802	3.68353	0.563121	0.505837	0.534479	0.419604
17302_00087	14562_41956_2636	2.32613	3.49985	2.91299	1.2677	10.1664	0.152174	0.23575	0.193962	0.25354
17302_00091	16272_41932_2755	6.35787	10.7515	8.55469	1.34887	22.2765	0.314027	0.381701	0.347864	0.269774
17302_00093	14376_42114_2797	6.49873	3.45162	4.97517	1.54136	11.1905	0.444296	0.304822	0.374559	0.308272
17302_00094	14374_42172_2748	1.99844	5.78528	3.89186	1.66458	7.71568	0.319307	0.442571	0.380939	0.332916
17302_00095	14756_42084_2752	12.4006	14.4099	13.4053	2.457	25.4994	0.476375	0.535914	0.506145	0.4914
17302_00096	14956_42170_2588	2.44315	1.44457	1.94386	1.20739	4.15845	0.34529	0.241011	0.293151	0.241478
17302_00097	14498_42594_2819	3.52672	3.5467	3.53671	3.35846	3.94039	0.854521	0.832354	0.843437	0.671692
17302_00098	16174_42325_2704	3.78183	5.36272	4.57227	1.9748	7.93337	0.473744	0.5	0.486872	0.39496
17302_00099	13738_43870_4122	4.88714	8.96005	6.92359	3.29853	8.19629	0.778183	0.832706	0.805445	0.659706
17302_00102	21080_36658_2338	1.82521	6.47634	4.15077	1.06487	12.175	0.223599	0.304634	0.264116	0.212974
17302_00105	17516_37772_1889	6.76069	6.4788	6.61975	1.78163	13.5644	0.427453	0.45443	0.440942	0.356326
17302_00106	19760_37272_2632	3.0285	2.93581	2.98216	2.61231	3.66099	0.722768	0.703213	0.712991	0.522462
17302_00108	17822_40340_2256	5.39958	4.05388	4.72673	1.07062	14.2303	0.403593	0.21	0.306796	0.214124
17302_00110	18820_39200_2412	7.69364	6.53688	7.11526	2.40275	11.1848	0.586788	0.598533	0.592661	0.48055
17302_00112	16584_38426_4569	6.07806	6.00045	6.03925	1.222	18.2787	0.308059	0.278855	0.293457	0.2444
17302_00113	16624_38846_4148	5.10247	3.66818	4.38533	0.975049	19.2863	0.204953	0.173015	0.188984	0.19501
17302_00114	16626_39156_4388	5.25903	3.89294	4.57599	2.05956	8.00064	0.542443	0.468482	0.505462	0.411912
17302_00115	16630_39046_4598	5.16312	2.38596	3.77454	2.16123	5.64557	0.599502	0.502657	0.55108	0.432246
17302_00116	16578_39218_4744	11.0595	5.69433	8.37694	2.6675	15.9723	0.571019	0.375489	0.473254	0.5335
17302_00117	17550_40343_4683	11.5661	7.15914	9.36263	4.12245	11.2441	0.854398	0.744418	0.799408	0.82449
17302_00118	17420_40899_5037	3.11973	3.73784	3.42879	2.54425	4.27165	0.710604	0.702566	0.706585	0.50885
17302_00119	18536_38929_5010	2.68948	9.84493	6.26721	2.21398	9.49009	0.523929	0.626635	0.575282	0.442796
17302_00120	19058_39204_4935	3.41358	6.93679	5.17519	2.35022	7.39205	0.611466	0.641861	0.626664	0.470044
17302_00121	18979_39394_4871	2.25513	2.33203	2.29358	1.63725	4.45744	0.382473	0.339307	0.36089	0.32745
17302_00123	20925_37311_2540	25.4473	1.46925	13.4583	7.8234	19.1895	0.705915	0.209476	0.457695	1.56468
17302_00124	19116_41276_2800	2.53803	2.51571	2.52687	1.74024	4.72553	0.389525	0.356628	0.373076	0.348048
17300_3426_x20339_y44872	20324_44799_3426	7.29694	2.12755	4.71225	1.54921	9.74497	0.456579	0.297772	0.377176	0.309842
17300_3514_x19676_y45282	19678_45297_3511	2.47232	3.90858	3.19045	1.57459	7.71446	0.244719	0.334283	0.289501	0.314918
17300_5896_x24862_y27320	24858_27312_5894	2.5188	2.95744	2.73812	2.46515	3.08737	0.773256	0.765269	0.769262	0.49303
17300_6010_x23413_y13446	23416_13453_6050	2.56323	4.21414	3.38868	1.48251	8.24022	0.319758	0.31921	0.319484	0.296502
