# Supplementary material for: A mouse brain atlas based on dendritic microenvironments
Source: Nat Neurosci. 2025 Nov 24;29(1):111–22. doi: 10.1038/s41593-025-02119-6 (PMC12779555; doi:10.1038/s41593-025-02119-6)
Supplement: Supplementary file 9 — Statistical source data. [file 41593_2025_2119_MOESM9_ESM.xlsx]

## Sheet: ED Figure 2A
	distance
10680_11358_8285	181.094
11090_27633_8169	224.533
11713_14362_9076	171.532
11834_16929_8722	193.372
12056_27881_8883	102.375
12810_24449_8900	141.594
12856_24573_8758	139.385
12886_24558_8881	184.04
12920_14684_8985	238.091
13206_20368_9437	192.663
13291_14033_8948	134.406
13653_20746_9289	216.041
13685_20858_9261	275.852
14378_23821_8092	193.404
14530_18629_8169	135.017
5686_29225_8083	117.539
7219_12082_8465	226.197
7267_26772_8112	293.805
7314_25065_8937	229.973
7355_24992_8912	167.036
7447_21659_9317	338.148
7469_24808_9099	168.745
7715_23925_9121	144.105
7729_24002_9098	114.315
8058_11572_8097	226.197
9045_10873_8660	253.149
9046_10798_8657	208.615
9333_12344_9118	184.15
9472_19925_9041	206.634
9497_20421_9456	196.295
9630_10575_8764	230.404
9740_12470_9137	318.972
9811_16388_8955	180.382
22549_9829_9037	213.16
23827_3182_8852	143.753
24613_11288_9987	175.757
25243_11102_9769	143.826
25365_11410_9886	267.795
25467_11723_9873	218.418
15430_17562_8830	176.749
18866_40506_7881	179.151
25866_10803_8693	325.56
4827_15159_7889	162.467
10216_14934_8049	229.973
10285_14795_8132	175.06
8790_5668_7094	140.529
9146_7459_7246	101.277
9463_14897_8066	182.11
9529_15197_8629	167.427
9552_4714_7496	120.125
19940_4241_8493	131.085
10022_27210_8018	132.216
10682_13944_8130	258.099
10786_20883_8016	204.464
10838_14340_8118	166.201
10876_29026_8458	192.662
11087_28280_8079	231.693
11159_11403_8432	130.601
11192_10993_8441	236.452
12602_12232_8182	233.249
12878_12819_7821	177.377
13777_29638_8433	184.537
14523_30627_8478	272.278
15092_29079_8157	204.252
7651_18813_8352	208.91
8304_16517_8443	125.486
8339_15085_8343	153.418
8506_18742_8382	228.007
8594_15513_8235	267.016
9095_15235_8230	231.445
9566_16083_8420	185.238
9886_13128_8091	101.243
9890_14922_8134	212.104
9964_16313_8412	207.441
11945_14405_8325	133.486
21528_7053_8856	217.346
7556_7909_8901	180.29
12174_5796_9175	265.128
8998_17147_8013	174.038
12572_9231_8653	173.624
10979_12518_9421	174.414
11507_13337_9635	162.772
17888_12795_9686	152.761
18568_10901_9537	184.162
19622_7740_8714	98.3031
26279_11874_8946	174.073
26423_14972_7613	187.617
8727_13983_8293	261.338
19767_10366_9346	211.575
13827_9961_9305	159.411
10076_7303_8940	231.61
10301_4477_9034	141.406
10709_4133_9043	152.749
11266_3974_9144	164.327
13150_3192_9757	363.39
13611_2090_9489	207.239
16709_1598_8799	180.064
18045_5138_10096	209.767
18050_1193_9749	240.278
18370_367_9584	132.211
19617_2406_9071	143.633
22101_5158_10303	266.094
23700_4309_8776	193.556
25212_8130_9957	243.442
25428_4507_9280	221.356
25875_4516_9106	164.144
26010_8962_9874	165.545
26872_4785_8687	198.209
26966_4856_9131	151.733
8856_5809_8766	200.548
9670_6246_8897	169.751
10355_8220_10289	198.316
10445_7077_9058	211.768
10520_6027_9682	169.439
10862_6427_10127	80.3526
10877_8278_10569	275.71
11685_9646_10339	187.157
12102_6105_9588	193.361
12260_6865_9472	106.452
12611_7879_10242	242.708
12722_5766_9418	282.621
14281_7758_9289	151.446
14661_6701_9110	120.892
15066_3990_9759	241.905
15375_5271_9467	177.095
15872_10455_10018	176.233
16241_6979_10218	99.355
16532_7966_9359	215.84
16653_6519_10499	218.774
17046_6173_10089	255.137
18284_10049_9965	310.252
18661_6305_9330	158.871
18706_6460_10292	139.609
18757_10123_10308	174.784
19031_6944_9821	218.489
19060_7547_9264	109.21
19153_8080_10038	158.914
19530_9439_10020	324.127
19769_9050_10271	172.634
20301_8177_8488	120.696
20377_8740_9816	144.336
20633_9331_8335	305.462
20725_6689_9996	220.168
20927_6209_10116	165.004
20968_7987_9836	131.217
21250_5478_9599	361.548
21295_5331_9044	168.695
21663_6822_8843	142.954
21966_6763_8859	118.262
22198_8509_9902	258.848
22588_7286_9437	126.963
7626_6432_9609	142.601
7850_8040_9832	171.524
8138_7944_9906	200.548
8403_8367_10104	161.085
8884_6792_9238	209.815
9091_6987_9311	128.538
9407_10206_9036	414.425
9536_9996_9673	198.566
9556_6955_10002	165.619
9668_5168_9713	146.926
9742_8754_10310	119.389
9902_6587_8907	239.971
11497_12300_9308	137.658
15303_10381_9123	140.388
24049_11036_8067	328.229
27519_12300_9450	145.267
28223_14363_8262	123.498
9186_11374_9320	164.631
9671_4277_7820	256.339
9868_4449_7834	192.863
10189_8758_8329	188.79
10369_24766_8435	74.1014
10370_6363_9131	344.458
10386_8404_8417	209.296
10400_6812_8763	164.677
10416_6367_9142	249.069
10549_6079_9032	163.132
10562_23761_8607	366.847
10582_24786_8143	145.312
10588_8799_8390	131.449
10934_24752_8475	200.182
10955_7056_9109	153.023
11000_24758_8542	162.661
11054_6287_9216	140.416
11125_7372_9196	213.802
11127_7370_8912	108.199
11134_7384_8921	285.371
11153_7447_9212	197.547
11235_7257_8958	310.736
11319_5910_9005	84.9787
11339_23439_8910	196.089
11402_23354_8907	165.541
11526_23505_8696	108.556
2637_13632_8358	123.809
2694_13734_8308	150.726
2724_16888_8393	148.615
2737_13601_8398	70.3457
2747_16345_8252	140.845
2767_13926_8233	212.672
2770_13653_8340	209.479
2792_13799_8325	159.755
2802_13486_8365	133.705
2804_12810_8541	96.9895
2817_13759_8468	155.913
2836_13619_8245	124.777
2837_16820_8331	103.211
2839_13246_8554	175.719
2847_13293_8384	160.115
2860_12775_8509	177.599
2864_12999_8595	169.165
2869_13126_8527	215.187
2882_12679_8513	150.726
2887_13595_8297	136.819
2894_14078_8149	85.2864
2903_12800_8455	102.7
2917_14124_8202	134.085
2918_12729_8488	228.643
2955_16928_8332	150.868
2983_13139_8345	175.029
2995_12848_8447	168.95
3001_13325_8531	195.75
3010_12705_8498	250.962
3011_17103_8349	175.792
3016_15832_8188	138
3031_16958_8448	243.443
3031_17048_8376	305.54
3044_13305_8471	156.652
3045_12572_8414	135.141
3045_17551_8341	113.906
3056_12796_8458	189.194
3057_12694_8344	242.528
3061_13370_8558	141.858
3063_13186_8597	235.256
3072_12678_8371	247.17
3073_13064_8295	137.775
3097_16001_8239	108.983
3107_16019_8285	228.643
3115_13565_8306	112.044
3123_16010_8183	187.553
3125_12748_8337	158.213
3127_13977_8442	117.024
3138_12630_8584	169.783
3149_18155_8371	118.066
3150_13540_8513	82.1034
3154_12721_8538	195.396
3157_16870_8421	341.077
3164_12441_8480	145.993
3165_13548_8574	126.374
3168_17021_8343	137.692
3169_15958_8297	191.421
3180_17836_8392	103.367
3182_17791_8404	219.928
3192_17811_8449	97.8934
3193_12515_8620	161.405
3193_16278_8302	146.346
3201_18901_8358	136.569
3212_13796_8368	264.187
3217_13230_8461	139.336
3238_14143_8296	185.199
3240_14233_8242	144.937
3241_16622_8344	235.97
3277_13835_8248	123.387
3282_16980_8314	185.443
3293_16631_8360	156.371
3295_12353_8572	149.861
3297_13733_8354	182.311
3298_12575_8453	134.403
3301_16892_8335	157.877
3301_17241_8355	179.372
3306_16434_8274	284.839
3313_14084_8277	88.7752
3317_13305_8549	213.678
3321_17081_8387	169.869
3330_17515_8468	129.938
3342_12231_8510	176.802
3346_11688_8537	232.409
3354_18839_8310	127.77
3355_17781_8353	266.054
3363_13583_8467	174.665
3365_12569_8576	178.018
3370_18866_8343	152.765
3384_12878_8557	235.214
3385_12564_8580	225.82
3394_17324_8368	259.608
3397_15903_8348	197.139
3398_12125_8503	187.871
3399_18562_8384	224.951
3402_16299_8254	138.583
3405_16565_8452	122.869
3410_13620_8305	178.998
3416_17252_8373	76.4017
3422_13655_8492	195.029
3430_14256_8376	176.004
3432_17157_8500	133.845
3435_14642_8205	194.695
3440_18972_8297	122.505
3444_12140_8451	118.943
3445_12226_8496	120.734
3461_12787_8588	71.1831
3466_14192_8236	156.24
3468_19354_8233	109.386
3469_16338_8484	146.28
3471_11263_8369	86.3726
3471_12763_8376	146.584
3479_18177_8467	147.952
3480_11372_8370	152.146
3480_18508_8405	157.877
3481_16338_8329	159.072
3483_13423_8502	233.415
3483_14491_8211	89.3483
3485_11389_8924	142.806
3488_16852_8345	106.735
3496_12476_8475	99.9195
3499_13117_8589	98.0059
3500_19005_8300	64.877
3501_16288_8286	306.347
3505_18313_8396	144.116
3508_11854_8574	198.936
3510_17388_8489	167.657
3514_18421_8425	166.978
3517_14056_8507	178.935
3521_16447_8515	189.099
3526_13120_8581	170.511
3529_17812_8469	114.938
3530_12768_8478	141.7
3537_11149_8307	157.397
3541_14723_8153	177.315
3547_18198_8365	155.487
3554_18413_8398	177.68
3556_16537_8414	180.767
3564_17303_8508	162.758
3565_14248_8237	153.219
3569_12789_8608	164.191
3578_13627_8365	143.684
3578_14534_8308	258.699
3583_11335_8440	98.0513
3585_12746_8458	83.3065
3587_12612_8580	202.245
3588_16380_8437	128.975
3593_12823_8528	167.931
3594_11976_8578	178.955
3595_11864_8458	122.843
3596_13526_8489	233.893
3596_16053_8230	256.761
3597_11250_8812	144.46
3598_13364_8519	65.1966
3602_12978_8395	175.246
3603_14429_8324	107.279
3604_13565_8447	170.432
3604_18183_8410	210.123
3609_13203_8442	162.101
3609_17943_8491	167.901
3612_12133_8525	159.877
3615_12969_8557	119.948
3617_18211_8337	200.811
3622_11880_8535	77.39
3624_18481_8405	98.8232
3625_18278_8375	186.257
3626_19002_8332	93.445
3630_18330_8431	108.357
3635_11827_8412	107.279
3642_16143_8260	264.452
3643_11807_8343	123.801
3645_17363_8388	243.266
3654_17758_8385	192.846
3660_12523_8484	223.581
3663_11974_8516	147.987
3665_13765_8453	117.959
3669_19437_8233	182.714
3676_17290_8415	153.529
3687_18269_8416	143.646
3688_16758_8344	126.87
3688_17574_8520	246.17
3691_13173_8439	284.93
3692_17786_8429	181.181
3694_13669_8440	136.304
3700_17281_8479	146.601
3702_12643_8593	184.636
3707_12722_8498	200.263
3716_14475_8279	196.499
3717_9923_8854	138.288
3721_13540_8590	241.466
3724_12423_8371	339.504
3733_12120_8520	115.207
3735_14361_8449	125.055
3741_13454_8542	232.82
3745_10982_8334	109.021
3746_17962_8453	199.173
3751_18451_8500	209.161
3753_17928_8466	283.438
3754_19426_8240	211.514
3755_16599_8360	165.998
3765_13787_8451	249.446
3770_13596_8569	151.125
3772_13658_8592	94.7248
3772_14290_8413	168.604
3774_11489_8351	105.735
3774_16866_8440	168.129
3787_16417_8486	116.925
3798_11479_8516	148.896
3798_17430_8384	179.846
3801_17824_8487	238.338
3801_18432_8462	154.535
3810_13534_8567	107.631
3820_17202_8426	199.554
3828_18820_8382	129.37
3843_16065_8327	194.489
3845_11289_8461	246.259
3857_13514_8570	204.992
3861_11619_8433	192.133
3862_13548_8557	109.55
3862_14484_8262	181.538
3863_16649_8414	250.112
3869_15955_8283	150.911
3871_21343_8784	214.889
3883_13093_8414	203.366
3892_11040_8354	116.875
3894_16716_8453	83.7842
3900_11113_8422	72.9072
3922_12657_8571	128.202
3927_12222_8546	111.9
3927_17593_8366	273.555
3928_17607_8360	178.375
3933_12114_8457	137.125
3939_12409_8448	202.99
3942_21318_8800	293.419
3947_18894_8382	151.761
3949_11341_8395	276.404
3949_18136_8380	132.645
3951_19760_8159	196.851
3954_11349_8377	157.624
3962_17983_8363	148.833
3977_11856_8379	98.3882
3984_11106_8216	160.838
3984_12441_8523	176.669
3988_16980_8410	203.889
3997_13512_8546	113.052
4003_17465_8417	129.281
4008_20802_8998	143.062
4012_14671_8282	147.427
4019_19331_8210	173.226
4029_21412_8460	165.569
4032_11592_8347	159.958
4038_10949_8307	125.777
4041_18841_8387	192.911
4054_18455_8351	130.927
4059_14710_8399	113.619
4061_17770_8375	96.0394
4061_17784_8364	235.361
4066_11199_8339	128.256
4075_11433_8506	67.8194
4091_16734_8449	128.754
4099_18590_8434	97.3567
4110_10897_8361	148.625
4121_11640_8383	164.419
4122_17855_8439	219.197
4125_11357_8445	232.354
4126_17345_8410	152.121
4128_13113_8490	140.354
4130_13149_8558	154.485
4136_14527_8286	166.201
4139_11430_8486	89.383
4140_18724_8313	125.522
4150_13800_8361	105.841
4153_11943_8456	158.73
4163_17633_8376	74.6692
4196_19448_8245	140.063
4198_11953_8517	134.4
4206_18424_8335	116.018
4207_11504_8518	155.541
4212_18176_8397	274.447
4214_12513_8581	180.899
4216_10913_8243	239.796
4217_14575_8324	182.995
4219_12751_8553	104.152
4220_18429_8398	161.996
4225_18609_8414	285.938
4229_18088_8432	77.2126
4230_10919_8409	152.504
4230_18734_8334	113.337
4240_10816_8311	201.26
4249_17709_8507	102.839
4253_16122_8307	209.094
4254_13001_8505	162.307
4261_12498_8544	242.427
4265_13347_8417	229.286
4278_11840_8567	218.723
4279_17972_8485	150.828
4284_15687_8292	253.752
4287_20397_9150	118.875
4291_11797_8394	220.138
4296_12309_8576	152.259
4305_17244_8485	173.532
4311_18984_8350	212.713
4313_12737_8522	311.586
4317_13026_8545	264.697
4336_12912_8555	229.561
4336_13133_8579	289.932
4342_11915_8488	215.528
4343_11750_8521	261.988
4353_16106_8302	262.592
4364_19395_8197	165.179
4368_12643_8564	285.721
4374_20285_9178	204.94
4379_19328_8254	162.87
4383_13434_8432	126.804
4387_11318_8402	163.025
4392_19000_8343	125.999
4397_11701_8519	122.161
4401_18415_8351	246.416
4402_17459_8476	236.677
4414_8853_8931	142.27
4419_10757_8300	114.13
4421_20420_9133	208.511
4423_17022_8384	378.774
4423_18527_8369	128.885
4426_18595_8399	68.2764
4427_16801_8376	141.364
4429_13141_8446	171.613
4431_11673_8414	70.2655
4432_13929_8403	154.524
4432_18812_8323	218.649
4434_19846_8102	128.696
4436_13707_8449	97.3743
4437_11680_8456	148.562
4442_10699_8208	213.527
4445_13837_8370	149.157
4451_17945_8492	189.301
4452_17876_8500	149.499
4454_18210_8486	152.598
4464_18135_8471	212.239
4469_17506_8427	79.848
4470_13526_8523	241.984
4471_12621_8534	276.46
4479_11357_8370	186.14
4497_14091_8425	149.695
4502_11478_8525	88.2657
4504_11521_8477	251.853
4506_21369_8839	102.883
4507_21088_8939	222.258
4511_14404_8312	117.007
4515_10724_8181	143.598
4515_13907_8341	169.918
4515_17806_8495	149.145
4516_17468_8447	160.912
4545_11822_8408	117.271
4548_16334_8369	171.847
4567_14344_8317	193.266
4573_10723_8241	223.705
4585_14247_8403	151.197
4592_10711_8230	161.566
4596_22014_8330	135.393
4601_18377_8434	137.06
4612_13158_8548	250.863
4619_11974_8473	79.6755
4623_14055_8411	198.405
4627_11962_8566	210.677
4631_10948_8369	297.894
4634_14494_8313	70.2573
4635_11481_8400	337.177
4636_19160_8313	286.014
4647_10672_8166	137.113
4649_13139_8492	172.833
4651_14222_8390	75.5203
4653_13281_8457	208.511
4671_14065_8323	156.99
4677_12977_8524	151.309
4680_11529_8463	127.786
4682_13207_8438	114.173
4689_11317_8310	136.118
4692_13160_8463	178.715
4693_17589_8470	136.118
4699_16213_8255	89.1296
4703_10184_9379	147.731
4703_14348_8290	181.38
4705_10125_9549	90.4879
4708_18950_8312	168.514
4720_11952_8567	133.61
4721_10159_9376	115.292
4725_12933_8441	225.473
4725_14151_8268	142.018
4730_8886_9020	100.361
4733_12386_8587	70.5054
4747_11016_8334	164.607
4752_21036_9190	104.763
4756_19800_8128	176.894
4758_11387_8441	185.046
4758_16576_8295	139.014
4764_13677_8358	242.207
4770_21061_9188	99.9408
4776_12931_8402	146.861
4786_17535_8393	294.099
4789_18736_8393	192.515
4791_13378_8318	134.888
4793_17344_8400	58.5753
4800_12833_8503	282.786
4800_13376_8459	235.989
4800_18326_8425	143.964
4806_12150_8482	155.008
4806_13040_8454	192.577
4830_21344_9136	187.304
4841_18826_8341	302.006
4852_13926_8382	119.819
4856_12448_8544	116.877
4868_16390_8337	147.748
4876_12409_8550	99.0182
4882_17543_8351	109.63
4891_12251_8480	114.718
4899_18825_8395	157.549
4902_19644_8190	179.003
4917_11909_8527	245.244
4917_13382_8430	126.839
4918_11663_8522	207.475
4924_18272_8388	129.43
4936_10418_8868	255.802
4936_19458_8262	161.223
4939_10792_8287	136.668
4939_18375_8458	97.0706
4947_9991_8493	247.548
4952_13071_8493	172.927
4971_17908_8500	162.573
4982_13858_8427	106.086
4990_17042_8413	78.2547
4996_18234_8481	160.086
5003_10346_8828	122.695
5007_10355_9384	94.8202
5011_16532_8316	184.591
5022_10550_9371	78.6688
5026_10337_8819	160.878
5034_11874_8464	181.585
5035_17342_8438	162.849
5038_13564_8404	147.567
5038_18511_8376	232.481
5050_16554_8274	111.614
5056_16789_8335	169.026
5056_17309_8383	168.021
5065_7704_8576	190.435
5082_17379_8410	123.973
5085_13421_8356	116.964
5086_17757_8404	270.853
5108_22621_8432	136.145
5109_12632_8492	274.136
5110_11310_8393	126.541
5111_16667_8255	226.448
5115_18393_8364	132.175
5122_22408_8631	263.812
5124_19074_8261	197.205
5131_17847_8443	153.651
5132_11983_8535	94.3428
5133_11395_8377	202.862
5152_18142_8414	91.7239
5161_12401_8499	152.815
5162_18863_8380	189.92
5173_13612_8368	144.045
5181_11996_8499	174.694
5186_10358_9316	162.285
5209_13267_8375	88.2125
5210_21433_9449	176.385
5218_10557_8324	113.862
5220_10919_8355	168.978
5223_18446_8453	187.744
5225_18916_8324	249.024
5226_12336_8439	169.712
5233_12728_8508	258.913
5233_19468_8227	172.253
5234_10339_9298	311.601
5238_18272_8432	166.161
5240_13385_8343	198.252
5241_20758_9248	190.307
5243_12618_8475	224.436
5251_21270_9486	231.983
5252_19308_8249	199.478
5259_13090_8433	187.593
5261_22661_8834	166.381
5277_19456_8227	186.974
5295_18007_9305	202.964
5299_13201_8333	156.061
5302_21270_9194	254.476
5308_10919_8273	134.931
5309_18288_8434	71.293
5317_12867_8410	143.255
5319_10892_8281	121.782
5331_11795_8463	179.92
5335_18801_8370	128.834
5351_12199_8421	155.384
5355_11839_8516	268.734
5359_20263_9286	224.657
5365_12546_8505	202.192
5365_18581_8338	174.624
5380_21314_9198	234.756
5384_12368_8437	176.959
5390_18792_8419	137.938
5391_9019_9693	137.504
5392_22671_8831	173.845
5395_12780_9658	235.25
5396_10159_9249	168.813
5397_17711_8298	226.323
5402_18028_8425	142.625
5404_13342_8351	220.21
5408_19233_8223	122.074
5409_13089_8411	209.164
5409_9159_9717	184.49
5414_10641_8199	135.992
5418_17805_8396	134.243
5431_18603_8353	165.947
5433_17539_8330	269.46
5442_22724_8842	107.469
5466_16337_9988	123.272
5473_12303_8496	148.616
5485_17278_8345	110.981
5489_17568_8274	128.834
5492_13311_8349	179.654
5493_18374_8337	160.317
5525_11641_8944	157.888
5528_10821_8285	87.7764
5544_19058_8320	216.984
5558_11158_8344	135.115
5566_11642_8422	154.503
5568_19158_8215	225.362
5586_18304_8329	174.404
5597_10418_9498	175.494
5612_12020_8365	169.336
5613_11321_8769	242.022
5613_17295_8277	155.695
5628_13152_8331	275.661
5632_11289_8765	169.751
5633_21128_9517	249.233
5657_18528_8384	113.862
5666_10782_8238	137.552
5674_11282_8368	139.152
5690_11794_8399	172.283
5711_11831_8402	147.901
5722_20802_9528	94.8927
5738_17779_8358	104.888
5745_11954_8491	219.211
5748_18981_8277	133.998
5759_17309_8247	183.655
5762_17608_8240	121.225
5764_18071_8274	300.594
5797_11265_8455	267.601
5814_11431_8424	195.293
5850_19347_8209	143.945
5906_18018_8310	154.763
5924_11372_8354	179.653
5943_18549_8289	147.276
6010_11608_8332	124.492
6010_18914_8280	216.993
6076_12688_8302	114.216
6101_18214_8282	239.184
6110_12296_8343	254.164
6112_10990_8241	185.534
6116_11203_8329	222.913
6131_11611_8305	157.26
6140_13273_8211	203.053
6170_12379_8358	270.264
6178_23013_8778	238.478
6183_18618_8248	215.762
6213_10118_8392	286.32
6219_11104_8260	200.987
6228_17885_8238	274.092
6241_22957_8803	218.747
6285_11099_8239	191.103
6288_7713_8816	202.945
6324_10637_9973	116.15
6340_8673_9270	107.438
6347_23093_8770	233.588
6415_12330_8213	272.048
6419_21276_9653	128.58
6453_11294_8260	174.585
6551_7659_9475	205.302
6569_11796_8235	159.006
6598_10705_8162	160.977
6622_11585_8263	105.438
6649_22005_8980	199.482
6654_21168_9338	325.323
6687_15871_10153	122.15
6730_11114_8234	150.853
6820_23232_9176	332.574
7029_10311_9857	152.926
7198_23865_8996	282.762
7324_23828_8998	243.148
7399_23527_8724	179.358
7409_10450_10049	150.734
7417_23509_8724	206.214
7433_7124_8738	103.681
7482_10471_10073	169.56
7512_14081_10171	294.057
7552_10246_8380	166.806
7667_10396_8471	131.978
7715_23848_9190	112.974
7872_10477_9688	162.411
7886_13553_8847	274.855
8062_13613_8908	128.182
8067_13811_8950	223.596
8106_11475_9222	211.615
8117_21116_9881	210.169
8148_21279_9787	229.591
8166_8114_8685	159.504
8201_9040_9864	206.93
8287_10230_8347	179.986
8322_21293_9894	170.684
8368_10748_8751	121.723
8436_21465_9833	224.918
8502_10790_9958	240.437
8505_20633_9602	211.862
8638_10615_10048	88.4148
8654_8694_9844	120.481
8735_10444_10033	223.635
8782_10265_9876	195.23
8796_7922_9670	236.009
9175_24002_8392	196.955
9251_21896_9458	193.626
9284_21198_9683	148.516
9323_24626_8393	138.505
9402_8908_9674	147.952
9436_24743_8351	225.982
9469_6021_8803	161.463
9476_6074_8786	142.595
9515_24966_8395	144.875
9523_25016_8434	252.357
9534_25040_8442	182.944
9626_24984_8307	138.24
9695_25069_8290	152.324
9778_22094_8167	173.955
10004_7418_9140	162.68
10019_7396_9133	115.199
10053_9781_9576	144.957
10067_24326_8951	229.744
10073_7418_9139	203.41
10095_6149_8245	126.574
10120_21406_8305	171.907
10120_9778_9726	149.512
10146_6062_8272	265.708
10152_22142_8767	146.07
10181_21330_8929	229.728
10206_7284_9453	221.302
10216_23114_9017	187.663
10246_8292_7985	167.066
10258_22122_9178	118.914
10259_23176_9023	160.504
10270_8143_8726	312.038
10276_23497_8912	220.819
10287_7997_8993	148.616
10317_7977_7967	263.434
10331_8157_8911	107.454
10336_23405_8967	114.367
10337_23476_8933	82.5362
10337_7096_8185	123.563
10342_7190_8199	163.081
10379_8266_9015	103.849
10381_7504_9212	175.087
10392_7457_9199	195.456
10393_20899_9515	152.198
10403_7436_9444	308.279
10420_7628_8009	249.348
10420_8415_9049	184.547
10428_22997_9132	221.276
10430_7127_8221	175.089
10438_7921_9353	186.594
10439_8151_9559	205.497
10479_21391_8257	156.19
10481_22674_8714	188.56
10530_6145_8535	150.767
10536_22188_8619	138.194
10559_5876_8540	140.321
10561_20975_9475	120.059
10596_24462_8987	177.826
10597_21154_9351	173.817
10602_24375_9042	178.452
10609_5341_8236	278.109
10630_6114_8582	199.093
10634_6252_8582	175.198
10635_22095_8596	183.535
10640_24485_8894	175.379
10674_5722_8590	215.175
10683_7261_9259	107.897
10699_22467_9280	238.665
10726_23628_8930	107.454
10736_22976_8883	158.624
10769_8152_7855	218.871
10771_21914_9088	151.307
10798_5155_8123	126.875
10811_22458_8700	146.112
10827_13671_9238	281.276
10836_21501_8275	115.164
10865_5117_8380	251.835
10865_6297_8214	155.341
10868_5094_8373	153.333
10868_6353_8680	263.164
10887_6960_8651	167.472
10933_5003_8347	170.56
10939_6903_8669	131.518
10945_6179_8212	153.333
10953_5185_8454	149.384
10965_6193_8234	144.415
11009_24423_9020	224.672
11017_6085_8207	150.849
11028_16317_10252	187.978
11033_6112_8233	191.607
11071_6279_8317	254.04
11105_4773_8189	313.546
11140_6437_8784	122.138
11143_7096_8518	222.79
11149_6390_8786	170.56
11177_6427_8791	225.77
11206_22426_8886	157.495
11220_6905_8160	253.166
11262_4696_8090	155.15
11295_5469_8697	160.058
11304_4897_8413	150.573
11329_5464_8088	159.391
11375_5261_8603	199.949
11388_6659_8820	121.785
11398_7278_8630	180.38
11465_7931_7834	241.948
11474_6128_8444	192.686
11493_6599_8126	253.429
11518_4929_8425	239.264
11518_5772_8234	163.652
11566_6293_8530	196.571
11652_22634_9368	172.409
11661_8071_7819	262.274
11664_5090_8500	184.423
11681_4614_8273	199.88
11688_7017_8359	218.844
11713_4704_8328	133.346
11759_22710_9439	148.389
11760_6836_8095	173.863
11820_6086_8533	171.16
11836_7076_8087	150.284
11878_6598_8689	170.228
11893_5076_8508	268.122
11897_4651_8319	162.985
11906_23728_9331	218.522
11974_23672_9310	246.891
12024_5104_8518	203.244
12027_7284_8562	191.1
12031_5210_8577	242.233
12038_4537_8158	163.802
12092_5044_8492	223.087
12095_5277_8136	186.93
12103_5346_8646	173.029
12109_4535_8190	185.965
12145_7276_8222	183.601
12161_6438_8684	172.009
12200_4578_8249	213.7
12206_5443_8708	204.738
12237_5188_8577	153.436
12265_5078_8514	188.445
12278_6996_8443	199.965
12304_6013_8428	151.33
12310_5010_8483	254.643
12374_6424_8693	143.347
12396_5559_8771	287.25
12444_5578_8785	146.2
12462_6452_8690	357.982
12571_6435_8662	250.469
12963_5363_8648	185.13
12969_5139_8531	168.08
12999_5626_8774	154.106
13036_5326_8616	176.211
13056_5297_8585	188.818
13096_5121_8406	137.056
13097_5193_8367	187.833
13128_6389_8576	131.656
13156_5224_8389	247.357
13158_6487_8660	253.019
13281_6444_8673	224.886
13324_6347_8627	192.619
13351_6180_8834	258.334
3070_14362_8757	130.852
3267_12392_8445	220.379
3273_12362_8455	194.39
3283_13042_8386	208.896
3315_14458_8572	283.871
3368_11847_8493	163.225
3402_13268_8396	191.551
3416_16460_8715	233.976
3433_12421_8551	162.693
3434_17596_9199	219.776
3463_13088_8401	334.041
3498_12668_8528	146.535
3505_15991_8686	243.287
3528_17473_9304	120.685
3556_18623_9040	174.311
3559_12476_8486	218.787
3581_17433_9279	269.006
3583_18169_8919	241.652
3614_18645_9206	238.963
3625_16739_8724	283.06
3630_16983_8999	124.816
3645_14302_9444	157.678
3668_13119_9373	227.823
3674_12579_8533	127.133
3674_17346_9396	302.936
3684_16681_8717	201.236
3692_17312_9401	216.34
3701_11493_8523	175.089
3705_16898_9140	243.015
3710_16908_9140	179.004
3715_17364_8774	159.221
3731_14357_9456	157.803
3742_12574_8514	180.406
3756_17668_9141	214.754
3778_13682_9416	181.675
3789_17960_8695	198.791
3831_13939_8376	268.454
3846_12786_8581	256.695
3864_15848_8711	184.447
3873_19526_8867	203.241
3893_18689_8842	144.887
3921_18631_8838	197.025
3952_11013_8463	167.732
3996_11593_8523	168.036
4000_14020_9503	279.042
4047_11991_8540	161.938
4054_11453_8524	192.353
4098_19684_9142	264.824
4120_17063_8950	269.66
4132_16354_8995	195.109
4152_9682_9020	191.071
4178_11568_8504	144.808
4202_9739_8578	197.025
4236_9830_8560	189.349
4240_9416_8929	220.581
4253_11250_8673	257.004
4257_11283_8660	128.363
4271_10921_8659	174.567
4278_16068_9609	251.223
4284_17395_8748	218.177
4285_17304_8761	206.56
4298_16804_8740	190.097
4304_11165_8682	188.615
4304_11181_8679	184.228
4314_11305_8675	245.508
4325_9397_8569	122.547
4332_17975_8667	232.58
4335_14432_9113	208.359
4336_16462_8735	209.445
4350_11279_8719	254.677
4363_18535_8565	262.534
4370_19593_8737	149.887
4373_9372_8548	223.147
4426_16989_9246	209.572
4427_18512_8589	560.222
4432_16290_8722	493.317
4435_18425_8616	268.191
4444_9080_8533	511.522
4446_10451_8377	582.799
4451_18100_9290	431.084
4464_17004_9250	380.996
4475_16132_9669	512.431
4495_10386_8300	527.292
4495_17484_8720	326.811
4497_18423_8622	391.877
4506_16972_8986	444.595
4560_18239_8627	353.381
4573_17041_8764	275.891
4594_17903_8690	665.148
4616_16293_9391	180.699
4619_14303_9734	326.003
4631_14342_9736	466.627
4651_16330_8718	172.603
4667_18380_8647	342.653
4692_11950_8566	165.15
4735_11800_8528	422.497
4753_18313_8640	365.414
4785_11293_8758	212.624
4799_17865_8713	402.266
4819_19860_9376	218.302
4824_11727_8526	315.823
4836_10444_8415	225.947
4845_9583_8455	421.27
4862_17581_8933	185.646
4895_11698_8528	215.177
4895_9481_8427	251.064
4900_15654_8609	186.908
4907_18948_9632	385.065
4910_12983_8685	433.355
4912_10189_8347	450.351
4917_21429_8980	163.14
4926_10414_8411	381.408
4954_17506_8949	171.606
4955_10139_8314	254.782
4971_12493_8550	216.334
4971_19839_9734	437.4
4985_9706_8589	472.85
4989_18258_9859	281.676
5004_10427_8325	383.459
5005_12779_9434	537.855
5012_16144_9761	398.664
5012_18984_8997	411.598
5016_17216_8713	320.947
5016_9706_8822	517.795
5019_11095_8459	328.288
5037_8197_8944	304.31
5041_18710_9816	299.157
5049_9603_8702	214.209
5053_12977_9162	481.782
5054_7800_8823	206.548
5065_21906_9091	229.673
5076_17461_8705	136.852
5092_8442_8652	249.238
5098_19535_9162	197.238
5104_8207_8934	370.564
5108_10010_8177	561.067
5129_12668_9404	150.545
5129_16159_9509	392.903
5131_9586_8733	164.049
5147_10183_8257	255.597
5153_13660_8414	401.557
5157_17892_8631	224.984
5161_21044_9153	246.294
5167_9560_8732	260.056
5174_8094_9186	252.304
5198_17053_9404	152.151
5200_9537_8698	229.682
5213_21123_9146	424.611
5221_15325_8503	362.475
5261_15601_8565	172.564
5299_15311_8485	259.758
5302_10942_8695	215.688
5306_12760_9695	227.465
5309_16135_8861	225.196
5316_18103_8638	366.872
5322_10670_8360	244.651
5329_12115_8523	184.993
5332_10914_8691	295.009
5340_10557_8327	312.188
5341_10305_8331	158.754
5347_19438_9710	166.244
5348_16833_9692	281.065
5350_16788_9698	211.019
5360_8156_8554	301.321
5366_17760_8628	203.364
5389_9455_8682	210.524
5390_12227_8464	159.869
5410_18029_8621	411.598
5414_20824_9521	246.379
5432_12393_8441	264.197
5440_7690_8741	113.231
5461_17965_9812	103.431
5462_10358_8567	312.892
5466_10207_8251	130.087
5467_17235_9116	259.058
5495_12488_8474	121.972
5503_12450_8477	215.1
5503_17943_8680	153.006
5504_11175_8489	172.174
5506_21373_8804	142.401
5510_11479_8514	506.628
5524_22297_8993	257.234
5529_19345_8645	168.331
5529_9547_8483	111.981
5530_18463_8569	207.283
5543_10676_8645	452.074
5545_15176_8486	304.712
5573_9768_9329	207.227
5589_12317_9923	197.238
5591_11117_8426	311.376
5592_9419_8728	281.279
5608_17304_8689	207.104
5610_16956_8685	132.135
5611_17005_8687	153.108
5618_15873_8817	232.171
5619_10903_8434	285.074
5621_9009_8876	369.8
5629_10482_8323	276.951
5630_21309_8822	101
5634_15815_8807	131.269
5636_9679_9271	150.737
5638_16748_8931	156.977
5643_12738_8404	280.707
5645_21261_8829	191.742
5649_16119_8537	193.282
5663_16304_9285	151.19
5664_7163_8977	297.359
5665_12365_8421	282.385
5684_11701_8505	99.3947
5690_16221_8841	110.145
5693_11168_8380	210.386
5694_11494_8487	117.879
5695_10274_8287	457.916
5695_21427_9757	239.487
5699_10428_8271	274.332
5704_18612_9734	176.319
5704_21469_9751	190.611
5706_11288_8407	107.576
5709_7760_8765	133.772
5712_9250_9285	251.861
5736_21207_9382	496.632
5744_10404_8273	105.645
5748_10499_8346	98.0816
5761_21130_9392	112.698
5763_19847_9142	130.396
5779_14218_8667	297.695
5781_8247_8950	150.877
5783_18696_10032	167.812
5785_16446_8609	204.287
5788_16542_9069	214.644
5792_10881_8368	391.45
5793_11609_8396	113.873
5798_10976_8370	190.719
5809_19458_8819	211.557
5812_21394_9705	95.3083
5815_13446_8995	187.434
5823_21398_9705	106.412
5836_16455_8585	264.429
5837_17325_8696	513.116
5845_9894_8156	128.646
5846_17333_8610	98.4634
5849_12068_8391	110.145
5855_21571_9685	95.4837
5857_9513_8370	265.88
5857_9946_9551	119.715
5863_21308_9704	225.951
5870_6642_8508	315.138
5881_11035_9485	189.609
5881_19608_9274	103.973
5887_16629_8527	267.047
5896_10315_8303	102.395
5906_17106_9218	272.68
5912_18767_8812	146.327
5920_16310_8503	196.663
5923_17045_8603	239.878
5931_13548_8647	244.476
5947_16862_8635	220.692
5948_10817_8408	105.645
5966_7554_8722	261.614
5972_9517_8319	210.469
5974_13375_8658	216.26
5982_16892_9045	237.149
5983_18835_8798	243.925
5984_18875_8805	138.8
5995_16480_8539	186.666
6002_10767_8381	133.446
6009_10677_9688	144.233
6024_12792_8677	120.726
6026_22660_9195	280.722
6027_13020_9741	122.315
6032_16909_9043	147.249
6048_16402_9519	444.91
6054_22697_9195	148.881
6060_11103_8453	224.579
6061_18562_8497	217.774
6066_17364_8619	126.903
6067_13056_9251	236.217
6080_17968_8593	152.328
6081_17946_8602	124.019
6083_17935_8602	206.15
6084_9497_8267	230.24
6101_10730_9724	248.541
6112_17722_8617	268.484
6115_18206_8525	163.868
6119_16833_8572	201.371
6125_18781_10012	267.047
6129_18547_9702	108.658
6131_17131_8592	203.268
6132_16303_9313	315.858
6132_21380_8680	163.937
6167_7322_9024	113.525
6172_11057_8409	235.298
6173_18566_9696	195.813
6184_11117_8348	475.947
6187_18757_9025	187.156
6204_11227_8420	223.608
6208_11735_8385	189.545
6215_22378_9317	133.835
6227_18685_9021	178.888
6228_19629_9990	401.557
6229_18664_9032	297.359
6233_14337_10042	253.069
6245_19700_9987	114.32
6246_17423_8564	262.129
6261_18318_8512	166.859
6272_18792_8990	188.147
6275_18909_8947	104.755
6280_18753_8999	118.676
6291_16953_8550	288.155
6310_16218_10056	151.604
6333_6273_8583	181.007
6338_9419_9371	149.829
6343_12995_9727	187.714
6346_12468_8669	144.102
6354_14263_10002	177.519
6355_16304_10010	295.574
6362_11086_9458	279.745
6370_8186_9201	382.607
6374_21376_9719	320.913
6385_13552_9972	233.533
6389_7269_9315	248.594
6392_19351_9589	308.67
6394_11116_9467	246.979
6394_17702_8556	288.146
6410_17264_9412	255.049
6413_12504_8670	334.136
6413_16268_9981	199.077
6414_14265_9983	183.9
6415_8846_8945	233.921
6419_16430_10130	218.099
6426_8997_9308	236.514
6445_10793_8283	166.276
6451_16467_10153	201.996
6455_11038_9199	104.755
6470_9520_9371	190.475
6471_19465_9981	372.524
6480_21340_9749	283.279
6484_10881_8339	174.612
6495_13752_9327	161.664
6496_21246_9784	133.534
6520_13722_9325	283.871
6539_19572_9547	241.749
6555_16856_9942	285.475
6559_9558_9376	364.157
6560_9558_8485	278.528
6574_10917_8356	155.554
6580_21340_9770	169.054
6588_6105_8466	208.427
6588_8718_8910	286.482
6595_9682_8626	115.55
6597_8490_9233	446.276
6613_18851_9906	192.562
6614_19732_9959	240.553
6626_22717_9284	121.533
6627_16832_9925	121.836
6633_11711_8316	202.187
6633_7534_9358	177.519
6634_21253_9797	364.414
6640_8944_9245	186.814
6661_8315_9204	219.829
6668_9664_9813	170.997
6691_11796_8219	151.537
6705_11128_8305	147.121
6717_11993_8220	118.676
6717_7181_8583	213.068
6744_13216_9474	119.173
6754_11136_8301	200.559
6760_6488_8775	196.575
6774_15896_8229	150.431
6775_7374_9317	522.349
6776_12956_9880	155.125
6778_11241_8287	169.656
6781_9524_9353	235.381
6787_18664_9040	205.398
6812_22256_9175	147.114
6814_22855_8982	182.161
6819_13725_8455	127.474
6822_13553_8634	183.17
6838_11355_8288	225.499
6847_9570_9003	449.262
6853_11743_8229	127.086
6874_21119_9331	144.514
6878_13466_8627	261.303
6894_22119_9565	141.315
6909_22085_9575	170.051
6914_7151_9245	265.016
6919_6106_8354	209.527
6931_14027_9357	173.472
6935_9491_9347	252.049
6951_18807_8991	219.648
6954_19458_9598	173.292
6964_19481_8728	176.733
6968_14063_10144	190.087
6972_9567_8567	196.927
6973_9464_9338	172.885
6975_11736_8599	172.586
6979_11017_8211	395.334
6979_22080_9183	336.85
6986_6349_9053	209.819
6989_8473_8799	188.811
6995_21283_9275	144.514
7005_6200_8327	169.137
7006_6160_9075	239.004
7030_14319_10116	228.601
7040_21492_9234	159.851
7057_6112_9141	181.883
7063_19850_8390	259.69
7064_21379_9736	283.948
7073_12953_9282	249.876
7073_14260_8478	141.374
7079_9634_9028	243.228
7089_22126_9559	333.536
7103_19706_10125	176.63
7114_19746_10118	246.107
7134_20955_9287	334.992
7137_22103_8849	266.513
7148_16212_8628	170.059
7151_10582_9669	162.642
7155_7478_8629	261.424
7166_8552_9492	287.824
7170_21563_9194	202.406
7179_20930_9078	329.282
7183_6372_9012	208.308
7190_9345_8383	195.928
7191_7607_9390	176.796
7194_14328_9373	202.187
7205_21915_8897	230.337
7208_7460_8618	241.953
7210_17589_10238	196.035
7211_14441_9675	144.989
7237_21257_9224	322.731
7241_16337_8984	161.079
7261_12347_8873	174.705
7326_22352_9488	316.593
7348_12979_8426	207.07
7352_5945_9014	283.067
7353_22136_9116	184.726
7368_21382_8980	154.87
7368_7036_9222	130.466
7401_6417_8999	97.1438
7416_12743_9185	177.519
7418_12793_9193	138.814
7426_22057_9108	433.46
7430_6279_8969	137.182
7431_6391_8987	192.514
7450_6266_8964	174.962
7460_6853_9162	110.709
7498_14371_9927	373.006
7507_20970_8721	129.581
7509_8577_9651	284.61
7565_9585_8106	265.676
7577_19449_8752	301.096
7584_9769_8635	258.271
7586_6235_8567	382.779
7598_16451_8589	192.396
7608_14428_10062	296.313
7613_18817_10050	227.219
7623_19474_8751	247.913
7627_21972_9520	289.722
7657_14504_10115	139.364
7660_7157_8777	191
7679_6229_8301	258.271
7712_15911_8574	151.957
7715_6668_9083	251.848
7718_6595_9056	185.687
7741_21199_8942	236.011
7751_12500_8807	226.681
7758_6556_9030	380.307
7760_12854_8431	131.731
7773_9395_9534	265.45
7801_6469_8985	159.809
7844_13709_10198	144.57
7852_22001_8783	334.174
7872_6084_8846	280.484
7872_7475_8768	174.273
7882_22014_8751	358.373
7901_6379_8933	261.758
7907_5756_8913	201.664
7908_19457_8422	182.3
7908_21807_9407	237.49
7924_13737_10246	171.735
7930_12942_9679	292.859
7947_14613_8978	201.981
7949_6392_8936	115.387
7956_21880_9378	154.87
7966_22096_9379	172.198
7967_8368_9559	131.219
7975_19350_9683	169.807
7980_21950_9362	207.863
7995_21982_9322	244.038
7997_8247_8934	242.382
8001_5771_9105	189.69
8021_7438_8158	335.569
8023_12201_10034	129.107
8051_19376_9679	335.328
8062_6438_8938	104.509
8066_7449_8177	96.1401
8077_7422_8705	202.406
8078_13423_9713	217.184
8085_13259_9710	270.002
8087_6725_8595	162.946
8095_9506_8425	164.527
8102_6461_8942	123.388
8105_13228_9710	162.946
8117_21039_9620	170.287
8137_7072_9058	194.097
8139_6629_8571	141.155
8159_6342_8306	186.838
8169_6291_8853	123.363
8171_13262_9743	84.9286
8171_13500_9753	169.307
8181_5651_8917	196.481
8194_7223_9489	160.394
8203_7162_9038	432.831
8208_14117_9513	243.886
8212_6328_8531	80.8926
8213_16852_10060	223.961
8216_6295_8852	203.62
8228_5634_8960	192.49
8229_7240_8645	206.096
8238_16893_10034	107.616
8248_19707_8357	155.694
8260_22381_9516	181.188
8266_19905_9623	143.604
8266_9693_8058	200.175
8273_6277_8831	169.874
8276_7162_9579	184.905
8289_8187_8000	172.5
8291_21027_9438	204.416
8295_6327_8526	238.223
8308_9944_8261	205.83
8317_14027_9576	143.772
8331_7098_9604	422.887
8343_21996_8881	374.957
8354_21655_9516	154.134
8366_18756_10300	270.002
8376_9177_8147	127.261
8383_22006_8844	270.219
8384_9673_8038	342.017
8399_6585_8301	218.39
8403_21633_9645	331.565
8409_21888_8834	132.556
8430_9648_8023	151.219
8434_21602_9168	204.486
8449_6611_8304	145.59
8463_9609_9906	238.223
8465_13609_9964	233.685
8468_14434_10021	163.445
8473_20922_9859	189.19
8473_6169_8468	110.03
8479_12143_9787	185.402
8482_21555_9080	256.218
8484_14340_10025	147.394
8499_6655_8530	171.352
8502_12429_9839	151.683
8505_21502_9155	228.373
8516_21483_9162	190.218
8524_13616_9999	164.51
8532_19649_10090	240.715
8587_7559_8089	145.211
8600_21393_9215	396.906
8612_20888_8387	161.939
8615_11446_10065	258.05
8635_21530_8794	138.137
8637_21238_9834	235.803
8641_19644_8430	321.819
8645_14947_9409	158.493
8650_9592_9400	168.385
8680_13094_10055	163.342
8690_19660_9724	135.686
8693_9474_9945	125.008
8697_21399_9434	183.534
8698_14307_10156	160.56
8701_19779_8341	181.344
8710_14331_10159	366.818
8729_9460_9945	175.321
8730_19841_8319	291.692
8752_13783_10160	129.711
8755_6295_9338	79.8464
8766_5799_8996	152.713
8769_20744_9959	215.654
8772_12883_10110	69.1408
8772_6390_9031	196.248
8774_6244_9159	280.025
8782_12874_10108	134.926
8790_22204_9089	184.558
8803_9308_9812	240.151
8812_7132_9162	189.075
8821_12887_10148	145.026
8824_22307_9608	296.313
8836_19742_8413	181.01
8837_9338_9866	46.676
8841_14486_9786	103.368
8843_21098_9410	60.5481
8857_9659_9432	143.076
8861_21362_9856	230.228
8875_19663_9707	174.231
8890_22151_9800	357.874
8893_12738_10191	172.531
8895_21389_9175	294.514
8896_18783_9003	208.243
8909_9310_9902	281.877
8913_9431_9371	82.9387
8917_7071_9141	225.964
8918_21769_8640	142.44
8919_21292_8926	205.294
8931_6816_8757	199.956
8944_9290_9895	221.921
8952_9703_8000	142.299
8967_7430_9583	195.853
8973_20924_9480	279.435
8984_21647_9769	153.271
8984_9168_9783	209.038
8996_7069_9151	233.522
8997_10755_8701	215.822
9006_21384_9012	239.08
9007_7369_9394	294.452
9008_7966_9335	265.884
9015_22019_8676	234.424
9025_12588_9753	135.419
9025_17604_10124	265.666
9027_20961_9607	226.371
9030_21323_9013	228.965
9032_9236_9905	222.022
9055_22130_9630	204.241
9056_14479_9850	188.17
9057_10784_8723	218.899
9062_9220_9898	191.598
9077_12653_9778	211.679
9078_9291_7856	248.136
9089_14782_9878	335.453
9114_8968_9701	241.942
9123_21241_9073	119.481
9145_9731_8017	172.438
9147_7419_8845	163.226
9156_19623_10204	198.754
9175_21888_8741	230.19
9180_20930_9147	236.202
9187_21084_9634	103.429
9190_21849_8742	672.848
9193_23090_8870	185.836
9196_7319_8978	217.025
9225_23130_8949	209.533
9240_23207_8915	191.083
9244_22029_9700	218.968
9247_21934_9168	143.475
9254_21943_8766	178.403
9262_21996_8770	203.618
9267_12653_9814	246.494
9274_20821_9697	154.968
9284_16145_10030	168.633
9284_22853_9027	167.884
9286_7383_9065	337.18
9305_22014_9721	189.455
9308_20791_9430	210.086
9314_10074_8827	226.771
9319_8154_8966	106.401
9324_10037_8821	206.85
9325_12730_9819	264.381
9330_23062_9031	218.725
9339_6770_9138	132.121
9344_23293_9012	263.812
9346_21493_9341	132.673
9346_21496_9516	227.771
9354_7429_9106	175.659
9358_16204_10114	130.896
9370_7117_8818	405.187
9375_21007_9679	242.113
9389_18956_9985	254.831
9392_18714_10052	221.957
9398_9655_8117	205.912
9406_21588_9272	341.585
9408_21990_8814	190.186
9408_8947_9826	228.567
9428_6586_9130	93.3138
9430_23379_9052	191.178
9430_9610_9474	217.043
9442_21878_8811	224.455
9447_20437_9771	188.519
9450_16081_10228	143.93
9454_23056_9108	263.419
9466_22930_8791	183.206
9469_19006_10089	128.711
9477_18850_10137	214.368
9523_21563_8382	125.144
9528_7051_8921	264.167
9531_7173_8982	68.8377
9538_6459_9118	136.073
9558_6392_8907	97.6158
9577_6444_9133	216.442
9582_13946_9654	201.831
9589_6419_8966	117.444
9598_21478_8506	203.471
9599_14415_10108	252.894
9607_23406_9170	106.19
9611_9778_7701	131.074
9614_9460_7903	207.564
9615_6368_8937	91.3669
9616_7365_8193	178.738
9618_10596_9941	76.1253
9633_23933_9049	141.971
9634_14515_9946	275.501
9635_21535_8983	246.941
9651_21019_8995	201.933
9652_21413_8491	215.239
9652_7281_8259	91.0299
9655_7304_8172	284.171
9669_21348_9893	170.896
9670_14481_9961	163.865
9671_8218_8969	88.8803
9675_9446_9511	71.114
9680_8306_9017	129.811
9684_6573_9274	100.069
9685_8247_8975	126.332
9686_8046_9376	283.888
9695_13891_10070	150.334
9700_13855_10065	194.353
9701_21077_9960	182.348
9708_13909_10063	172.872
9720_7204_8400	155.569
9726_21058_8479	158.74
9727_6355_8957	177.7
9728_21042_9979	101.254
9750_21338_8494	235.518
9768_6541_9219	65.2186
9774_6584_9262	290.529
9800_21866_8655	116.346
9806_6795_8195	183.368
9810_21494_8553	189.413
9817_20964_9161	184.283
9853_21129_9170	163.146
9855_6541_9193	176.137
9872_7305_9089	131.626
9873_22937_8912	92.3191
9898_21357_9144	80.113
9900_22854_8940	166.269
9912_6810_9360	156.663
9912_7843_9297	146.206
9928_22181_9019	329.09
9929_20954_9711	176.258
9938_8881_9199	97.6158
9951_7426_9144	117.116
9952_7566_8411	91.231
9967_7503_8450	137.98
9987_21174_8232	172.954
9993_9524_9862	151.249
9997_21055_9430	271.268
9997_7224_9067	209.519
10002_8695_8658	144.104
10004_6972_8951	83.9244
10006_20051_9978	269.551
10015_13262_8801	88.5181
10028_16262_9423	197.706
10029_8718_8650	277.214
10049_11353_8555	191.231
10071_17699_10047	249.938
10088_19514_10096	288.511
10100_13501_10287	227.231
10106_19554_10097	110.18
10114_12818_9087	311.25
10133_22331_8838	299.668
10142_9611_8456	188.359
10144_13964_10213	262.204
10172_6977_8867	72.4844
10187_10004_10071	171.457
10195_10319_9775	221.24
10196_20990_10193	262.517
10232_23138_9534	119.633
10244_8947_8556	83.1411
10264_6941_8841	314.287
10272_6891_8855	232.45
10278_9826_9714	135.408
10281_21484_10056	219.285
10286_6986_9128	113.921
10290_7069_9168	125.273
10297_11146_8473	260.184
10301_11190_9971	94.7406
10307_10370_10065	187.642
10309_21619_10043	283.778
10330_11232_8593	235.443
10388_7075_9154	172.709
10415_6910_8801	236.433
10427_6866_9057	212.534
10486_22059_9609	234.742
10510_22740_9812	183.929
10524_10916_10030	349.196
10629_17654_10307	60.208
10633_22510_10007	107.23
10637_9442_9597	134.956
10638_10344_10002	280.733
10641_21672_9785	101.077
10643_21699_9774	186.481
10649_10046_9606	114.666
10657_14869_9572	243.512
10712_10426_9699	172.427
10726_12286_10231	171.291
10733_10689_9818	70.2759
10736_10287_9974	204.688
10741_22511_9417	356.682
10749_23145_8781	233.735
10754_12252_10237	216.861
10775_12485_10040	71.6518
10775_21463_9855	182.799
10779_21475_9852	123.682
10790_21616_9363	223.051
10802_21478_9405	161.912
10808_21622_9366	271.268
10812_8818_9186	304.586
10818_9426_8348	181.424
10818_9904_8608	177.775
10819_23943_8952	231.256
10825_9347_8349	219.46
10833_22852_9773	123.276
10836_8164_9042	239.913
10839_21606_9799	280.48
10840_6694_8899	144.319
10853_22701_9112	62.1972
10853_24002_8961	158.425
10854_22019_9601	248.625
10861_9503_9512	112.533
10868_11490_9413	115.572
10870_9467_8359	226.375
10874_22031_9593	126.472
10887_9509_9502	187.637
10906_7306_9424	211.72
10914_7581_8937	336.282
10918_9369_8331	185.051
10931_13623_10345	97.1388
10937_24071_8994	219.285
10937_6931_9160	63.2351
10942_9405_8328	216.84
10954_10591_9032	500.516
10961_22838_9112	98.6209
10961_7386_9309	78.3528
10980_23170_9062	96.4304
10983_10028_8304	259.443
11001_24868_8838	303.248
11008_9441_8381	207.635
11011_24745_8885	204.929
11012_9980_8298	108.052
11031_22002_9598	168.073
11042_24595_8976	188.414
11047_8413_8519	140.594
11050_24552_8991	197.647
11053_15961_10334	111.166
11060_8314_9014	132.026
11064_24590_8988	405.778
11093_22022_9595	233.717
11096_9244_8486	224.384
11100_24866_8946	142.785
11103_8481_8506	67.5858
11105_22640_9645	143.832
11108_22738_9774	96.183
11128_24963_8947	405.349
11136_20023_10206	145.454
11140_24369_9060	403.684
11141_8275_8981	57.3327
11143_25240_8757	110.868
11145_20057_10212	235.729
11146_6952_8684	177.947
11149_24045_9065	296.267
11179_25274_8761	245.384
11185_23938_9070	76.1765
11189_21677_9711	227.756
11235_22626_9766	345.764
11235_24254_9086	153.868
11243_13017_10290	73.553
11245_7569_9646	105.567
11247_22578_9789	51.8048
11248_22630_9766	103.297
11253_25362_8707	422.804
11267_21119_9513	208.92
11269_7644_9611	136.145
11271_7528_9646	103.107
11276_21999_8372	71.9887
11276_22422_9655	249.938
11276_24880_9053	48.7567
11279_22556_9782	309.042
11282_7070_9284	46.6241
11283_8388_9297	184.377
11286_22393_9835	149.497
11297_22460_9816	65.1847
11305_8803_8985	232.909
11315_25248_8970	35.0391
11328_7520_8843	76.1765
11349_24141_8815	238.147
11366_8165_8901	48.6708
11397_24209_9137	155.48
11399_21833_8265	61.2654
11402_21907_9363	65.7618
11416_21782_8250	52.3947
11424_21984_9356	244.415
11427_25464_8478	104.703
11443_23938_9139	250.085
11447_7579_9120	274.047
11448_22029_9353	156.893
11450_24948_8504	158.464
11457_9786_9999	54.2198
11458_25584_8597	226.038
11475_20677_9658	176.54
11477_24090_8838	192.568
11480_9878_9974	79.0316
11481_17706_9955	151.276
11481_6716_9146	198.859
11482_22534_8856	248.822
11498_22803_8704	154.81
11511_6970_9207	150.904
11515_6920_9229	90.5067
11533_25628_8603	350.775
11536_6928_8672	175.789
11536_7153_9524	261.881
11544_10344_10012	265.444
11545_25353_8918	44.5795
11556_9923_9956	147.653
11562_25368_8911	133.054
11571_21731_9445	187.232
11582_20565_10264	48.7567
11584_8277_9132	341.709
11585_22145_9827	406.766
11588_8705_8927	142.367
11591_21902_8282	143.566
11594_8964_8303	243.727
11602_17598_9998	122.45
11604_7563_9073	225.187
11606_7215_8673	118.421
11606_9885_8165	181.799
11611_21737_9766	278.325
11614_22010_9738	199.78
11617_7315_9517	98.8758
11619_23354_8714	151.66
11624_7059_9126	169.043
11638_22001_9426	234.277
11640_23126_8474	153.905
11650_20976_10040	136.981
11652_21737_9473	283.249
11653_16568_9929	159.612
11655_19700_9935	120.888
11659_6898_8677	158.335
11662_11122_8553	107.271
11665_21739_9475	195.009
11667_21836_8668	285.568
11670_22849_8422	236.503
11671_7368_9497	215.036
11680_7313_9499	198.711
11684_21540_9834	240.25
11698_21770_8666	118.577
11707_17117_10272	163.008
11708_21874_9891	142.278
11718_25696_8511	126.271
11720_21432_10080	393.254
11730_21788_9917	248.579
11730_22961_8763	221.702
11747_21739_9918	116.842
11747_25184_8397	212.341
11752_21745_9909	120.473
11755_14389_9998	120.212
11767_7074_9067	102.135
11768_22942_8426	248.712
11777_8349_8847	129.665
11785_21658_9879	321.097
11787_10121_9972	243.503
11793_21650_9878	307.697
11804_19800_10181	266.545
11830_9017_9976	287.955
11832_21416_10066	167.107
11834_23372_8509	149.065
11835_7219_9445	346.241
11837_23941_9227	230.451
11840_20121_10024	338.077
11840_8376_9040	154.328
11848_23491_8521	119.48
11855_10432_9641	405.685
11874_22680_8451	147.389
11879_24820_8686	556.057
11881_8942_8269	89.6599
11901_23346_8766	238.234
11923_8802_8748	105.879
11927_9799_8170	408.003
11932_8793_8750	261.535
11944_13002_9927	106.75
11946_9163_8248	101.063
11956_8349_9007	114.854
11971_8437_8483	245.1
11984_6994_9407	303.743
11986_12303_10296	151.336
11996_14538_10126	125.187
11996_24604_8814	176.73
12003_25787_8604	182.417
12006_6960_9406	272.501
12013_25526_8751	261.761
12019_24793_8726	123.467
12023_25423_8860	189.362
12049_6930_8740	143.867
12052_21835_9567	149.091
12054_18667_10289	277.974
12054_8197_8769	127.511
12084_9963_8467	152.119
12092_25789_8597	153.765
12092_8778_9821	122.763
12093_6829_9054	106.743
12111_7136_9352	274.093
12120_24648_8814	126.799
12144_24828_8649	102.139
12147_7305_9361	174.618
12150_16215_10428	139.226
12165_6761_8947	117.735
12172_19165_10327	171.426
12180_19836_10042	210.053
12181_21017_9859	218.443
12184_25759_8618	108.847
12187_21486_9690	107.643
12188_24824_8653	338.77
12200_16021_10422	168.668
12207_21457_9689	173.937
12215_9013_8415	205.085
12228_25353_8897	117.761
12237_19923_10123	251.798
12240_23215_8627	127.511
12241_25483_8789	198.712
12249_23372_8849	279.358
12252_7672_8618	132.302
12254_21153_9825	138.89
12257_7845_8659	243.49
12275_9940_8088	104.117
12276_15098_10330	79.8215
12277_20448_10012	117.707
12293_24081_8988	133.77
12302_23953_9008	288.797
[truncated: 101,604 more rows]

## Sheet: ED Figure 2B
single-neuron	Microenvironment
0.189206	0.215122
0.121605	0.1514
0.0983401	0.13166
0.0886483	0.125105
0.0840453	0.120948
0.0803827	0.118117
0.0767415	0.116026
0.0770803	0.117303
