# Supplementary material for: A mouse brain atlas based on dendritic microenvironments
Source: Nat Neurosci. 2025 Nov 24;29(1):111–22. doi: 10.1038/s41593-025-02119-6 (PMC12779555; doi:10.1038/s41593-025-02119-6)
Supplement: Supplementary file 10 — Statistical source data. [file 41593_2025_2119_MOESM10_ESM.xlsx]

## Sheet: ED Figure 6B
Region	No. of subregions	Brain area
1	1	HY
2	1	CTX
7	5	HB
9	1	CTX
10	3	MB
12	1	MB
15	1	TH
17	3	MB
19	1	CTX
20	1	CTX
23	3	CNU
26	4	MB
27	1	TH
28	1	CTX
30	1	HY
33	1	CTX
35	1	MB
36	1	CTX
38	1	HY
41	1	CTX
42	1	MB
50	1	MB
52	1	CTX
56	6	CNU
58	1	MB
59	1	TH
63	1	HY
64	1	TH
66	1	MB
67	1	MB
68	1	CTX
72	1	HY
74	1	CTX
75	1	MB
83	1	HB
84	1	CTX
88	1	HY
91	1	CB
96	1	HB
97	1	CTX
100	1	MB
101	1	HB
105	1	HB
106	1	HB
113	2	CTX
114	1	HB
115	1	MB
118	1	HY
120	1	CTX
121	1	CTX
122	1	HB
123	1	HB
126	1	HY
128	5	MB
131	2	CTX
132	1	CTX
133	1	HY
136	1	HB
139	1	CTX
143	1	HB
146	1	HB
147	1	HB
148	1	CTX
149	1	TH
155	1	TH
156	1	CTX
159	7	CTX
162	1	HB
163	2	CTX
169	1	HB
171	1	CTX
173	1	HY
177	1	HB
178	1	TH
180	1	CTX
181	3	TH
186	1	TH
187	3	CTX
188	1	CTX
189	1	TH
194	5	HY
196	1	CTX
197	1	MB
201	1	CTX
202	5	HB
203	1	HB
204	1	CTX
206	1	HB
207	1	HB
209	1	HB
210	1	HY
211	4	CTX
214	1	MB
215	1	MB
217	1	HB
218	6	TH
222	1	HB
223	1	HY
225	1	HB
226	1	HY
230	1	HB
231	1	MB
233	1	CTX
234	1	CTX
238	1	HB
243	1	CTX
246	1	MB
249	1	CTX
250	3	CNU
251	1	CTX
252	2	CTX
255	1	TH
257	1	CTX
258	3	CNU
260	1	CTX
262	4	TH
263	1	HY
266	1	CNU
268	1	CTX
269	1	CTX
271	1	MB
272	1	HY
274	2	CTX
279	1	CTX
280	1	HB
281	1	CTX
286	1	HY
287	1	CNU
288	1	CTX
289	4	CTX
292	1	CNU
296	2	CTX
298	1	CNU
303	2	CTX
304	1	CTX
305	1	CTX
307	1	HB
310	3	CNU
311	4	CTX
313	4	MB
314	3	CTX
318	1	HB
320	1	CTX
321	1	TH
325	1	TH
327	4	CTX
328	1	CTX
330	1	CTX
332	1	HY
333	1	CNU
334	3	CTX
335	1	CTX
338	1	HY
342	4	CNU
344	4	CTX
347	1	HY
350	1	HB
351	5	CNU
354	1	HB
355	1	CTX
356	1	HY
358	1	HB
362	5	TH
363	6	CTX
364	1	HY
366	1	TH
368	1	CTX
372	1	HB
374	1	MB
377	1	CTX
381	5	MB
382	6	CTX
390	1	HY
393	1	CTX
401	1	CTX
403	4	CNU
412	1	CTX
414	1	TH
421	1	CTX
422	1	TH
423	1	CTX
427	3	CTX
429	3	HB
430	3	CTX
433	1	CTX
434	3	CTX
437	3	HB
440	3	CTX
441	1	CTX
442	1	CTX
445	3	HB
448	1	CTX
450	1	CTX
451	3	CTX
452	1	HY
456	1	CTX
460	1	MB
461	1	CTX
463	12	CTX
469	1	CTX
470	1	HY
477	6	CNU
478	1	CTX
483	1	TH
484	1	CTX
488	1	CTX
501	1	CTX
502	3	CTX
507	9	CTX
510	1	CTX
512	1	CB
515	1	HY
520	1	CTX
523	1	HY
525	1	HY
526	1	CTX
527	1	CTX
531	1	MB
534	1	HB
540	1	CTX
542	3	CTX
543	3	CTX
544	1	CNU
549	1	TH
551	2	CNU
556	1	CTX
558	1	CTX
559	3	CNU
564	1	CNU
565	2	CTX
566	3	CTX
573	1	CTX
574	5	HB
575	1	TH
576	1	HB
577	1	CTX
580	1	MB
581	1	CNU
582	1	CTX
583	1	CTX
587	1	MB
588	1	CTX
590	1	CTX
591	1	MB
593	1	CTX
596	5	CNU
597	5	CTX
598	1	CTX
599	1	TH
600	1	CTX
601	1	CTX
604	1	HB
605	2	CTX
608	1	CTX
609	1	TH
610	4	CTX
612	1	HB
613	1	CTX
614	3	HY
616	1	MB
620	1	CTX
621	1	HB
622	1	CTX
625	3	CTX
628	1	MB
629	1	TH
630	4	CTX
632	1	CTX
634	1	MB
638	2	CTX
639	3	CTX
642	1	HB
643	1	CTX
648	7	CTX
649	1	CTX
651	4	HB
653	1	HB
654	1	CTX
655	4	CTX
656	1	CTX
657	1	CTX
661	1	HB
662	1	CTX
663	6	CTX
664	4	CTX
667	1	CTX
670	2	CTX
671	1	CTX
672	13	CNU
675	1	CTX
678	1	CTX
679	1	HB
680	1	CTX
685	3	TH
687	4	CTX
689	1	HY
692	1	CTX
693	1	HY
694	1	CTX
696	1	CTX
698	5	CTX
699	1	CTX
702	1	CTX
703	1	CTX
704	1	CTX
706	1	MB
707	1	CTX
711	2	HB
718	3	TH
721	1	CTX
725	1	TH
727	1	CTX
729	3	CTX
732	1	HY
733	5	TH
735	1	CTX
741	1	TH
743	1	CTX
749	3	MB
750	1	CTX
754	8	CNU
755	2	CTX
757	1	MB
759	1	CTX
763	1	HY
765	1	HB
767	5	CTX
771	1	HB
772	2	CTX
773	1	HB
774	4	CTX
778	1	CTX
780	3	CTX
781	1	HB
783	4	CTX
786	1	CTX
788	5	CTX
791	1	CTX
795	4	MB
797	4	HY
800	4	CTX
803	1	CNU
804	1	HY
805	1	CTX
806	1	CTX
810	1	CTX
811	5	MB
814	4	CTX
816	1	CTX
819	1	CTX
820	5	MB
821	1	CTX
827	1	CTX
828	5	MB
830	1	HY
831	1	CTX
834	1	MB
836	1	CTX
838	1	CTX
839	1	HB
842	3	MB
843	8	CTX
844	4	CTX
846	1	CB
847	2	CTX
849	1	CTX
851	1	MB
852	4	HB
854	5	CTX
857	4	CTX
859	1	HB
862	3	CTX
867	1	HB
869	1	CTX
872	1	MB
873	1	CTX
874	1	MB
878	1	CTX
880	1	HB
882	1	CTX
888	1	CTX
889	3	CTX
893	1	CTX
897	1	CTX
898	1	HB
902	1	CTX
903	1	HB
905	1	CTX
906	1	CTX
907	1	TH
910	1	CTX
912	1	CB
914	1	HY
919	1	CTX
927	1	CTX
929	1	CTX
930	1	TH
931	4	HB
935	1	CTX
936	3	CB
939	1	HB
943	4	CTX
944	5	CB
945	4	CTX
946	1	HY
950	1	CTX
951	8	CB
952	4	CTX
954	1	CTX
955	1	HB
957	9	CB
959	1	CTX
961	6	CTX
962	7	CTX
963	1	HB
965	1	CTX
966	1	CTX
968	4	CB
969	1	CTX
970	1	HB
973	1	CTX
974	3	CTX
975	1	MB
976	6	CB
977	2	CTX
978	1	HB
980	1	HY
981	1	CTX
982	1	CTX
984	6	CB
988	3	CTX
989	1	CB
990	1	CTX
996	1	CTX
998	2	CNU
1004	1	HY
1005	1	CTX
1006	1	CTX
1007	5	CB
1010	1	CTX
1015	6	CTX
1020	4	TH
1021	8	CTX
1022	6	CNU
1023	3	CTX
1025	5	CB
1026	1	CTX
1029	1	TH
1030	1	CTX
1031	1	CNU
1033	4	CB
1035	1	CTX
1037	4	CTX
1038	4	CTX
1039	1	HB
1041	4	CB
1044	1	TH
1045	1	CTX
1046	1	CTX
1047	1	CTX
1048	1	HB
1049	5	CB
1052	1	MB
1054	1	CTX
1056	4	CB
1058	3	CTX
1061	1	MB
1062	1	CTX
1064	8	CB
1066	1	CTX
1069	1	HB
1070	1	CTX
1072	1	TH
1074	1	CTX
1077	1	TH
1079	3	TH
1081	1	CTX
1084	6	CTX
1085	1	CTX
1086	1	CTX
1088	1	TH
1089	1	CTX
1090	4	CTX
1091	5	CB
1093	1	HB
1094	1	CTX
1096	1	TH
1097	1	HY
1098	1	HB
1101	3	CTX
1102	4	CTX
1104	1	TH
1105	1	CNU
1106	2	CTX
1107	1	HB
1109	1	HY
1111	1	CTX
1113	1	TH
1114	1	CTX
1120	1	TH
1121	1	CTX
1125	3	CTX
1126	1	HY
1127	4	CTX
1128	3	CTX
1139	1	CTX
10671	1	HY
10703	1	CTX
10704	1	CTX
182305693	1	CTX
182305697	1	CTX
182305701	1	CTX
182305705	1	CTX
182305709	1	CTX
182305713	1	CTX
312782550	1	CTX
312782554	2	CTX
312782558	1	CTX
312782562	1	CTX
312782566	1	CTX
312782570	1	CTX
312782578	1	CTX
312782582	1	CTX
312782586	1	CTX
312782590	1	CTX
312782594	1	CTX
312782598	1	CTX
312782604	1	CTX
312782608	1	CTX
312782612	1	CTX
312782616	1	CTX
312782620	1	CTX
312782624	1	CTX
312782632	1	CTX
312782636	1	CTX
312782640	1	CTX
312782644	1	CTX
312782648	1	CTX
312782652	1	CTX
484682470	6	CTX
484682508	2	CTX
496345664	1	TH
496345668	2	TH
496345672	1	TH
526157192	1	CTX
526157196	1	CTX
526322264	1	CTX
527696977	1	CTX
549009203	1	MB
549009211	1	MB
549009215	1	HB
549009219	1	HB
549009223	1	HB
549009227	1	HB
560581551	1	TH
560581559	1	TH
560581563	1	TH
563807435	1	TH
563807439	1	TH
576073699	1	HY
576073704	1	HY
589508447	2	CTX
589508451	1	HB
589508455	1	CB
599626923	1	MB
599626927	1	HB
606826647	1	HY
606826651	1	HY
606826655	1	HY
606826659	1	HY
606826663	1	MB
607344830	1	MB
607344834	1	MB
607344838	1	MB
607344842	1	MB
607344846	1	MB
607344850	1	MB
607344854	1	MB
607344858	1	MB
607344862	1	MB
614454277	1	MB

## Sheet: ED Figure 6C
Moran's Index	Feature STD	No. of subregions	Volume ($mm^3$)	No. of neurons
-0.0252062	0.97	1	0.167016	28
0.0736363	0.752263	2	0.360438	217
0.195752	0.718599	4	2.15645	452
0.00583597	0.656989	1	0.136344	120
0.190532	0.667105	6	5.10508	1516
0.0819913	0.562189	1	0.07325	27
-0.00270698	0.635087	3	0.402547	227
-0.0380745	0.694054	1	0.03025	24
-0.0361572	0.579776	1	0.0907031	60
0.075537	0.570906	1	0.0911094	65
0.317556	0.834063	1	0.297187	140
0.0315661	0.71306	1	0.111344	23
0.0324898	0.719952	1	0.076625	40
-0.00613511	0.573863	5	0.908359	54
-0.0093569	0.617665	2	0.212922	55
0.129248	0.6021	2	0.271078	98
0.0253533	0.711545	2	0.210719	46
0.0611501	0.665012	1	0.275281	568
0.08546	0.737887	6	0.782687	112
0.10085	0.72852	1	0.473422	275
0.0290018	1.01402	4	0.251672	41
-0.0743075	0.517776	1	0.056125	18
0.0320837	0.687416	2	0.357094	237
-0.0111734	0.56659	1	0.122328	89
-0.257462	0.726891	1	0.0924062	10
0.254985	1.18143	1	0.182531	20
0.188336	0.62207	1	0.166547	76
0.0355485	0.550664	3	0.138594	55
0.0356836	0.896952	1	0.350187	26
0.0199626	0.734884	4	0.482063	99
0.0359937	0.957483	4	1.25291	169
0.102597	0.756429	1	0.490844	32
0.179616	0.884034	1	0.565562	24
0.281125	0.984518	1	0.460047	44
-0.0702994	0.47474	1	0.120719	12
0.183293	0.846641	3	0.509094	178
0.412403	0.845642	1	1.17402	10
-0.0289915	0.685104	3	0.500953	44
-0.00596157	0.522763	1	0.0520625	28
0.0305754	0.685821	2	0.215703	387
0.061729	0.62415	1	0.192594	140
-0.00330297	0.560003	1	0.113469	40
0.0509046	0.742915	1	0.117359	69
0.0735307	0.634582	3	1.03634	695
0.128985	0.629914	5	2.56911	379
0.0968646	0.667532	1	0.462531	120
0.203145	0.966263	1	0.329781	86
0.0541553	0.597584	3	0.214156	47
-0.0477732	0.665888	1	0.103828	32
0.116393	0.682533	2	0.191938	81
-0.0748074	0.564521	1	0.232	15
0.117577	0.657467	2	0.420141	251
0.0693505	0.649218	3	0.352781	223
0.052496	0.837619	1	0.801297	105
0.0924052	0.877002	4	0.626047	67
0.0688518	0.584051	3	0.576547	357
0.0133274	0.448292	3	0.384109	260
0.139018	0.823456	1	0.412266	82
0.0525427	0.701304	1	0.213906	30
0.140957	0.790551	3	0.629781	94
0.0911558	0.743208	5	2.84803	1314
0.0145652	0.781022	5	0.774141	87
-0.31037	0.857191	1	0.215594	10
-0.0475912	0.612137	1	0.180156	29
-0.00933218	0.86619	1	0.119938	23
0.680758	0.831296	1	2.67344	36
-0.0031996	0.573403	1	0.211859	27
0.199038	0.702188	3	0.482844	226
0.0520995	0.614112	3	0.302016	192
0.00680887	0.793592	6	0.6715	138
0.0897208	0.724907	1	0.456719	99
0.00216892	1.13756	1	0.0812812	10
-0.103552	0.57174	1	0.125266	21
0.0423069	0.686432	3	0.699109	197
-0.048712	0.880404	1	0.1385	34
0.161687	0.669455	1	0.0237656	33
0.0945822	0.631653	1	0.0371875	28
0.111616	0.803688	1	0.534531	57
0.134116	0.659287	1	0.0916562	41
-0.0768736	0.687989	1	0.0746719	15
0.124365	0.70609	4	0.355422	75
-0.203331	0.866138	1	0.250312	12
0.0374306	0.686527	4	0.598641	109
0.0924237	1.0554	1	0.355719	34
-0.0123716	1.03551	1	0.278109	27
-0.0648155	0.725729	1	0.144828	21
0.247238	0.681202	1	0.341859	119
0.12527	1.41231	1	1.78141	30
-0.137534	1.1464	1	0.40825	23
0.177838	0.926421	1	0.631125	130
0.0910004	0.590077	4	0.269078	367
-0.179803	0.775197	1	0.14425	11
0.360878	0.69654	1	0.110937	13
0.233805	1.02321	4	0.779969	104
-0.015585	0.668558	1	0.0345469	37
0.0716341	0.637088	1	0.0573437	46
0.0463417	0.8067	1	0.758094	226
0.254151	0.759037	1	0.776031	552
-0.0930377	0.550693	1	0.362187	15
-0.0637546	0.656895	1	0.0691719	12
0.131567	0.870844	1	0.107344	10
0.174504	0.994389	1	0.749703	175
-0.0188985	0.769763	1	0.157219	97
0.118268	0.756227	1	0.546406	12
0.184146	1.05593	5	0.689281	67
0.0373683	0.761755	5	0.551281	52
0.0774927	0.782264	3	0.209266	43
-0.0112176	0.828712	3	0.213781	42
0.247233	0.874822	9	8.23128	4989
0.183036	0.8475	4	0.72375	120
0.0349826	0.589239	1	0.0192812	33
-0.0621608	0.869436	1	0.125094	13
0.248671	0.854207	4	0.604094	253
-0.115777	0.745898	1	0.0877187	10
0.259229	0.849575	1	0.0829844	23
0.158847	0.64639	7	2.43503	2637
0.210777	0.677435	1	0.486469	548
0.00541226	0.825647	1	0.017875	21
-0.0630471	0.48389	1	0.0457813	21
-0.0691804	0.889993	1	0.102563	10
0.0821396	0.624555	1	0.0737969	68
0.29521	0.656198	1	0.413266	38
0.161976	0.722795	1	0.313953	97
-0.138604	0.483201	1	0.0514531	12
0.12368	0.831112	4	2.86436	778
-0.0185647	0.587193	1	0.077625	38
-0.0270903	0.582256	1	0.082875	37
0.0787505	0.938897	1	0.305297	17
0.146991	0.806164	4	1.51405	1069
0.061828	0.674425	3	0.240625	86
0.0720638	0.823921	1	0.263781	26
0.162024	1.09322	1	0.237437	22
0.205809	0.551643	1	0.800578	272
0.104999	0.911011	1	0.507719	18
0.0261885	0.953687	5	1.03534	78
-0.0131217	0.714628	1	0.149969	38
0.350058	0.72192	3	0.358844	96
0.372513	1.00353	1	0.310641	95
0.175308	0.684782	1	0.458766	12
0.181231	0.873691	8	1.18892	133
0.147035	0.759062	5	2.44105	1087
0.015878	0.784506	2	0.261859	63
0.0948393	1.01623	1	0.430734	12
-0.0222556	0.595965	1	0.0742969	55
0.113553	0.605249	1	0.0861563	26
0.116311	0.608764	1	0.119438	10
0.100177	0.742777	4	0.825562	423
0.081226	0.650196	1	0.0989063	23
-0.106735	0.652883	1	0.0557031	10
0.135398	0.713243	6	2.19873	2838
-0.026005	0.689187	3	0.247453	85
0.114358	0.60298	1	0.0912188	165
0.0865103	0.549671	3	0.463641	169
-0.120045	0.781481	1	0.275203	11
0.0111352	0.62364	2	0.218688	400
-0.0582894	0.761121	1	0.0227344	13
0.0797567	0.720528	6	0.462062	165
-0.0112234	0.690624	1	0.121453	72
-0.110263	0.788143	1	0.0494375	11
0.055635	0.531219	2	0.401547	167
0.0615127	0.541504	1	0.0830156	15
0.299447	0.688294	1	0.230172	15
0.00618866	0.749567	1	1.38816	34
-0.0222591	0.919406	1	0.098875	30
0.187162	0.804196	1	1.15986	175
0.104679	0.828564	2	0.498219	209
-0.0465889	0.967753	1	0.211391	30
0.0409098	0.646555	3	0.261656	47
0.0292656	1.41955	1	0.277719	10
0.00162899	0.71414	1	0.374609	23
0.11116	0.818426	7	1.90286	453
-0.00592425	0.705505	1	0.623453	173
0.0624604	0.688874	1	0.182234	45
-0.058831	0.532236	1	0.0943281	17
0.0040277	0.596083	2	0.211516	67
0.148992	0.622801	3	1.0205	874
0.0378869	0.585101	3	0.264375	151
0.0202063	0.74242	3	0.486953	195
-0.0338776	1.06243	1	0.254469	12
0.0714645	0.712472	2	0.129906	87
0.0775167	0.674153	1	1.07234	357
0.0606182	0.713772	2	0.323344	131
-0.111111	0.454243	1	0.0184844	10
0.26464	0.829649	3	1.05202	253
0.141023	0.607712	1	0.582656	394
0.0856257	0.769682	4	2.84675	926
0.117739	0.611225	1	0.107203	58
0.142326	0.661271	4	0.908266	1467
0.209003	0.610508	1	2.15652	835
-0.104075	0.546387	1	0.267016	15
0.00665669	1.59895	1	0.189938	12
0.0915125	0.721313	8	2.55642	1138
0.0137235	0.636066	1	0.137844	41
0.110679	0.547606	3	0.437969	306
0.0821891	0.774538	4	1.43817	411
0.0616228	0.59621	1	0.322047	366
0.0144215	1.03372	1	0.203484	24
0.010727	0.618468	1	0.261641	126
0.0511093	0.463219	1	0.048	49
0.240842	0.903186	12	3.13227	275
0.285008	0.809905	5	2.50767	538
0.0168781	0.710959	1	0.235687	37
0.0767008	0.953935	4	0.470531	71
0.120746	0.607475	3	1.0477	415
0.081914	0.75895	7	1.63656	797
0.441966	0.87614	6	0.649891	131
0.183796	0.741444	4	0.601875	269
0.312402	0.603473	1	0.102906	12
-0.0372584	0.426178	1	0.0809844	45
0.0303313	0.763541	3	1.67164	661
-0.0491383	0.843934	1	0.0654219	14
0.0868074	0.673234	4	1.09278	944
0.0843616	0.667991	1	0.186906	106
0.0272773	0.800688	1	0.10425	69
0.0297076	0.610941	1	0.283516	259
0.108232	0.642293	1	0.103	121
0.108345	0.663364	3	0.217828	398
0.0506798	0.643858	6	0.597719	167
0.0248341	0.78234	5	0.372109	49
0.0873145	0.561547	2	0.209156	184
-0.0524646	0.856673	1	0.140125	20
0.0748423	0.550695	3	0.840406	263
0.125957	0.873013	1	0.264469	14
0.138428	0.52534	3	0.263484	80
0.0773285	0.617931	1	0.128812	126
-0.04609	0.571114	1	0.026875	16
-0.013622	0.791558	1	0.177437	66
0.172827	0.582734	1	0.227078	36
0.075262	0.693897	1	0.125312	41
0.00428086	0.833659	1	0.273953	102
0.0549176	0.718686	1	1.00002	428
0.118874	0.744837	3	0.755656	499
-0.00795516	0.751012	1	0.150922	50
0.100347	0.745701	4	0.376234	299
-0.0416002	0.935507	1	0.156656	22
0.00647689	0.650348	1	0.0253906	59
0.0480859	1.63046	1	0.202453	28
0.16109	0.72423	4	0.491859	106
0.0723937	0.608146	4	0.384156	244
0.063668	0.666275	5	0.364328	84
0.0355764	0.683186	1	0.641375	439
0.0184967	0.604201	2	0.143078	75
0.00750946	0.459334	1	0.141203	35
0.0229578	0.661185	5	0.667984	319
-0.0563193	0.596144	1	0.0434688	15
0.448055	0.913911	1	0.252922	62
0.0417418	0.711788	1	0.187266	37
0.142892	0.836585	4	0.836906	418
-0.110642	0.603472	1	0.0104063	12
-0.0689022	0.536256	1	0.0409531	13
0.167894	0.838249	6	0.490953	77
0.246297	0.80102	5	3.37195	2131
0.0298567	0.546644	1	0.1035	153
-0.00946083	0.885456	1	0.144422	17
-0.0145243	0.684275	1	0.126672	10
0.046349	0.551934	4	0.540219	205
0.171118	0.733097	1	0.525391	116
0.230948	0.581715	4	0.425578	58
0.0435616	0.951549	4	0.762312	82
-0.0339466	0.627853	2	0.161406	45
0.088407	0.731621	1	0.166906	40
-0.0137776	0.868055	1	0.153922	27
0.00226004	0.576954	1	0.0730625	36
-0.0833343	0.455408	1	0.030125	18
0.144985	0.698458	1	0.335219	135
0.0249966	0.733172	1	0.149031	22
0.0169237	0.599098	2	0.171219	84
0.220769	0.667797	1	0.304078	27
0.122056	0.767995	1	0.657828	104
-0.0113999	0.623829	2	0.166531	55
0.207988	0.804224	3	0.238844	75
0.128201	0.604228	4	0.34825	103
-0.0177557	0.571541	1	0.0921406	26
0.250562	0.766562	6	5.78314	3149
0.127878	0.869658	1	0.714703	82
0.0617507	0.710385	1	0.419469	107
0.11417	0.638687	1	0.263969	39
0.00866516	0.466615	1	0.0987187	49
0.0649673	0.958221	9	1.10084	263
0.0217139	0.690455	4	0.390562	735
0.0279819	0.89514	8	0.626719	227
-0.126947	0.463312	1	0.0285469	11
-0.0579619	0.548092	1	0.0856094	19
-0.0489018	0.728368	1	0.193109	19
0.0324534	0.454561	1	0.0171094	12
-0.0555556	0.704604	1	0.0554375	19
0.127444	0.664826	1	0.231266	55
0.0167867	0.774001	1	0.128469	30
0.26106	0.660543	4	3.39956	359
0.0951363	0.753383	1	0.103656	10
0.00647014	0.664314	1	0.0990313	47
0.0497164	0.808979	5	0.529578	150
0.211777	0.838244	5	0.670266	179
0.205252	0.960319	1	0.622875	71
0.0234656	0.610508	2	0.385062	349
0.073153	0.694432	4	0.366016	166
0.0947768	0.652006	5	0.595672	201
0.481706	0.788398	1	1.81653	25
-0.0339566	0.563176	1	0.0439063	21
0.0445693	0.672407	1	0.604187	534
0.0401175	0.648186	1	0.154875	283
0.142268	0.803186	1	0.0943594	37
-0.144428	0.499072	1	0.084	25
0.0689865	0.664913	3	0.92325	126
-0.0271899	0.506286	1	0.114766	36
0.0315089	0.545551	5	0.562953	1387
0.0348312	0.666309	3	0.396188	306
0.03611	0.698561	1	0.445141	20
-0.156168	0.761708	1	0.245109	13
0.0375742	0.882707	1	0.320156	75
0.0991683	0.850003	5	0.489344	142
0.148192	0.949307	1	0.201016	60
-7.82895e-06	0.933414	1	0.11025	22
0.107231	0.747925	4	1.12195	70
0.124593	0.992861	1	0.63775	21
0.0598555	0.847402	1	0.392219	71
-0.0398341	0.680751	1	0.0663906	37
0.0198762	0.405964	1	0.211641	14
0.243018	1.06524	1	1.38037	38
0.0650157	0.700205	1	0.0834687	223
-0.0972601	0.690787	1	0.0584375	12
0.152501	0.569888	1	0.146563	56
0.0967412	0.599392	5	0.661172	1408
0.000176672	0.784907	1	0.665328	90
0.0221008	0.66051	2	0.194766	45
-0.0313388	0.491963	1	0.0675469	13
0.03969	0.667049	3	0.239047	81
0.10505	0.771389	8	1.90987	3568
0.110382	0.894697	1	0.256109	13
-0.000104953	0.500597	1	0.0541094	61
-0.0232056	0.659371	1	0.0896094	43
-0.0572083	1.59214	1	0.0958906	14
-0.0491069	0.59991	1	0.47325	39
0.150057	0.568799	5	0.822656	728
0.148052	0.734496	8	0.466047	111
0.44638	0.774006	1	0.187	71
0.0313096	0.636503	5	0.345187	57
0.0886688	0.847875	1	0.239359	20
0.0440621	0.658729	4	0.64875	152
0.296456	0.763102	6	1.34553	262
0.00242549	0.579701	1	0.101531	52
0.0280409	0.692698	4	0.601016	183
-0.0216367	0.757171	1	0.147422	27
-0.0014751	0.71214	1	0.0756094	12
0.133269	0.900857	3	0.309406	56
0.0397705	0.676755	4	0.359797	538
-0.0585199	0.583489	1	0.0681719	15
0.0711621	0.679617	1	0.235719	155
0.172014	0.691152	1	0.512188	312
0.117583	0.696747	3	0.272172	151
0.207271	0.726265	1	1.18142	16
-0.021612	0.566516	1	0.0978437	42
0.00981455	0.745823	4	0.306781	86
0.0671841	0.708688	1	0.168937	13
0.108395	0.587229	5	0.999203	2356
-0.0416395	0.894623	1	0.166922	26
0.116359	0.669072	1	0.202516	35
0.07629	0.758967	4	1.84464	532
-0.0203222	0.500792	1	0.0371875	20
0.117312	0.970074	1	0.261688	42
0.176053	0.639862	1	0.155938	103
0.375631	0.698744	1	0.127234	36
0.0571681	0.83273	3	0.277687	119
0.0870803	0.7173	3	0.94175	445
0.00589178	0.622184	3	0.281172	305
0.00359065	0.512807	1	0.163453	83
0.0119898	0.677801	1	0.306203	39
-0.0662041	0.534334	1	0.0553594	11
-0.00716495	0.547429	1	0.0900938	17
0.0577661	0.715327	6	0.647609	298
0.242791	0.861587	1	1.31016	35
0.0866676	0.649725	6	0.602391	77
0.0527168	0.75811	1	0.165937	43
-0.0227273	0.738258	1	0.0330781	45
0.060915	0.630852	1	0.188688	34
-0.125507	0.655215	1	0.18575	26
0.0370059	1.00412	3	0.483656	63
-0.149754	0.72763	1	0.0465469	12
0.201648	0.741196	13	13.0102	19754
0.0628228	0.901131	1	0.205266	28
0.091978	0.781348	5	2.2612	596
0.177771	0.882378	1	0.210922	25
0.200363	0.843269	6	1.37623	806
0.0479899	0.598855	3	0.373906	135
0.230431	0.918777	1	0.0910625	17
0.297114	0.625844	1	0.394328	19
-0.039908	0.686126	1	0.102109	23
0.016418	0.776024	1	0.176766	81
0.0728323	0.714504	1	0.116234	28
0.00967735	0.621864	3	0.60925	564
-0.111061	0.430148	1	0.0196563	17
0.147184	0.599031	4	0.475906	268
-0.0263969	0.854435	2	0.379297	65
0.0734474	1.08294	1	0.354938	35
0.0309039	0.635093	1	0.093875	64
0.108677	0.663518	4	1.01445	471
0.030618	0.624817	1	0.04925	26

## Sheet: ED Figure 6D
CCF	CCF-ME
0.0541094	0.167016
0.0573437	0.302938
0.551281	0.0575
0.116234	0.00379687
1.0205	0.0220781
0.0442813	1.05011
0.114766	0.488312
1.0477	0.424625
0.0636406	0.193406
0.801297	0.136344
0.247453	2.75077
0.598641	1.06678
0.0345469	0.487219
0.525391	0.472781
0.02525	0.276078
0.534531	0.0514531
0.016375	0.07325
0.098875	0.215281
0.0958906	0.0976562
0.146563	0.0896094
0.167016	0.03025
0.0856094	0.0348437
0.657828	0.117
2.19873	0.0132969
0.0214688	0.0907031
0.0910625	0.0911094
0.0654219	0.297187
0.0799062	0.111344
0.00901562	0.106844
0.0399219	0.076625
0.126672	0.322594
0.049375	0.2405
0.103656	0.20325
0.00565625	0.0814219
0.254469	0.0605938
0.232	0.165391
0.355719	0.0475312
0.430734	0.155047
0.305297	0.116031
0.263969	0.134406
0.00625	0.0763125
0.507844	0.275281
0.0975156	0.0137188
0.00359375	0.0726406
0.323344	0.214047
0.168937	0.173422
0.00364063	0.157234
0.103766	0.140437
0.211859	0.049875
0.0190156	0.0476719
0.183031	0.473422
0.087625	0.114281
0.0640156	0.0536563
2.56911	0.0528438
0.420141	0.0308906
0.0107188	0.056125
0.0725469	0.183031
1.38816	0.205578
0.714703	0.151516
0.0109687	0.122328
1.18142	0.0582969
0.00721875	0.0190937
0.0737969	0.0924062
0.227078	0.182531
0.507719	0.166547
0.0921406	0.0163281
2.43503	0.0595313
0.101844	0.0417656
0.401547	0.0372969
0.120719	0.350187
0.264469	0.343484
0.0737031	0.0632656
0.0152344	0.0445469
0.202453	0.0307656
0.201016	0.0442813
0.214156	0.574875
0.172844	0.3365
0.272172	0.301125
0.0771562	0.0404062
0.0465469	0.0111719
1.03534	0.490844
0.11025	0.565562
0.0290469	0.460047
0.758094	0.120719
0.908359	0.233906
0.0308281	0.229516
0.1385	0.0456719
0.0657969	0.00153125
0.0272031	1.17402
0.144031	0.0799062
0.0385156	0.245297
0.306781	0.21875
0.394328	0.0369063
0.63775	0.0272031
0.176922	0.0520625
0.602391	0.107453
0.0217031	0.155859
0.144422	0.0598438
0.374609	0.192594
0.277719	0.113469
0.0374219	0.117359
0.0215	0.0240156
0.101531	0.0210156
0.155938	0.040625
0.0480156	0.596594
0.0150469	0.262297
0.0691719	0.177453
0.0393125	0.016375
0.281172	0.0177187
0.235719	2.24431
0.171219	0.209391
0.208156	0.0501875
0.0756094	0.0339531
0.94175	0.0312656
0.0557031	0.462531
0.72375	0.329781
0.0462344	0.0778906
0.304078	0.0745312
0.0746719	0.0617344
0.10425	0.103828
0.0492187	0.275609
0.0927188	0.00901562
0.379297	0.122891
0.0178906	0.0690469
0.00785938	0.232
0.0675469	0.333953
0.0330781	0.0861875
0.00379687	0.145219
0.261688	0.116859
0.475906	0.0907031
0.0124688	0.801297
0.261859	0.0870313
0.182234	0.353312
0.385062	0.143547
0.211391	0.0787031
0.0812812	0.0504844
0.267016	0.0291094
0.240625	0.296875
0.355422	0.222609
3.39956	0.0570625
0.217828	0.167484
0.00876563	0.126594
0.665328	0.0900312
0.0136406	0.412266
0.090875	0.0190156
0.384156	0.213906
0.462531	0.356812
0.016	0.232016
0.00301563	0.0409531
0.0184844	0.0124688
0.358844	0.139719
0.027	0.833234
0.0111719	0.801859
1.51405	0.576281
0.376234	0.498922
0.0554375	0.137734
0.0132969	0.461656
0.670266	0.120688
2.67344	0.109484
0.0104063	0.0434063
0.00629688	0.0389063
0.0234375	0.0215
0.689281	0.215594
0.490953	0.0771562
0.082875	0.0152344
0.153922	0.180156
0.00651562	0.119938
0.0269062	2.67344
0.0989063	0.211859
0.0535938	0.194625
0.774141	0.194516
5.10508	0.0937031
0.0235938	0.208156
0.00421875	0.00584375
0.030125	0.149547
1.01445	0.110687
0.310641	0.0417812
0.0348594	0.172281
0.0924062	0.148828
0.0670781	0.121313
0.237437	0.0914844
0.239047	0.078875
0.840406	0.0587188
0.509094	0.456719
0.113469	0.0373125
0.486953	0.272281
0.92325	0.0812812
0.238844	0.0080625
0.0123125	0.125266
0.412266	0.159953
0.500953	0.0214688
0.187266	0.275016
0.231266	0.256453
0.209266	0.167641
0.0223281	0.1385
0.00873438	0.0237656
0.00465625	0.0371875
0.0171094	0.181672
3.13227	0.534531
0.0137188	0.0916562
0.0974844	0.0239688
1.34553	0.0395312
0.263781	0.0746719
0.159953	0.158906
0.215594	0.0847813
0.0227344	0.0838906
0.04925	0.0278438
1.05202	0.250312
8.23128	0.087625
0.0249688	0.0399219
0.413266	0.378516
0.203484	0.126172
0.141203	0.0528594
0.278109	0.0410937
0.128078	0.355719
0.622875	0.278109
0.0987187	0.030875
0.0220781	0.0121875
0.129781	0.0290469
0.110937	0.144828
0.483656	0.341859
0.629781	0.0384844
0.154875	1.78141
0.460047	0.0136406
0.129906	0.40825
0.0715156	0.631125
0.202516	0.13325
0.373906	0.0734531
0.213906	0.0312969
0.143078	0.0310781
0.699109	0.14425
0.0896094	0.110937
0.345187	0.333219
0.179891	0.225016
0.00275	0.171672
0.261641	0.0500625
0.0439063	0.0345469
0.180156	0.0573437
0.156656	0.0672344
0.275281	0.758094
0.0458125	0.0223281
0.239359	0.776031
0.329781	0.0114531
0.0422812	0.362187
0.631125	0.0691719
0.372109	0.107344
0.364328	0.749703
0.0232969	0.077
0.127234	0.157219
0.163453	0.0309844
0.0553594	0.546406
0.0539531	0.285797
0.360438	0.265531
0.119156	0.0485625
0.0672344	0.0466875
0.601875	0.0427031
0.362187	0.283859
0.157219	0.115141
0.261656	0.0694063
0.275609	0.0548437
0.235687	0.0280313
0.177078	0.094
0.0240156	0.05925
0.396188	0.0560156
0.10275	0.105953
0.40825	0.0705469
0.604094	0.0372813
0.800578	0.00721875
0.144828	1.37112
0.218688	1.20455
0.384109	1.14097
0.0772656	1.09383
0.07325	0.989969
1.63656	0.867859
0.0109844	0.836047
0.425578	0.422672
0.0152344	0.304266
0.273953	0.0219531
0.601016	0.422938
1.15986	0.148031
0.749703	0.0787812
0.458766	0.074
0.0192812	0.179891
0.647609	0.0192812
0.491859	0.00742187
0.117	0.125094
0.211516	0.00917187
0.252922	0.430453
13.0102	0.082125
0.0834687	0.0460469
0.0663906	0.0454688
0.302344	0.507844
0.0049375	0.0877187
0.463641	0.0829844
0.836906	0.756641
0.0336094	0.660078
0.084	0.344656
0.275203	0.285109
0.297187	0.174609
0.056125	0.146828
2.50767	0.0671094
0.00153125	0.486469
0.283516	0.017875
0.187	0.0457813
0.125094	0.102563
0.0291094	0.0737969
0.077	0.413266
0.166531	0.313953
0.437969	0.0514531
0.512188	1.3112
0.0494375	0.732203
0.456719	0.566219
0.263484	0.254734
0.0401094	0.0123125
0.822656	0.077625
0.188688	0.00795313
0.107344	0.082875
0.313953	0.305297
0.213781	0.906484
0.0943594	0.397766
1.90987	0.121828
0.191938	0.0879687
0.0190937	0.0999687
0.0371875	0.0734531
0.00457812	0.0672031
0.0284531	0.263781
2.2612	0.237437
1.81653	0.800578
0.498219	0.507719
0.139719	0.552031
0.366016	0.241281
0.776031	0.103313
0.482844	0.0890937
0.01175	0.049625
0.390562	0.149969
0.0434688	0.197859
0.595672	0.127078
0.0907031	0.0339062
2.15645	0.0234375
0.779969	0.310641
0.359797	0.00704688
0.565562	0.0561562
0.120281	0.458766
0.0943281	0.0249688
1.07234	0.311141
0.181672	0.283438
0.562953	0.218781
0.251672	0.108891
0.117359	0.0916094
0.0310625	0.0683125
0.661172	0.061875
1.00002	0.044875
0.166922	0.744906
0.999203	0.474438
0.189938	0.447797
0.0237656	0.421219
0.182531	0.352687
0.128469	0.188109
0.320156	0.07375
0.0870313	0.430734
0.576547	0.0742969
0.466047	0.0861563
1.43817	0.119438
0.168094	0.445953
0.357094	0.313547
0.0253906	0.0360313
0.322047	0.0300312
1.12195	0.0989063
0.489344	0.0557031
0.269078	0.144031
0.0139531	0.485625
1.03634	0.409094
0.47325	0.338016
0.017875	0.323828
0.0809844	0.323813
0.623453	0.318359
0.0221562	0.118469
0.392219	0.0823281
0.0518594	0.0466563
0.0916562	0.0310625
0.166547	0.0912188
0.402547	0.241219
0.103	0.160109
0.166906	0.0623125
0.272281	0.275203
0.121453	0.00359375
0.102563	0.0480156
0.0990313	0.0535938
0.205266	0.102484
0.119375	0.140625
0.0932188	0.0780625
0.0612188	0.0227344
0.00584375	0.125672
0.350187	0.122469
0.0124688	0.0769375
0.026875	0.053125
0.245109	0.042375
0.482063	0.0414844
0.306203	0.0737031
1.67164	0.121453
0.0106094	0.0494375
1.84464	0.270188
0.529578	0.131359
0.470531	0.0472969
0.354938	0.0830156
0.473422	0.0232969
0.626719	0.230172
0.908266	1.38816
0.149031	0.098875
0.256109	0.0725469
1.10084	1.15986
0.14425	0.0295
5.78314	0.427016
1.90286	0.0712031
0.0286875	0.211391
0.335219	0.128375
0.486469	0.0772656
0.762312	0.0560156
0.193109	0.277719
0.119438	0.374609
0.150922	0.504219
0.60925	0.389359
0.01525	0.358219
0.6715	0.355312
0.194766	0.210031
0.355078	0.0500781
0.0659062	0.0356406
0.419469	0.623453
0.031125	0.182234
1.37623	0.0943281
0.264375	0.150203
0.250312	0.0613125
0.107203	0.351344
0.230172	0.346391
1.78141	0.322766
0.215703	0.145672
0.0978437	0.0662969
0.0272031	0.0524063
0.102109	0.292281
2.84803	0.106641
0.0911094	0.0880313
0.597719	0.122453
0.626047	0.254469
1.18892	0.168094
0.782687	0.07225
0.302016	0.0576562
2.44105	1.07234
0.0371875	0.0422812
0.102906	0.193906
0.149969	0.129438
0.211641	0.0184844
1.25291	0.612047
0.582656	0.344969
0.540219	0.095
0.64875	0.582656
0.0409531	0.891344
2.86436	0.766563
0.030875	0.632359
0.0295	0.556484
0.0681719	0.107203
0.641375	0.0217031
1.31016	0.414844
0.667984	0.169484
0.445141	0.16775
0.102484	0.156188
2.84675	2.15652
0.352781	0.267016
0.0721563	0.189938
0.0726406	0.500953
2.55642	0.424969
0.103828	0.38325
0.0472969	0.340125
0.604187	0.299031
0.0861563	0.295187
0.0582969	0.268875
0.0757344	0.0440313
0.138594	0.120281
0.00545312	0.0139531
0.462062	0.137844
0.0371875	0.236969
0.076625	0.120516
0.125266	0.0804844
0.210922	0.0150469
1.09278	0.810641
3.37195	0.444891
1.17402	0.152438
0.136344	0.0302031
0.122453	0.02525
1.38037	0.322047
0.546406	0.203484
0.755656	0.0393125
0.825562	0.261641
0.0829844	0.048
0.0912188	0.644828
0.271078	0.447406
0.469578	0.387375
0.0481562	0.345078
0.176766	0.296031
0.0565156	0.221359
0.0520625	0.207422
0.0215937	0.159625
0.490844	0.113875
0.309406	0.107406
0.0177187	0.103047
0.34825	0.0988125
0.277687	1.0577
0.0289531	0.924641
0.040625	0.262297
2.15652	0.209437
0.341859	0.0535938
0.0830156	0.0927188
0.165937	0.235687
0.093875	0.0715156
0.128812	0.312203
0.147422	0.0641875
0.0121875	0.0621875
0.119938	0.0319531
0.212922	0.373484
0.077625	0.339422
0.177437	0.334797
0.111344	0.0310781
0.0196563	0.578016
0.0373125	0.342906
0.0584375	0.223469
0.0285469	0.169375
0.0742969	0.142063
0.0395312	0.110266
0.00821875	0.0704687
0.084875	0.173531
0.137844	0.152375
0.0730625	0.136313
0.122328	0.114422
0.0756875	0.0380625
0.0141563	0.0351875
0.125312	0.0135312
0.186906	0.429969
0.03025	0.100562
0.192594	0.04075
0.0900938	0.0305937
0.016375	0.102906
0.649891	0.0809844
0.161406	0.566359
0.1035	0.553641
0.209156	0.551641
0.048	0.0654219
0.18575	0.0286875
0.0561562	0.336797
0.00053125	0.316734
0.00192187	0.283609
0.0310781	0.155641
0.00795313	0.00192187
0.16075	0.00785938
0.00704688	0.186906
0.0348437	0.10425
0.0219531	0.283516
0.118578	0.103
0.0457813	0.01525
0.0877187	0.134437
0.140125	0.054125
0.0114531	0.0292656
0.0250469	0.218906
0.107453	0.169594
0.210719	0.0677969
0.0514531	0.0647969
0.0425156	0.0482812
0.00742187	0.0283438
0.0239688	0.115031
0.106844	0.0967656
0.0679063	0.0856563
0.0190937	0.0445313
0.0384844	0.030125
0.0080625	0.117234
0.011125	0.0919219
0.041	0.140125
0.0353594	0.401594
0.0135312	0.351078
0.0309844	0.0877344
0.0163281	0.264469
0.00917187	0.103203
0.0190156	0.10275
0.00945312	0.0575312
0.0210156	0.016
	0.0336094
	0.128812
	0.026875
	0.00625
	0.177437
	0.227078
	0.125312
	0.0178906
	0.273953
	0.0049375
	1.00002
	0.0659062
	0.428859
	0.174187
	0.152609
	0.016375
	0.150922
	0.0975156
	0.181203
	0.101453
	0.0618906
	0.0316875
	0.156656
	0.0152344
	0.0253906
	0.202453
	0.285953
	0.0881406
	0.0785
	0.0392656
	0.0289531
	0.174969
	0.101578
	0.0805625
	0.0270469
	0.092125
	0.0813594
	0.0703125
	0.0692187
	0.0513125
	0.641375
	0.0782344
	0.0648438
	0.141203
	0.219219
	0.185234
	0.0980313
	0.0909219
	0.0745781
	0.0107188
	0.0221562
	0.0434688
	0.355078
	0.252922
	0.0565156
	0.187266
	0.404172
	0.249516
	0.149062
	0.0341562
	0.0104063
	0.0272031
	0.172844
	0.0409531
	0.173328
	0.145313
	0.0668281
	0.0440156
	0.0308281
	0.0306406
	1.24103
	0.858469
	0.501859
	0.425656
	0.344938
	0.1035
	0.144422
	0.0612188
	0.126672
	0.284969
	0.152078
	0.0533281
	0.0498437
	0.525391
	0.276844
	0.0653438
	0.055125
	0.0282656
	0.3615
	0.218094
	0.101516
	0.0812031
	0.0721563
	0.108859
	0.0525469
	0.16075
	0.166906
	0.153922
	0.0462344
	0.0730625
	0.030125
	0.335219
	0.00876563
	0.0250469
	0.149031
	0.135984
	0.0352344
	0.0539531
	0.0636406
	0.0374219
	0.304078
	0.657828
	0.302344
	0.0932188
	0.101094
	0.0654375
	0.0385156
	0.116125
	0.0660625
	0.0566562
	0.137891
	0.0820781
	0.0811875
	0.0470937
	0.00629688
	0.0921406
	2.46655
	1.21066
	0.798422
	0.730844
	0.445844
	0.130828
	0.0481562
	0.00053125
	0.00465625
	0.714703
	0.0492187
	0.419469
	0.263969
	0.0987187
	0.00873438
	0.376141
	0.268141
	0.0904375
	0.0895469
	0.0864687
	0.0681094
	0.0460625
	0.0405
	0.0354375
	0.204328
	0.100969
	0.0499531
	0.0353125
	0.270594
	0.0965938
	0.0707969
	0.044875
	0.0415625
	0.0385469
	0.0325469
	0.0312031
	0.0284531
	0.0285469
	0.0856094
	0.084875
	0.193109
	0.118578
	0.0171094
	0.0554375
	0.231266
	0.128469
	0.00275
	0.01175
	2.80123
	0.317875
	0.245984
	0.0344687
	0.0425156
	0.103656
	0.0990313
	0.0190937
	0.297531
	0.0947031
	0.0506875
	0.0444063
	0.04225
	0.187344
	0.163625
	0.125031
	0.118047
	0.0762188
	0.0109844
	0.00421875
	0.622875
	0.209156
	0.175906
	0.00821875
	0.172641
	0.094
	0.05575
	0.043625
	0.041
	0.267859
	0.171172
	0.0832187
	0.038375
	0.0350469
	0.00364063
	1.81653
	0.0439063
	0.0670781
	0.604187
	0.00651562
	0.027
	0.0106094
	0.154875
	0.0943594
	0.084
	0.430031
	0.263016
	0.230203
	0.114766
	0.129297
	0.11875
	0.115406
	0.107234
	0.0922656
	0.258844
	0.095
	0.0423437
	0.445141
	0.0756875
	0.245109
	0.320156
	0.0371875
	0.0141563
	0.246875
	0.138531
	0.0362344
	0.0355625
	0.0321406
	0.201016
	0.103766
	0.11025
	0.726531
	0.187
	0.168531
	0.0398906
	0.63775
	0.392219
	0.0663906
	0.211641
	1.38037
	0.0834687
	0.0584375
	0.146563
	0.1995
	0.166422
	0.143406
	0.0903438
	0.0615
	0.665328
	0.159641
	0.035125
	0.0675469
	0.137891
	0.0662031
	0.0349531
	0.358453
	0.276828
	0.276172
	0.252766
	0.201563
	0.187875
	0.186766
	0.169453
	0.256109
	0.0541094
	0.0896094
	0.0458125
	0.0958906
	0.47325
	0.0348594
	0.453609
	0.193422
	0.102578
	0.0455938
	0.0274531
	0.469578
	0.00545312
	0.135266
	0.0855781
	0.0754688
	0.0454688
	0.0389531
	0.0290156
	0.0286406
	0.0276563
	0.187
	0.102219
	0.100156
	0.0574219
	0.0440625
	0.0413281
	0.119156
	0.00945312
	0.049375
	0.0190156
	0.239359
	0.0679063
	0.119375
	0.305703
	0.282156
	0.0315781
	0.0293125
	0.375516
	0.370234
	0.236
	0.193766
	0.109125
	0.0608906
	0.00565625
	0.0657969
	0.101531
	0.308078
	0.197687
	0.0496719
	0.0455781
	0.147422
	0.0757344
	0.0756094
	0.0109687
	0.209063
	0.0729219
	0.0274219
	0.128078
	0.00457812
	0.090875
	0.0974844
	0.0640156
	0.114812
	0.101359
	0.087375
	0.05625
	0.0681719
	0.235719
	0.011125
	0.512188
	0.175156
	0.0648906
	0.032125
	1.18142
	0.0978437
	0.125953
	0.0723437
	0.061875
	0.0466094
	0.0235938
	0.177078
	0.168937
	0.0518594
	0.0353594
	0.267984
	0.224109
	0.219328
	0.204891
	0.0828906
	0.166922
	0.202516
	0.958937
	0.687
	0.110922
	0.0877813
	0.0401094
	0.0371875
	0.261688
	0.031125
	0.155938
	0.127234
	0.0772656
	0.187562
	0.0499531
	0.0401719
	0.771969
	0.0981406
	0.0716406
	0.138453
	0.0928125
	0.0499062
	0.10275
	0.163453
	0.306203
	0.0553594
	0.0900938
	0.0308281
	0.217625
	0.141422
	0.113344
	0.0880781
	0.0596406
	0.0275
	0.0269062
	1.31016
	0.0124688
	0.248875
	0.130984
	0.0835156
	0.0637031
	0.0439375
	0.031375
	0.165937
	0.0330781
	0.0215937
	0.188688
	0.18575
	0.218172
	0.176266
	0.0892187
	0.0465469
	1.48664
	1.39023
	1.26736
	1.21736
	1.12877
	1.03578
	0.948703
	0.907141
	0.855828
	0.741141
	0.736047
	0.661172
	0.634016
	0.101844
	0.205266
	0.843406
	0.614594
	0.463687
	0.296484
	0.0430313
	0.210922
	0.510062
	0.292328
	0.279266
	0.187078
	0.078
	0.0295
	0.235797
	0.103781
	0.0343281
	0.0910625
	0.00301563
	0.394328
	0.102109
	0.176766
	0.116234
	0.264359
	0.259234
	0.0856563
	0.0196563
	0.219625
	0.163594
	0.0517813
	0.0409062
	0.176922
	0.129781
	0.311422
	0.067875
	0.354938
	0.093875
	0.452875
	0.233844
	0.189109
	0.138625
	0.04925

## Sheet: ED Figure 6E
Ginis
0.340472
0.305339
0.51854
0.208128
0.300796
0.276767
0.0719638
0.137847
0.259642
0.249317
0.0756979
0.106952
0.49624
0.326996
0.246496
0.277326
0.222564
0.269628
0.71644
0.0502943
0.140264
0.29486
0.103021
0.38868
0.277297
0.134429
0.334359
0.23791
0.476803
0.139344
0.237881
0.200422
0.102392
0.27719
0.453351
0.32395
0.289375
0.40914
0.414999
0.121008
0.21415
0.201099
0.385514
0.4929
0.383115
0.291111
0.451024
0.0907792
0.447001
0.304595
0.36171
0.137262
0.21836
0.461892
0.0838633
0.193471
0.257248
0.143041
0.247092
0.172867
0.357085
0.184362
0.335207
0.210128
0.0186694
0.235185
0.27963
0.0561703
0.0996907
0.327655
0.100007
0.214063
0.209482
0.238197
0.457832
0.336401
0.434414
0.447765
0.0246173
0.361267
0.270955
0.522508
0.00586998
0.13191
0.32188
0.367996
0.23869
0.060511
0.248974
0.115559
0.243718
0.324339
0.381056
0.302469
0.102946
0.0467948
0.229702
0.3616
0.366533
0.263942
0.372129
0.444074
0.314001
0.174443
0.294214
0.107056
0.165991
0.196182
0.404642
0.435206
0.357217
0.418057
0.615681
0.423627
0.159834
0.0431748
0.290491
0.401847
0.144293
0.0608066
0.364306
0.435226
0.463119
0.213002
0.319655
0.287078
0.13675
0.486298
0.317519
0.20612
0.416089
0.297118
0.389139
0.391375
0.131791
0.350345
0.202506
0.155887
0.432272
0.353853
0.495764
0.209947
0.314293
0.378617
0.177748
0.153601
0.33944
0.380021
0.359214
0.195544
0.340387
0.32105
0.243354
