# Supplementary material for: A mouse brain atlas based on dendritic microenvironments
Source: Nat Neurosci. 2025 Nov 24;29(1):111–22. doi: 10.1038/s41593-025-02119-6 (PMC12779555; doi:10.1038/s41593-025-02119-6)
Supplement: Supplementary file 11 — Statistical source data. [file 41593_2025_2119_MOESM11_ESM.xlsx]

## Sheet: ED Figure 7D
Single-neuron			Microenvironment
y	x		y	x
4.19529	1.40228		4.35529	1.40513
4.19529	1.40228		4.19529	1.36938
4.35529	1.4		4.61186	1.43611
4.35529	1.40228		4.27529	1.32
4.35529	1.41421		4.35529	1.32242
4.35529	1.42042		3.80215	1.34937
4.27529	1.36		4.19529	1.24064
4.35529	1.36		3.58558	1.35823
4.35529	1.36235		3.40902	1.36821
4.35529	1.36528		3.97872	1.22376
4.35529	1.38852		4.19529	1.16
4.19529	1.34937		4.27529	1.16
4.19529	1.32966		4.35529	1.18457
4.35529	1.32242		4.61186	1.21062
4.35529	1.34164		3.23245	1.36821
4.82843	1.41421		4.23529	1.12
4.19529	1.31939		4.27529	1.12
4.35529	1.28561		5.045	1.30292
4.35529	1.29553		3.97872	1.15447
4.35529	1.30231		5.045	1.25284
4.35529	1.30231		5.27813	1.36704
4.61186	1.32966		4.19529	1.04077
4.61186	1.33507		4.61186	1.08296
4.82843	1.38101		3.23245	1.25284
4.82843	1.38101		3.23245	1.23223
3.58558	1.37463		3.40902	1.17644
3.80215	1.34937		4.19529	0.973242
3.97872	1.34104		2.78274	1.26301
3.97872	1.31027		4.19529	0.933809
4.19529	1.27122		3.58558	1.03846
4.19529	1.27122		5.47127	1.2881
4.19529	1.25603		5.47127	1.30599
4.27529	1.24		2.78274	1.22703
4.35529	1.24064		2.78274	1.20333
4.35529	1.24064		2.78274	1.19331
4.35529	1.24258		2.78274	1.20333
4.35529	1.24258		5.3747	1.16276
4.35529	1.25028		2.78274	1.16619
4.35529	1.27122		3.40902	0.941488
4.61186	1.30231		2.78274	1.18119
4.61186	1.31027		5.3747	1.07331
4.61186	1.31027		2.78274	1.12712
5.045	1.38101		2.78274	1.12712
3.58558	1.32966		5.66441	1.18119
3.58558	1.32966		5.85754	1.2522
3.97872	1.2912		2.78274	1.03769
3.97872	1.2912		2.78274	1.00319
3.97872	1.25603		2.49304	1.10923
3.97872	1.25028		5.3747	0.913017
4.19529	1.20599		5.85754	1.12712
4.35529	1.20067		5.85754	1.07703
4.35529	1.20067		5.85754	1.09836
4.35529	1.20067		2.49304	0.98387
4.35529	1.21655		6.10725	1.16619
4.61186	1.24579		2.49304	1.05603
4.61186	1.25603		3.97872	0.447214
4.61186	1.25603		4.35529	0.329848
4.82843	1.31027		3.58558	0.401995
5.045	1.34164		4.35529	0.291204
3.40902	1.37928		4.82843	0.368782
3.58558	1.31027		6.10725	1.05603
3.58558	1.28996		2.3399	0.898888
3.58558	1.28996		3.58558	0.362215
3.80215	1.28062		3.80215	0.357771
3.97872	1.23223		6.26039	1.04307
4.19529	1.17712		4.31529	0.2
4.19529	1.17712		4.61186	0.24
4.19529	1.17098		5.005	0.32
4.27529	1.16		6.41352	1.14403
4.35529	1.17098		2.28333	1.01823
4.35529	1.17712		4.19529	0.16
4.35529	1.19331		4.82843	0.243311
4.61186	1.21062		4.82843	0.252982
4.82843	1.25028		2.22676	1.0469
5.045	1.29553		3.40902	0.28
5.045	1.34104		3.58558	0.268328
3.58558	1.25603		3.97872	0.164924
3.58558	1.25028		4.19529	0.126491
3.97872	1.21458		4.23529	0.12
4.19529	1.16482		4.61186	0.164924
4.19529	1.14543		6.66323	1.09179
4.19529	1.12641		4.61186	0.12
4.19529	1.12		5.27813	0.28
4.23529	1.12		6.41352	0.976524
4.27529	1.12		3.23245	0.268328
4.27529	1.12		3.23245	0.24
4.35529	1.12		3.58558	0.178885
4.35529	1.14543		3.58558	0.16
4.35529	1.15447		3.80215	0.144222
4.61186	1.19331		3.84215	0.12
4.61186	1.20333		3.97872	0.08
4.82843	1.21655		4.05872	0.08
5.045	1.26301		1.92049	1.10345
5.045	1.26301		2.22676	0.877268
3.40902	1.26301		3.09588	0.268328
3.80215	1.19331		3.23245	0.203961
3.97872	1.17644		3.23245	0.203961
3.97872	1.13137		3.23245	0.2
4.19529	1.09836		3.27245	0.2
4.19529	1.08296		3.40902	0.164924
4.19529	1.08074		3.62558	0.12
4.19529	1.08		3.80215	0.113137
4.35529	1.09179		3.80215	0.0894427
4.35529	1.11571		3.80215	0.0894427
4.61186	1.13772		3.84215	0.08
4.82843	1.17098		4.09872	0.04
4.82843	1.17098		4.35529	0
4.82843	1.17712		4.35529	0
5.045	1.29244		4.35529	0.04
5.045	1.32424		4.35529	0.04
5.27813	1.35351		5.27813	0.233238
3.23245	1.28062		6.41352	0.82365
3.40902	1.25284		3.23245	0.164924
3.58558	1.18457		3.27245	0.16
3.58558	1.18457		3.40902	0.12
3.58558	1.17712		3.58558	0.08
3.58558	1.17098		4.01872	0
3.80215	1.13772		4.41186	0
3.97872	1.10635		4.45186	0
4.19529	1.04		4.53186	0
4.31529	1.04		4.61186	0
4.35529	1.04		4.70843	0.04
4.35529	1.05224		5.56784	0.32249
4.61186	1.09179		2.03362	0.877268
4.82843	1.13137		3.09588	0.2
5.045	1.17712		3.40902	0.0894427
5.045	1.18457		4.41186	-0.0565685
5.045	1.18457		4.45186	-0.04
5.045	1.22703		4.49186	-0.04
5.27813	1.36059		5.27813	0.144222
3.23245	1.22376		5.27813	0.144222
3.40902	1.18457		5.47127	0.215407
3.58558	1.15447		5.56784	0.252982
3.80215	1.10635		6.91294	1.04307
4.19529	1.01272		1.92049	0.961665
4.23529	1		2.95931	0.164924
4.23529	1		3.40902	0.04
4.35529	1		3.58558	0
4.35529	1		3.84215	-0.04
4.35529	1.00319		4.74843	-0.04
4.61186	1.0469		6.66323	0.865332
4.82843	1.09179		6.91294	0.930376
4.82843	1.09836		6.91294	0.987927
5.045	1.20333		2.68617	0.215407
5.27813	1.26491		2.82274	0.16
3.09588	1.25284		2.95931	0.126491
4.19529	0.989545		2.95931	0.12
4.61186	1.03846		3.23245	0.04
5.045	1.10635		3.62558	-0.04
5.045	1.12641		3.66558	-0.04
5.045	1.19867		4.27529	-0.16
5.27813	1.2881		4.78843	-0.08
5.3747	1.32424		5.19813	0.04
3.40902	1.10635		5.23813	0.04
3.58558	1.05224		5.3747	0.08
3.58558	1.0469		5.3747	0.0894427
3.97872	0.973242		5.47127	0.126491
4.19529	0.961665		6.91294	0.894427
4.35529	0.920869		2.68617	0.2
4.35529	0.933809		2.78274	0.126491
4.35529	0.950789		3.44902	-0.04
4.61186	0.967471		3.62558	-0.08
4.61186	1		4.41186	-0.164924
4.82843	1.03846		4.965	-0.08
5.27813	1.2522		5.15813	0
2.95931	1.21458		5.27813	0.04
3.09588	1.17644		5.3747	0.04
3.40902	1.05906		5.66441	0.2
3.58558	1.01272		6.91294	0.840952
4.61186	0.927793		1.75078	1.0198
4.61186	0.950789		2.78274	0.113137
4.82843	0.989545		2.78274	0.08
5.045	1.0198		2.86274	0.08
5.045	1.04995		2.95931	0.0565685
5.045	1.04995		3.92215	-0.16
5.045	1.06283		5.56784	0.08
5.045	1.09252		5.66441	0.144222
5.045	1.10923		6.66323	0.768375
5.47127	1.30599		6.91294	0.804984
3.09588	1.15169		7.06607	0.932952
3.40902	1.0284		2.49304	0.164924
3.58558	0.973242		2.78274	0.0565685
4.19529	0.873613		2.78274	0.0565685
4.19529	0.84		2.78274	0.04
4.35529	0.843801		3.92215	-0.2
4.35529	0.873613		3.92215	-0.233238
4.61186	0.923472		4.13872	-0.24
5.045	1.04		5.15813	-0.08
5.045	1.07331		1.75078	0.820731
5.27813	1.08812		2.99931	-0.04
5.27813	1.14543		3.03931	-0.04
5.56784	1.2881		3.03931	-0.0565685
2.78274	1.15447		3.35245	-0.12
2.78274	1.14543		3.74558	-0.203961
2.95931	1.12641		4.41186	-0.28
3.09588	1.11427		4.66843	-0.268328
3.23245	1.0284		5.76098	0.0894427
3.58558	0.941488		6.91294	0.8
3.58558	0.933809		7.06607	0.888144
3.58558	0.927793		7.21921	0.932952
4.19529	0.8		1.80735	0.707672
4.82843	0.894427		2.5896	0.04
5.045	0.933809		2.6296	0.04
5.27813	1.06283		2.72617	0
5.27813	1.12712		2.99931	-0.08
5.56784	1.23483		2.99931	-0.08
2.78274	1.18186		3.17588	-0.144222
2.78274	1.11571		3.52902	-0.2
3.09588	1.07703		3.52902	-0.215407
3.09588	1.03846		3.52902	-0.233238
3.58558	0.91214		4.09872	-0.32
3.58558	0.883629		5.85754	0.0894427
3.97872	0.80399		6.01068	0.178885
4.61186	0.800999		6.81637	0.644981
4.61186	0.800999		1.75078	0.987927
5.045	0.966644		2.72617	-0.04
5.66441	1.23483		2.86274	-0.08
5.66441	1.2522		3.35245	-0.215407
2.78274	1.14543		5.76098	0.04
2.78274	1.14543		5.85754	0.0565685
2.78274	1.10055		6.01068	0.126491
3.23245	0.933809		6.26039	0.268328
3.40902	0.91214		7.21921	0.82365
3.40902	0.902441		2.3399	0.08
4.19529	0.72		2.49304	0
5.045	0.855102		2.49304	0
5.045	0.930376		2.53304	0
5.27813	1.00319		2.53304	-0.04
5.66441	1.21655		2.6296	-0.0565685
2.78274	1.09252		2.6296	-0.0565685
3.80215	0.769415		2.72617	-0.08
4.19529	0.69857		2.72617	-0.08
5.045	0.847585		2.90274	-0.12
5.27813	0.950789		3.03931	-0.2
5.56784	1.12712		6.01068	0.113137
3.23245	0.885438		6.10725	0.126491
3.58558	0.769415		2.53304	-0.0565685
4.19529	0.659697		2.53304	-0.0565685
4.23529	0.64		2.6296	-0.08
4.82843	0.729932		2.6296	-0.0894427
5.27813	0.873613		2.90274	-0.164924
5.3747	1.0024		3.52902	-0.329848
2.78274	0.941488		3.52902	-0.357771
2.78274	0.941488		3.74558	-0.362215
2.78274	0.941488		7.21921	0.8
2.78274	0.933809		2.53304	-0.08
3.09588	0.885438		2.53304	-0.0894427
3.09588	0.885438		3.03931	-0.268328
5.47127	0.966644		3.17588	-0.291204
2.68617	1.0198		3.35245	-0.32
5.3747	0.894427		4.66843	-0.468188
2.68617	0.966644		5.72098	-0.144222
4.82843	0.632456		6.01068	0.04
5.85754	1.15378		6.10725	0.0565685
2.5896	0.966644		3.03931	-0.32249
2.78274	0.913017		5.91411	-0.113137
2.78274	0.913017		6.26039	0.08
4.61186	0.557136		7.46891	0.751532
5.47127	0.840952		7.46891	0.769415
5.56784	0.913017		2.03362	0.169706
2.49304	0.98387		2.22676	0.08
2.68617	0.877268		2.22676	0
2.68617	0.877268		2.22676	-0.04
2.78274	0.840952		2.3799	-0.08
2.78274	0.824621		2.90274	-0.291204
2.78274	0.824621		6.06725	-0.0565685
3.58558	0.572713		6.26039	0.04
6.10725	1.16619		6.26039	0.0565685
2.5896	0.877268		6.41352	0.126491
2.68617	0.858836		7.46891	0.734302
2.78274	0.82365		1.40451	0.735391
4.19529	0.4		1.40451	0.681175
4.82843	0.481664		2.03362	0.08
4.82843	0.494773		2.18676	-0.08
4.82843	0.494773		2.3799	-0.126491
2.49304	0.954149		2.3799	-0.2
2.49304	0.932952		2.72617	-0.304631
2.49304	0.913017		2.90274	-0.32249
2.5896	0.858836		3.03931	-0.379473
2.78274	0.769415		4.66843	-0.561427
4.23529	0.36		4.885	-0.533667
4.35529	0.379473		4.885	-0.521536
4.82843	0.468188		2.13019	0.04
5.76098	0.840952		3.17588	-0.468188
2.5896	0.82365		3.74558	-0.582409
2.5896	0.804984		3.92215	-0.632456
2.5896	0.804984		6.31696	0.04
2.5896	0.787909		6.41352	0.04
2.5896	0.787909		6.66323	0.164924
2.68617	0.751532		7.06607	0.411825
5.045	0.501199		1.29137	0.735391
6.10725	1.06508		1.86392	0.144222
6.26039	1.2		2.13019	-0.04
2.3399	1		2.13019	-0.0565685
2.49304	0.843801		3.52902	-0.565685
2.49304	0.804984		3.92215	-0.644981
2.78274	0.662118		4.885	-0.60531
2.49304	0.769415		5.3347	-0.52
2.49304	0.751532		5.81754	-0.32249
2.5896	0.734302		6.31696	-0.04
2.68617	0.68		6.37352	0
3.40902	0.417612		6.41352	0.04
3.80215	0.357771		1.2348	0.735391
5.47127	0.572713		1.2348	0.707672
6.26039	1.02215		1.92049	0.0565685
2.3399	0.888144		1.97706	-0.04
2.3399	0.865332		2.07362	-0.04
2.3399	0.82365		2.07362	-0.0565685
2.49304	0.8		3.35245	-0.565685
2.49304	0.77666		3.35245	-0.594643
2.49304	0.754718		4.13872	-0.724431
2.49304	0.715542		4.13872	-0.729932
2.49304	0.69857		5.43127	-0.555698
6.26039	1.03228		6.37352	-0.04
2.28333	1.01823		6.81637	0.178885
2.3399	0.880909		7.46891	0.6
2.3399	0.856037		7.46891	0.62482
2.3399	0.788923		1.80735	0.113137
2.49304	0.699714		1.92049	0
2.5896	0.644981		1.97706	-0.0565685
6.66323	1.14612		2.07362	-0.08
2.28333	0.961665		2.07362	-0.0894427
2.3399	0.824621		3.35245	-0.611882
2.3399	0.754718		3.52902	-0.659697
2.3399	0.734302		3.52902	-0.659697
5.3747	0.393954		3.74558	-0.68469
5.56784	0.501199		3.74558	-0.690507
6.66323	1.15378		3.74558	-0.69857
2.22676	0.990353		3.74558	-0.72111
2.3399	0.820731		3.74558	-0.72111
2.3399	0.820731		4.13872	-0.769415
2.3399	0.793977		5.15813	-0.68
2.3399	0.72111		5.97068	-0.344093
2.3399	0.68		6.37352	-0.0894427
2.5896	0.555698		6.52666	0
4.19529	0.113137		6.66323	0.04
5.3747	0.377359		7.06607	0.268328
5.66441	0.501199		7.46891	0.568507
5.66441	0.501199		1.17823	0.932952
6.41352	0.954149		1.17823	0.898888
6.66323	1.05679		1.17823	0.737564
2.22676	0.963328		1.80735	0.04
2.22676	0.877268		2.07362	-0.144222
2.3399	0.79196		2.6296	-0.501199
2.3399	0.71218		3.35245	-0.659697
2.3399	0.71218		3.74558	-0.729932
2.3399	0.644981		3.74558	-0.737564
2.49304	0.6		3.74558	-0.737564
4.27529	0.04		6.22039	-0.215407
5.27813	0.243311		6.66323	0
6.66323	0.98387		1.75078	0.164924
6.66323	1.06508		1.75078	0.126491
1.97706	1.0748		1.86392	-0.0565685
2.3399	0.681175		3.74558	-0.796994
2.3399	0.656049		4.885	-0.77666
2.68617	0.411825		4.885	-0.77666
3.88215	0.08		5.15813	-0.751532
4.19529	0		5.43127	-0.662118
4.31529	0		5.72098	-0.555698
4.35529	0.04		6.47009	-0.144222
6.10725	0.71218		6.62323	-0.04
6.26039	0.8		1.75078	-0.04
6.41352	0.888144		1.86392	-0.144222
6.66323	0.948262		1.86392	-0.144222
6.66323	0.987927		2.07362	-0.215407
6.66323	1.03228		2.07362	-0.233238
6.91294	1.1114		2.13019	-0.31241
2.03362	0.906863		3.03931	-0.69857
2.03362	0.906863		4.66843	-0.843801
2.22676	0.79196		6.7198	-0.0565685
2.22676	0.764199		6.7198	-0.04
3.70558	0.08		7.46891	0.425206
3.80215	0.04		1.17823	0.665733
3.88215	0.04		1.65421	0.0565685
3.92215	0.04		1.86392	-0.2
3.92215	0.04		2.07362	-0.339411
3.97872	0		2.53304	-0.590593
3.97872	0		2.6296	-0.626099
3.97872	0		5.15813	-0.840952
3.97872	0		5.15813	-0.809938
4.01872	0		5.52784	-0.734302
4.09872	0		5.72098	-0.609262
4.09872	0		5.72098	-0.609262
4.13872	0		6.22039	-0.357771
4.13872	0		6.7198	-0.113137
4.13872	0		6.77637	-0.04
4.13872	-0.04		6.9695	0.0565685
4.13872	-0.04		7.52548	0.481664
4.13872	-0.04		1.59765	0.0565685
4.23529	-0.04		1.59765	0.04
4.23529	-0.04		1.71078	-0.0565685
4.27529	-0.04		1.80735	-0.2
4.31529	-0.04		5.15813	-0.861626
4.31529	-0.04		5.15813	-0.815843
4.35529	-0.04		6.22039	-0.411825
4.41186	0		6.37352	-0.368782
4.41186	0		6.62323	-0.2
4.41186	0		6.7198	-0.144222
4.41186	0		7.37235	0.215407
4.41186	0		1.54108	0.0565685
4.45186	0		1.59765	-0.04
4.49186	0		1.71078	-0.144222
4.57186	0		2.07362	-0.357771
4.57186	0		2.07362	-0.357771
4.57186	0		2.13019	-0.538145
4.61186	0.04		2.90274	-0.772528
4.82843	0.0565685		2.90274	-0.772528
6.26039	0.72111		5.15813	-0.930376
6.66323	0.954149		5.52784	-0.804984
6.91294	1.05679		5.52784	-0.787909
6.91294	1.05679		5.62441	-0.751532
2.03362	0.905097		5.97068	-0.572713
2.03362	0.905097		6.37352	-0.425206
2.22676	0.764199		1.59765	-0.0894427
2.22676	0.764199		1.71078	-0.2
2.22676	0.707672		2.07362	-0.411825
2.3399	0.594643		5.62441	-0.804984
2.3399	0.568507		5.97068	-0.665733
3.40902	0.08		6.06725	-0.590593
3.58558	0.0565685		6.22039	-0.544059
3.58558	0.04		6.22039	-0.521536
3.62558	0.04		6.77637	-0.164924
3.62558	0.04		0.968528	0.481664
3.66558	0.04		1.50108	-0.04
3.70558	0.04		1.50108	-0.08
3.70558	0.04		1.71078	-0.357771
3.70558	0.04		2.07362	-0.466476
3.74558	0.04		2.07362	-0.538145
3.80215	0		2.13019	-0.594643
3.80215	0		2.3799	-0.768375
3.84215	0		6.37352	-0.488262
3.84215	0		6.52666	-0.357771
3.88215	0		6.77637	-0.256125
3.88215	0		6.87294	-0.178885
3.88215	0		1.29137	0.0894427
3.92215	0		1.44451	0
3.92215	0		1.71078	-0.344093
3.92215	-0.04		3.03931	-0.91214
3.92215	-0.04		3.74558	-1.08812
3.92215	-0.04		5.97068	-0.69857
3.92215	-0.04		6.22039	-0.632456
4.01872	-0.04		6.37352	-0.568507
4.01872	-0.04		6.37352	-0.521536
4.05872	-0.04		6.37352	-0.501199
4.09872	-0.04		6.52666	-0.481664
4.09872	-0.04		6.77637	-0.252982
4.09872	-0.04		6.87294	-0.215407
4.13872	-0.04		7.02607	-0.144222
4.13872	-0.04		1.50108	-0.144222
4.13872	-0.04		2.07362	-0.555698
4.13872	-0.0565685		2.18676	-0.850412
4.13872	-0.0565685		6.77637	-0.344093
4.23529	-0.08		7.17921	-0.113137
4.23529	-0.08		0.855391	0.644981
4.27529	-0.08		1.17823	0.178885
4.27529	-0.08		1.2348	0.04
4.27529	-0.08		1.50108	-0.169706
4.27529	-0.08		2.13019	-0.820731
4.41186	-0.0565685		2.18676	-0.877268
4.41186	-0.04		6.22039	-0.699714
4.41186	-0.04		6.37352	-0.632456
4.45186	-0.04		6.37352	-0.632456
4.45186	-0.04		6.52666	-0.483322
4.45186	-0.04		6.77637	-0.357771
4.49186	-0.04		6.87294	-0.304631
4.49186	-0.04		0.532548	0.793977
4.49186	-0.04		0.855391	0.555698
4.49186	-0.04		1.2348	-0.04
4.53186	-0.04		1.71078	-0.481664
4.53186	-0.04		2.13019	-0.877268
4.57186	-0.04		6.22039	-0.754718
4.57186	-0.04		6.22039	-0.734302
4.61186	-0.04		6.52666	-0.6
4.66843	0		6.52666	-0.52
4.70843	0		6.77637	-0.411825
4.74843	0		6.77637	-0.393954
6.66323	0.840952		7.02607	-0.252982
6.66323	0.858836		0.532548	0.768375
6.66323	0.944034		1.08167	0.113137
6.91294	1.04307		1.29137	-0.144222
2.03362	0.848528		1.44451	-0.178885
2.03362	0.820731		1.50108	-0.411825
2.22676	0.737564		1.65421	-0.481664
2.3399	0.51225		2.07362	-0.848528
3.52902	0.04		5.15813	-1.17644
3.52902	0.04		6.52666	-0.656049
3.52902	0.04		7.02607	-0.304631
3.62558	0		7.17921	-0.215407
3.62558	0		1.2348	-0.144222
3.62558	0		1.44451	-0.215407
3.66558	0		1.50108	-0.368782
3.66558	0		1.50108	-0.432666
3.66558	0		1.50108	-0.536656
3.66558	0		1.50108	-0.536656
3.66558	0		1.71078	-0.565685
3.70558	0		6.22039	-0.91214
3.70558	0		6.22039	-0.843801
3.70558	0		6.22039	-0.82365
3.70558	0		6.52666	-0.665733
3.74558	0		6.62323	-0.590593
3.74558	0		7.17921	-0.288444
3.74558	0		7.33235	-0.164924
3.74558	0		0.645685	0.452548
3.74558	-0.04		1.44451	-0.339411
3.84215	-0.04		1.71078	-0.77666
3.92215	-0.04		6.52666	-0.699714
3.92215	-0.04		6.77637	-0.6
3.92215	-0.0565685		7.17921	-0.32249
4.05872	-0.08		7.42891	-0.2
4.09872	-0.08		0.589117	0.425206
4.13872	-0.0894427		1.0251	-0.04
4.27529	-0.12		5.72098	-1.18119
4.27529	-0.12		6.52666	-0.715542
4.41186	-0.113137		7.42891	-0.215407
4.41186	-0.08		1.13823	-0.304631
4.45186	-0.08		5.97068	-1.07331
4.53186	-0.08		6.52666	-0.751532
4.53186	-0.08		7.02607	-0.544059
4.53186	-0.08		7.52548	-0.215407
4.57186	-0.08		0.968528	-0.0565685
4.57186	-0.08		0.968528	-0.0894427
4.57186	-0.08		1.0251	-0.144222
4.66843	-0.0565685		1.0251	-0.144222
4.66843	-0.0565685		1.13823	-0.226274
4.66843	-0.0565685		1.44451	-0.45607
4.66843	-0.04		1.50108	-0.72111
4.70843	-0.04		6.77637	-0.68
4.74843	-0.04		7.33235	-0.4
4.74843	-0.04		0.532548	0.4
4.78843	-0.04		1.08167	-0.226274
4.885	0		1.71078	-0.877268
5.85754	0.4		1.71078	-0.93723
5.85754	0.4		7.02607	-0.610574
6.26039	0.610574		7.02607	-0.590593
6.91294	1.05603		7.17921	-0.544059
6.91294	1.05603		7.17921	-0.521536
1.86392	0.933809		7.33235	-0.481664
1.97706	0.820731		7.33235	-0.432666
2.03362	0.79196		7.33235	-0.411825
2.03362	0.737564		7.42891	-0.377359
2.03362	0.737564		7.52548	-0.291204
2.03362	0.71218		0.91196	-0.113137
2.22676	0.622254		1.08167	-0.31241
2.3399	0.432666		1.13823	-0.339411
2.78274	0.16		1.13823	-0.368782
3.27245	0.04		1.13823	-0.368782
3.31245	0.04		1.44451	-0.521536
3.35245	0.04		7.02607	-0.688186
3.40902	0		7.17921	-0.6
3.44902	0		7.33235	-0.51225
3.44902	0		7.33235	-0.447214
3.44902	0		7.52548	-0.32249
3.48902	0		0.758823	0
3.52902	0		1.13823	-0.521536
3.62558	-0.04		1.13823	-0.555698
3.62558	-0.04		7.17921	-0.632456
3.62558	-0.04		7.42891	-0.447214
3.66558	-0.04		0.758823	-0.0894427
3.70558	-0.04		0.758823	-0.0894427
3.70558	-0.04		0.815391	-0.144222
3.70558	-0.04		1.13823	-0.610574
3.74558	-0.04		7.02607	-0.8
3.74558	-0.04		7.02607	-0.734302
3.74558	-0.0565685		7.42891	-0.483322
3.74558	-0.0565685		0.266274	0.39598
3.84215	-0.08		0.589117	0.0565685
3.88215	-0.08		0.589117	0.0565685
3.88215	-0.08		7.33235	-0.590593
3.88215	-0.08		7.52548	-0.45607
3.88215	-0.08		0.589117	0
3.92215	-0.0894427		0.589117	-0.04
3.92215	-0.113137		0.815391	-0.256125
4.09872	-0.12		0.815391	-0.256125
4.13872	-0.12		0.815391	-0.32249
4.13872	-0.12		1.08167	-0.538145
4.13872	-0.126491		1.50108	-0.993579
4.27529	-0.16		7.17921	-0.77666
4.41186	-0.144222		7.17921	-0.754718
4.41186	-0.12		7.33235	-0.665733
4.45186	-0.12		7.33235	-0.665733
4.45186	-0.12		7.52548	-0.536656
4.45186	-0.12		0.589117	-0.0894427
4.49186	-0.12		0.645685	-0.113137
4.53186	-0.12		0.702254	-0.2
4.66843	-0.113137		0.815391	-0.377359
4.66843	-0.0894427		0.815391	-0.447214
4.70843	-0.08		1.0251	-0.509117
4.70843	-0.08		1.0251	-0.509117
4.70843	-0.08		7.17921	-0.809938
4.74843	-0.08		7.33235	-0.744043
4.885	-0.0565685		7.42891	-0.626099
4.885	-0.0565685		0.702254	-0.226274
4.965	-0.04		0.758823	-0.282843
6.41352	0.644981		7.33235	-0.77666
6.66323	0.751532		7.52548	-0.582409
6.66323	0.751532		7.52548	-0.572713
6.66323	0.769415		0	0.481664
6.66323	0.769415		0.379411	0.04
6.66323	0.832346		0.702254	-0.282843
6.91294	0.877268		0.815391	-0.590593
6.91294	0.954149		7.52548	-0.68
6.91294	0.954149		7.52548	-0.60531
7.06607	1.02215		7.52548	-0.601332
7.06607	1.02215		7.52548	-0.601332
2.03362	0.707672		0.209706	0.169706
2.03362	0.681175		0.322843	0.04
2.03362	0.656049		0.43598	-0.0894427
2.22676	0.538145		0.815391	-0.576888
2.3399	0.425206		0.815391	-0.644981
3.27245	0		7.42891	-0.751532
3.31245	0		7.52548	-0.644981
3.31245	0		0.209706	0.0894427
3.35245	0		0.43598	-0.113137
3.35245	0		0.492548	-0.268328
3.35245	0		0.492548	-0.304631
3.35245	0		0.209706	0.126491
3.44902	-0.04		0.379411	-0.113137
3.44902	-0.04		0.492548	-0.256125
3.44902	-0.04		0.815391	-0.688186
3.48902	-0.04		0	0.288444
3.52902	-0.04		0.379411	-0.169706
3.52902	-0.04		0.379411	-0.226274
3.62558	-0.08		0	0.113137
3.66558	-0.08		0.379411	-0.31241
3.66558	-0.08		0.492548	-0.45607
3.70558	-0.08		7.52548	-0.923472
3.74558	-0.0894427		0.169706	-0.2
3.88215	-0.12		0	0.256125
3.88215	-0.12		0	0.407922
4.05872	-0.16		0	0.565685
4.13872	-0.16
4.13872	-0.178885
4.13872	-0.2
4.41186	-0.164924
4.41186	-0.164924
4.49186	-0.16
4.49186	-0.16
4.66843	-0.12
4.66843	-0.12
4.70843	-0.12
4.74843	-0.12
4.885	-0.113137
4.885	-0.113137
4.885	-0.0894427
4.885	-0.0894427
4.885	-0.0894427
4.885	-0.08
4.885	-0.08
4.885	-0.08
4.885	-0.08
4.925	-0.08
4.925	-0.08
4.965	-0.08
4.965	-0.08
4.965	-0.08
4.965	-0.08
5.005	-0.08
5.10156	-0.0565685
5.10156	-0.0565685
6.01068	0.377359
6.26039	0.568507
6.66323	0.734302
6.66323	0.77666
6.91294	0.840952
6.91294	0.944034
7.06607	0.967471
1.86392	0.848528
1.86392	0.820731
1.92049	0.79196
1.97706	0.735391
2.03362	0.62482
2.03362	0.62482
2.03362	0.62482
2.22676	0.568507
3.17588	-0.04
3.27245	-0.04
3.27245	-0.04
3.27245	-0.04
3.27245	-0.04
3.27245	-0.04
3.31245	-0.04
3.35245	-0.04
3.35245	-0.04
3.35245	-0.04
3.35245	-0.0565685
3.44902	-0.08
3.44902	-0.08
3.48902	-0.08
3.52902	-0.0894427
3.52902	-0.0894427
3.52902	-0.0894427
3.66558	-0.12
3.74558	-0.12
3.74558	-0.144222
3.74558	-0.144222
3.88215	-0.16
3.92215	-0.2
4.09872	-0.2
4.13872	-0.203961
4.13872	-0.233238
4.41186	-0.215407
4.41186	-0.203961
4.41186	-0.2
4.53186	-0.2
4.53186	-0.2
4.66843	-0.164924
4.66843	-0.164924
4.885	-0.144222
4.885	-0.126491
4.885	-0.12
4.885	-0.12
4.925	-0.12
5.10156	-0.113137
5.10156	-0.113137
5.10156	-0.113137
5.10156	-0.0894427
5.10156	-0.0894427
5.15813	-0.0565685
6.10725	0.377359
6.56666	0.644981
6.66323	0.68
6.66323	0.744043
6.66323	0.768375
6.91294	0.804984
6.91294	0.888144
6.91294	0.91214
7.06607	0.932952
1.75078	0.963328
1.75078	0.933809
1.80735	0.820731
1.86392	0.764199
1.86392	0.764199
3.17588	-0.04
3.17588	-0.04
3.17588	-0.0565685
3.17588	-0.0565685
3.27245	-0.08
3.27245	-0.08
3.31245	-0.08
3.31245	-0.08
3.35245	-0.08
3.35245	-0.113137
3.35245	-0.113137
3.48902	-0.12
3.48902	-0.12
3.48902	-0.12
3.48902	-0.12
3.52902	-0.12
3.52902	-0.12
3.52902	-0.144222
3.66558	-0.16
3.70558	-0.16
3.74558	-0.16
3.74558	-0.164924
3.88215	-0.2
3.92215	-0.203961
4.41186	-0.24
4.66843	-0.215407
4.70843	-0.2
4.885	-0.178885
4.885	-0.178885
4.885	-0.16
4.925	-0.16
4.965	-0.16
5.10156	-0.144222
5.15813	-0.113137
5.15813	-0.113137
5.15813	-0.113137
5.15813	-0.0894427
5.15813	-0.08
5.15813	-0.08
5.15813	-0.08
5.3347	-0.04
5.3347	-0.04
6.10725	0.344093
6.41352	0.568507
6.66323	0.609262
6.66323	0.665733
6.91294	0.788923
6.91294	0.809938
6.91294	0.832346
1.75078	0.906863
1.80735	0.764199
1.97706	0.622254
2.03362	0.538145
3.03931	-0.0565685
3.03931	-0.0565685
3.13588	-0.08
3.13588	-0.08
3.17588	-0.08
3.17588	-0.08
3.17588	-0.0894427
3.17588	-0.113137
3.17588	-0.113137
3.17588	-0.113137
3.31245	-0.12
3.31245	-0.12
3.35245	-0.12
3.35245	-0.126491
3.35245	-0.144222
3.48902	-0.16
3.52902	-0.16
3.52902	-0.16
3.52902	-0.164924
3.52902	-0.178885
3.52902	-0.178885
3.52902	-0.2
3.52902	-0.2
3.70558	-0.2
3.74558	-0.233238
3.92215	-0.243311
3.92215	-0.243311
3.92215	-0.252982
4.13872	-0.28
4.49186	-0.28
4.66843	-0.268328
4.885	-0.233238
4.925	-0.2
5.15813	-0.169706
5.15813	-0.144222
5.15813	-0.126491
5.15813	-0.126491
5.15813	-0.126491
5.15813	-0.126491
5.15813	-0.12
5.19813	-0.12
5.19813	-0.12
5.19813	-0.12
5.3347	-0.113137
5.3347	-0.113137
5.3347	-0.113137
5.3347	-0.0894427
5.43127	-0.04
6.66323	0.572713
6.66323	0.632456
6.81637	0.68
6.91294	0.734302
6.91294	0.8
7.21921	0.932952
1.80735	0.735391
1.80735	0.735391
3.03931	-0.08
3.03931	-0.0894427
3.03931	-0.0894427
3.03931	-0.113137
3.03931	-0.113137
3.17588	-0.12
3.17588	-0.126491
3.17588	-0.144222
3.31245	-0.16
3.31245	-0.16
3.35245	-0.16
3.35245	-0.164924
3.35245	-0.164924
3.52902	-0.215407
3.52902	-0.233238
3.74558	-0.252982
3.92215	-0.28
4.13872	-0.32
4.41186	-0.32
4.45186	-0.32
4.885	-0.252982
5.15813	-0.164924
5.15813	-0.164924
5.19813	-0.16
5.3347	-0.144222
5.3347	-0.144222
5.3347	-0.126491
5.3347	-0.126491
5.43127	-0.113137
6.26039	0.304631
6.26039	0.32249
6.41352	0.45607
6.41352	0.481664
6.91294	0.68
7.06607	0.832346
7.06607	0.832346
7.06607	0.832346
1.92049	0.538145
1.97706	0.509117
2.86274	-0.08
2.90274	-0.08
2.90274	-0.0894427
3.03931	-0.12
3.03931	-0.12
3.03931	-0.126491
3.03931	-0.126491
3.17588	-0.16
3.17588	-0.164924
3.17588	-0.178885
3.35245	-0.203961
3.35245	-0.203961
3.35245	-0.233238
3.52902	-0.24
3.52902	-0.252982
3.74558	-0.304631
3.92215	-0.329848
4.13872	-0.368782
4.66843	-0.32249
4.885	-0.304631
5.15813	-0.203961
5.15813	-0.2
5.15813	-0.2
5.19813	-0.2
5.19813	-0.2
5.19813	-0.2
5.3347	-0.164924
5.3347	-0.164924
5.3347	-0.164924
5.43127	-0.144222
5.43127	-0.144222
5.43127	-0.126491
5.43127	-0.126491
5.43127	-0.126491
5.52784	-0.113137
5.52784	-0.113137
6.41352	0.377359
6.81637	0.590593
6.91294	0.626099
6.91294	0.665733
6.91294	0.688186
7.06607	0.734302
7.06607	0.734302
7.06607	0.754718
7.06607	0.77666
7.21921	0.865332
7.21921	0.865332
1.40451	1.01823
1.75078	0.678823
1.75078	0.678823
2.03362	0.39598
2.6296	-0.04
2.90274	-0.12
2.90274	-0.126491
2.90274	-0.126491
2.90274	-0.126491
2.90274	-0.144222
2.90274	-0.144222
2.90274	-0.144222
3.03931	-0.16
3.03931	-0.16
3.03931	-0.16
3.03931	-0.164924
3.03931	-0.164924
3.03931	-0.178885
3.17588	-0.203961
3.17588	-0.215407
3.35245	-0.24
3.35245	-0.243311
3.35245	-0.243311
3.35245	-0.268328
3.70558	-0.32
4.885	-0.357771
4.885	-0.34176
5.15813	-0.252982
5.15813	-0.243311
5.3347	-0.233238
5.43127	-0.2
5.43127	-0.164924
5.43127	-0.164924
5.52784	-0.126491
6.81637	0.555698
6.81637	0.555698
6.91294	0.572713
6.91294	0.572713
6.91294	0.590593
6.91294	0.610574
7.06607	0.68
7.21921	0.788923
7.21921	0.856037
1.40451	0.906863
1.75078	0.744043
1.80735	0.538145
1.86392	0.509117
2.72617	-0.144222
2.86274	-0.16
2.90274	-0.16
2.90274	-0.16
2.90274	-0.16
2.90274	-0.164924
2.90274	-0.178885
2.90274	-0.2
3.03931	-0.203961
3.03931	-0.203961
3.03931	-0.233238
3.03931	-0.233238
3.17588	-0.243311
3.17588	-0.252982
3.17588	-0.268328
3.35245	-0.304631
3.52902	-0.32249
3.74558	-0.368782
3.92215	-0.401995
4.13872	-0.447214
5.15813	-0.344093
5.15813	-0.344093
5.15813	-0.291204
5.3347	-0.252982
5.3347	-0.252982
5.43127	-0.233238
5.52784	-0.178885
5.52784	-0.164924
5.52784	-0.164924
5.62441	-0.144222
5.62441	-0.144222
5.62441	-0.144222
5.62441	-0.126491
5.62441	-0.126491
6.41352	0.268328
6.66323	0.393954
6.66323	0.411825
6.66323	0.411825
6.66323	0.481664
6.81637	0.501199
6.91294	0.52
6.91294	0.536656
6.91294	0.555698
6.91294	0.555698
6.91294	0.576888
6.91294	0.6
6.91294	0.6
7.06607	0.644981
7.06607	0.71218
7.06607	0.71218
7.21921	0.77666
7.21921	0.77666
1.40451	0.850412
1.75078	0.688186
1.75078	0.62482
1.75078	0.594643
2.72617	-0.164924
2.72617	-0.164924
2.72617	-0.164924
2.90274	-0.2
2.90274	-0.215407
2.90274	-0.233238
3.03931	-0.252982
3.03931	-0.268328
3.17588	-0.282843
3.17588	-0.282843
3.17588	-0.291204
3.17588	-0.304631
3.35245	-0.32249
3.52902	-0.362215
3.52902	-0.362215
3.52902	-0.368782
3.92215	-0.447214
3.92215	-0.45607
4.13872	-0.48
4.13872	-0.481664
4.41186	-0.481664
4.885	-0.430813
5.15813	-0.34176
5.43127	-0.252982
5.52784	-0.233238
5.62441	-0.2
5.62441	-0.2
5.62441	-0.2
5.62441	-0.2
5.62441	-0.178885
5.62441	-0.178885
5.62441	-0.178885
5.62441	-0.178885
5.62441	-0.178885
5.62441	-0.164924
5.62441	-0.164924
5.72098	-0.144222
6.41352	0.282843
6.66323	0.377359
6.81637	0.466476
6.91294	0.501199
6.91294	0.521536
7.06607	0.610574
7.06607	0.656049
7.06607	0.656049
7.21921	0.699714
1.75078	0.632456
2.53304	-0.144222
2.6296	-0.178885
2.6296	-0.2
2.72617	-0.215407
2.72617	-0.233238
2.72617	-0.233238
2.72617	-0.233238
2.90274	-0.24
2.90274	-0.243311
2.90274	-0.243311
2.90274	-0.243311
2.90274	-0.252982
3.03931	-0.282843
3.03931	-0.291204
3.03931	-0.291204
3.03931	-0.291204
3.03931	-0.32249
3.35245	-0.368782
4.13872	-0.521536
4.885	-0.447214
4.885	-0.441814
5.15813	-0.411825
5.52784	-0.288444
5.62441	-0.233238
5.72098	-0.178885
5.72098	-0.178885
5.72098	-0.178885
5.72098	-0.178885
5.72098	-0.178885
5.72098	-0.178885
5.72098	-0.178885
5.72098	-0.164924
6.41352	0.164924
6.66323	0.32249
6.91294	0.447214
6.91294	0.488262
7.06607	0.576888
7.06607	0.576888
7.06607	0.62482
7.06607	0.62482
7.06607	0.62482
7.21921	0.665733
7.21921	0.71218
1.54108	0.678823
1.75078	0.425206
2.6296	-0.233238
2.6296	-0.233238
2.72617	-0.268328
2.90274	-0.28
2.90274	-0.28
2.90274	-0.291204
2.90274	-0.304631
3.03931	-0.357771
3.03931	-0.357771
4.13872	-0.561427
4.885	-0.486621
4.885	-0.481664
5.15813	-0.430813
5.43127	-0.377359
5.52784	-0.32249
5.52784	-0.304631
5.72098	-0.233238
5.72098	-0.215407
5.72098	-0.215407
5.72098	-0.215407
5.81754	-0.2
5.81754	-0.178885
5.81754	-0.178885
6.66323	0.31241
6.66323	0.339411
6.91294	0.432666
6.91294	0.45607
6.91294	0.481664
7.06607	0.521536
7.21921	0.656049
1.54108	0.651153
1.97706	0.169706
2.3799	-0.2
2.53304	-0.215407
2.53304	-0.215407
2.53304	-0.233238
2.6296	-0.252982
2.6296	-0.268328
2.6296	-0.268328
2.90274	-0.32
2.90274	-0.329848
2.90274	-0.329848
2.90274	-0.34176
3.03931	-0.379473
3.03931	-0.379473
3.03931	-0.393954
3.17588	-0.407922
3.17588	-0.430813
4.885	-0.526118
5.15813	-0.483322
5.15813	-0.483322
5.15813	-0.468188
5.43127	-0.411825
5.43127	-0.393954
5.52784	-0.357771
5.62441	-0.304631
5.72098	-0.268328
5.81754	-0.233238
5.81754	-0.233238
5.91411	-0.2
5.91411	-0.2
6.56666	0.2
6.81637	0.32249
6.91294	0.34176
6.91294	0.357771
7.06607	0.447214
7.06607	0.488262
7.21921	0.555698
7.21921	0.555698
7.21921	0.576888
1.17823	0.877268
1.17823	0.877268
1.29137	0.79196
1.34794	0.735391
1.40451	0.62482
2.3799	-0.226274
2.3799	-0.226274
2.53304	-0.268328
2.53304	-0.268328
2.6296	-0.304631
2.6296	-0.32249
2.90274	-0.362215
2.90274	-0.379473
2.90274	-0.379473
3.03931	-0.447214
4.41186	-0.641249
4.885	-0.565685
5.81754	-0.268328
5.81754	-0.268328
5.81754	-0.268328
5.81754	-0.252982
5.81754	-0.252982
5.97068	-0.226274
5.97068	-0.226274
5.97068	-0.226274
5.97068	-0.2
5.97068	-0.178885
5.97068	-0.178885
5.97068	-0.164924
6.81637	0.288444
6.91294	0.304631
6.91294	0.368782
7.06607	0.393954
7.06607	0.393954
7.06607	0.432666
7.06607	0.481664
1.17823	0.906863
1.54108	0.538145
1.75078	0.282843
2.3799	-0.233238
2.3799	-0.233238
2.53304	-0.304631
2.6296	-0.34176
2.6296	-0.357771
2.90274	-0.417612
4.66843	-0.644981
5.62441	-0.411825
5.72098	-0.357771
5.81754	-0.304631
5.97068	-0.233238
6.06725	-0.2
6.06725	-0.164924
6.81637	0.233238
6.91294	0.252982
6.91294	0.268328
6.91294	0.288444
7.06607	0.425206
7.21921	0.447214
7.21921	0.488262
1.17823	0.764199
1.40451	0.51225
1.54108	0.452548
2.18676	-0.233238
2.3799	-0.339411
2.3799	-0.339411
2.6296	-0.411825
3.74558	-0.659697
3.92215	-0.708802
4.885	-0.644981
5.97068	-0.288444
5.97068	-0.268328
5.97068	-0.252982
6.06725	-0.233238
6.06725	-0.215407
6.06725	-0.215407
6.16382	-0.2
6.22039	-0.169706
6.22039	-0.169706
6.22039	-0.126491
6.47009	0.04
6.81637	0.178885
6.81637	0.2
7.06607	0.368782
7.37235	0.501199
7.46891	0.62482
1.17823	0.856037
1.34794	0.565685
1.34794	0.538145
1.40451	0.509117
1.75078	0.233238
1.75078	0.2
2.18676	-0.288444
2.3799	-0.32249
2.3799	-0.32249
2.3799	-0.32249
2.3799	-0.344093
2.53304	-0.393954
2.6296	-0.430813
2.6296	-0.430813
2.90274	-0.52
4.13872	-0.769415
4.41186	-0.764199
5.43127	-0.590593
5.62441	-0.501199
5.97068	-0.368782
5.97068	-0.344093
6.06725	-0.268328
6.06725	-0.268328
6.06725	-0.268328
6.22039	-0.2
6.22039	-0.178885
6.22039	-0.164924
6.66323	0.0894427
1.34794	0.509117
2.13019	-0.226274
2.13019	-0.256125
2.18676	-0.344093
2.6296	-0.483322
2.90274	-0.526118
4.41186	-0.800999
4.66843	-0.796994
4.885	-0.737564
5.15813	-0.715542
5.52784	-0.590593
5.81754	-0.466476
5.81754	-0.466476
5.97068	-0.357771
6.22039	-0.282843
6.22039	-0.215407
6.37352	-0.169706
6.81637	0.0894427
6.91294	0.144222
7.06607	0.215407
7.46891	0.430813
1.17823	0.594643
1.34794	0.452548
2.07362	-0.226274
2.13019	-0.31241
2.18676	-0.339411
2.18676	-0.368782
2.3799	-0.45607
2.3799	-0.45607
5.43127	-0.68
5.52784	-0.644981
5.72098	-0.52
5.81754	-0.501199
5.97068	-0.481664
5.97068	-0.411825
6.06725	-0.357771
6.22039	-0.339411
6.22039	-0.288444
6.22039	-0.288444
6.22039	-0.268328
6.22039	-0.252982
6.22039	-0.252982
6.37352	-0.226274
7.06607	0.226274
7.46891	0.393954
1.17823	0.754718
2.18676	-0.45607
2.53304	-0.555698
2.53304	-0.555698
6.22039	-0.344093
6.52666	-0.144222
7.06607	0.144222
7.37235	0.32249
0.91196	0.79196
1.17823	0.6
1.17823	0.538145
1.29137	0.368782
1.54108	0.2
1.54108	0.2
2.07362	-0.288444
2.13019	-0.368782
2.13019	-0.368782
2.13019	-0.39598
5.97068	-0.483322
6.06725	-0.447214
6.22039	-0.425206
6.37352	-0.31241
6.37352	-0.252982
6.37352	-0.252982
6.37352	-0.252982
6.37352	-0.252982
7.06607	0.08
0.855391	0.850412
1.17823	0.452548
2.07362	-0.32249
2.13019	-0.452548
2.18676	-0.568507
5.62441	-0.715542
5.97068	-0.555698
5.97068	-0.52
6.37352	-0.368782
6.52666	-0.256125
6.52666	-0.256125
6.52666	-0.256125
7.52548	0.425206
0.855391	0.764199
0.968528	0.622254
1.54108	0.0565685
1.86392	-0.31241
2.07362	-0.357771
2.07362	-0.425206
5.72098	-0.715542
5.97068	-0.656049
5.97068	-0.572713
6.22039	-0.466476
6.52666	-0.339411
6.52666	-0.31241
6.52666	-0.31241
6.52666	-0.288444
6.52666	-0.268328
6.52666	-0.268328
6.52666	-0.252982
7.37235	0.178885
0.855391	0.678823
0.855391	0.651153
1.71078	-0.304631
2.07362	-0.481664
2.13019	-0.538145
5.97068	-0.609262
6.37352	-0.45607
6.52666	-0.368782
6.52666	-0.368782
6.52666	-0.304631
6.62323	-0.288444
7.46891	0.164924
7.46891	0.256125
1.2348	0.226274
1.71078	-0.288444
1.71078	-0.32249
1.71078	-0.357771
5.97068	-0.72111
6.52666	-0.357771
6.62323	-0.32249
6.62323	-0.32249
6.77637	-0.282843
6.77637	-0.256125
7.52548	0.256125
0.855391	0.565685
1.71078	-0.377359
1.71078	-0.411825
1.86392	-0.481664
5.97068	-0.69857
6.52666	-0.45607
6.62323	-0.357771
6.77637	-0.339411
6.77637	-0.31241
6.77637	-0.288444
6.77637	-0.288444
0.855391	0.699714
0.855391	0.6
0.855391	0.538145
1.17823	0.268328
1.65421	-0.31241
1.71078	-0.339411
1.71078	-0.536656
6.37352	-0.6
6.77637	-0.304631
0.855391	0.544059
1.65421	-0.368782
1.71078	-0.425206
5.97068	-0.804984
6.22039	-0.68
6.22039	-0.68
6.37352	-0.590593
6.52666	-0.501199
6.77637	-0.34176
0.855391	0.39598
1.50108	-0.32249
1.50108	-0.357771
1.50108	-0.393954
1.71078	-0.544059
6.22039	-0.8
6.22039	-0.77666
6.37352	-0.688186
6.37352	-0.644981
6.87294	-0.377359
7.02607	-0.339411
1.50108	-0.344093
1.50108	-0.377359
1.50108	-0.411825
6.22039	-0.788923
6.37352	-0.768375
6.37352	-0.768375
6.37352	-0.72111
6.37352	-0.68
6.52666	-0.610574
6.77637	-0.466476
6.77637	-0.447214
6.77637	-0.447214
7.02607	-0.368782
0.968528	0.144222
1.50108	-0.339411
6.22039	-0.82365
6.22039	-0.82365
6.37352	-0.754718
6.52666	-0.644981
6.52666	-0.626099
6.77637	-0.544059
6.87294	-0.447214
7.02607	-0.425206
7.02607	-0.377359
7.02607	-0.357771
7.52548	0.0894427
7.52548	0.215407
0.532548	0.538145
0.91196	0.169706
1.08167	-0.04
1.44451	-0.368782
1.50108	-0.425206
1.50108	-0.425206
6.37352	-0.809938
6.52666	-0.744043
6.52666	-0.699714
6.52666	-0.662118
6.62323	-0.644981
6.62323	-0.644981
6.87294	-0.501199
7.02607	-0.393954
0.855391	0.2
1.0251	-0.04
1.08167	-0.0565685
1.08167	-0.0894427
1.13823	-0.144222
1.44451	-0.368782
1.50108	-0.452548
1.50108	-0.481664
6.52666	-0.77666
6.52666	-0.77666
6.52666	-0.715542
7.02607	-0.447214
0.855391	0.252982
0.855391	0.144222
1.44451	-0.425206
1.44451	-0.425206
6.77637	-0.688186
7.02607	-0.568507
7.02607	-0.521536
7.02607	-0.501199
7.17921	-0.481664
0.855391	0.164924
0.968528	-0.0894427
1.0251	-0.144222
7.02607	-0.6
7.33235	-0.425206
7.33235	-0.357771
0.532548	0.339411
1.0251	-0.169706
1.13823	-0.411825
1.44451	-0.488262
7.02607	-0.590593
7.17921	-0.501199
7.33235	-0.481664
7.42891	-0.377359
0.266274	0.565685
0.589117	0.2
0.91196	-0.144222
1.44451	-0.544059
1.44451	-0.544059
6.77637	-0.788923
7.17921	-0.576888
7.33235	-0.466476
7.42891	-0.411825
0.645685	0.113137
0.815391	-0.164924
1.13823	-0.425206
7.02607	-0.72111
7.17921	-0.656049
7.33235	-0.483322
7.42891	-0.447214
1.13823	-0.452548
1.13823	-0.481664
7.17921	-0.644981
7.33235	-0.62482
7.33235	-0.555698
7.52548	-0.447214
0.532548	0.178885
0.532548	0.178885
0.702254	-0.0565685
1.13823	-0.509117
1.13823	-0.509117
1.13823	-0.538145
6.77637	-0.913017
0.266274	0.339411
0.968528	-0.425206
1.0251	-0.452548
1.0251	-0.481664
1.08167	-0.538145
1.13823	-0.594643
1.13823	-0.594643
7.52548	-0.536656
0.815391	-0.447214
7.33235	-0.768375
7.42891	-0.644981
0.266274	0.2
0.379411	0.113137
1.0251	-0.565685
7.33235	-0.77666
7.33235	-0.754718
0.815391	-0.521536
1.08167	-0.678823
0.266274	0.113137
0.815391	-0.51225
0.815391	-0.544059
1.0251	-0.678823
0.815391	-0.509117
0.492548	-0.226274
0.758823	-0.509117
0.492548	-0.282843
0.702254	-0.538145
0.169706	-0.178885
