# Supplementary material for: A mouse brain atlas based on dendritic microenvironments
Source: Nat Neurosci. 2025 Nov 24;29(1):111–22. doi: 10.1038/s41593-025-02119-6 (PMC12779555; doi:10.1038/s41593-025-02119-6)
Supplement: Supplementary file 12 — Statistical source data. [file 41593_2025_2119_MOESM12_ESM.xlsx]

## Sheet: ED Figure 8A
Maximal number of deleted nodes	Length
0	1.71536
0	2.57621
0	2.64426
0	2.3168
0	1.23103
0	3.84048
0	1.8796
0	2.70613
0	2.65742
0	3.45331
0	0.963857
0	1.43329
0	0.886336
0	2.69799
0	3.43259
0	2.29609
0	0.987901
0	2.67909
0	0.736196
0	1.55026
0	2.46912
0	0.954992
0	1.4573
0	1.42502
0	0.837189
0	2.20157
0	3.2046
0	0.660177
0	1.67751
0	1.08456
0	2.55037
0	2.41308
0	0.87575
0	2.44723
0	3.51643
0	3.47511
0	3.55908
0	3.02815
0	1.90441
0	0.668155
0	1.49882
0	0.940695
0	1.94468
0	1.68385
0	2.91303
0	2.83608
0	1.63809
0	3.73171
0	0.570989
0	1.9003
0	2.30455
0	2.03416
0	1.82561
0	3.15832
0	2.75898
0	0.839353
0	1.91112
0	4.00852
0	2.56365
0	2.85958
0	0.957213
0	1.13975
0	2.57235
0	2.40555
0	3.03682
0	2.07206
0	1.03247
0	1.85504
0	3.32259
0	2.68733
0	0.688024
0	2.96801
0	2.65952
0	1.04763
0	2.3601
0	3.61245
0	0.823666
0	2.97748
0	2.75312
0	3.81789
0	4.23203
0	2.69691
0	2.24247
0	0.765575
0	2.14366
0	0.831128
0	0.811674
0	1.11292
0	0.897662
0	1.32891
0	2.71826
0	5.16905
0	1.89019
0	3.46814
0	0.913125
0	1.90604
0	1.10899
0	1.95544
0	2.20925
0	2.6179
0	3.15807
0	1.16917
0	0.515749
0	2.6358
0	4.92247
0	0.738467
0	0.770708
0	0.676867
0	2.86975
0	3.42074
0	0.535916
0	4.77248
0	2.79555
0	2.78312
0	1.05102
0	1.7286
0	3.81774
0	0.7318
0	3.11182
0	1.30752
0	0.870275
0	2.44937
0	2.85375
0	2.79114
0	3.3313
0	1.51665
0	0.919943
0	3.90933
0	3.30026
0	0.937525
0	0.796186
0	2.48089
0	2.2692
0	0.697976
0	1.82564
0	3.85136
0	0.580526
0	4.59605
0	3.6374
0	1.96028
0	3.07293
0	2.71986
0	0.956846
0	2.89282
0	1.80245
0	1.20411
0	2.64541
0	0.70558
0	1.76743
0	3.07596
0	1.83851
0	2.7515
0	1.61812
0	3.37868
0	2.67315
0	1.48008
0	3.7536
0	2.6582
0	3.29905
0	0.709597
0	0.818411
0	0.660073
0	1.39805
0	3.17294
0	2.90487
0	2.84428
0	1.85305
0	1.40147
0	3.43102
0	0.674797
0	2.89505
0	2.39702
0	0.728567
0	2.04301
0	3.27518
0	0.504865
0	1.96336
0	1.90025
0	0.60049
0	0.923689
0	1.41703
0	2.28485
0	1.55856
0	2.55289
0	1.99386
0	1.35022
0	3.15918
0	3.05508
0	2.19049
0	1.29693
0	1.55633
0	3.15967
0	2.30032
0	0.732281
0	1.49482
0	0.872344
0	2.06426
0	2.29798
0	2.28993
0	0.615505
0	0.776974
0	0.906118
0	3.04631
0	4.23986
0	1.49966
0	0.556018
0	1.44292
0	2.755
0	1.12178
0	1.40903
0	2.16083
0	0.629045
0	0.633299
0	0.732835
0	2.66266
0	0.637553
0	0.580532
0	0.842912
0	2.89562
0	2.73273
0	0.911525
0	3.24201
0	2.36658
0	0.888923
0	3.00192
0	0.864792
0	1.74769
0	0.862072
0	2.23739
0	1.53189
0	1.04336
0	4.20792
0	2.82128
0	2.96545
0	2.93422
0	0.895348
0	0.713187
0	0.809667
0	2.73955
0	3.26979
0	1.02847
0	1.43565
0	2.06472
0	2.09898
0	0.716978
0	0.508324
0	0.910181
0	2.55357
0	1.01533
0	0.408874
0	2.0938
0	3.66105
0	3.45412
0	0.711285
0	2.55358
0	0.355182
0	1.91977
0	2.48799
0	0.943802
0	1.11546
0	1.65104
0	1.02804
0	1.88911
0	0.650394
0	0.926795
0	1.21979
0	1.15564
0	1.29206
0	0.892675
0	2.17818
0	1.71362
0	2.50951
0	3.06315
0	2.23928
0	3.09709
0	0.9834
0	1.84067
0	1.22611
0	0.60423
0	1.15812
0	3.10947
0	3.01549
0	3.74689
0	1.34353
0	2.14686
0	0.840551
0	2.12092
0	3.02972
0	1.51854
0	2.60544
0	1.70344
0	1.88825
0	0.74479
0	1.30733
0	1.72846
0	3.17112
0	0.972702
0	1.64312
0	0.634211
0	3.83416
0	1.44743
0	0.881692
0	2.12937
0	1.17106
0	0.579755
0	0.643756
0	3.36076
0	0.966761
0	2.08469
0	2.30071
0	3.01175
0	2.02248
0	1.11151
0	3.35081
0	0.776678
0	0.844565
0	2.38601
0	0.569695
0	1.9825
0	3.3379
0	2.08628
0	0.681332
0	1.77195
0	0.660974
0	3.07413
0	1.16581
0	0.808461
0	0.831537
0	2.77756
0	1.84422
0	0.69675
0	0.76562
0	2.42605
0	1.79221
0	0.840441
0	1.34837
0	1.46552
0	0.534408
0	0.937182
0	2.96309
0	1.11495
0	1.89185
0	0.83859
0	2.34605
0	2.7665
0	0.797532
0	2.87913
0	0.845332
0	0.40036
0	3.28172
0	1.64134
0	0.927561
0	2.07344
0	0.948598
0	3.28244
0	1.41022
0	2.89565
0	3.88121
0	3.81394
0	3.63791
0	4.02721
0	5.17665
0	1.8278
0	1.01064
0	1.39465
0	2.75674
0	1.75052
0	2.74322
0	0.890908
0	1.69852
0	3.53938
0	3.38033
0	2.08934
0	1.43041
0	2.70003
0	0.871874
0	1.83484
0	3.55297
0	1.01798
0	1.76459
0	2.90384
0	3.33171
0	0.757302
0	2.2479
0	1.55569
0	1.50661
0	0.705916
0	3.73903
0	1.73539
0	0.620651
0	4.07851
0	0.593845
0	4.83971
0	3.55581
0	1.16552
0	0.800524
0	0.507547
0	0.694263
0	1.59365
0	0.961515
0	0.733391
0	0.617754
0	2.66764
0	1.9664
0	3.04819
0	0.720851
0	0.575702
0	1.05534
0	1.51898
0	1.03794
0	2.84449
0	2.45005
0	1.37243
0	1.39258
0	3.94628
0	1.12381
0	0.917646
0	1.91529
0	2.21515
0	0.902252
0	2.96207
0	3.37704
0	5.33521
0	2.39871
0	2.99013
0	2.93871
0	3.58013
0	2.41752
0	2.43768
0	2.63042
0	2.5338
0	2.84163
0	2.13061
0	1.70645
0	0.960269
0	3.67438
0	1.43583
0	0.749977
0	1.42486
0	1.66336
0	2.14498
0	1.30801
0	0.730742
0	2.83298
0	1.37088
0	2.28038
0	1.43002
0	3.17827
0	3.10557
0	0.972628
0	0.968792
0	2.43642
0	1.78726
0	1.0833
0	2.87074
0	2.33773
0	4.79772
0	3.15021
0	1.91282
0	2.86042
0	0.796094
0	2.97853
0	0.986566
0	0.639488
0	1.0052
0	3.3721
0	0.850703
0	4.30016
0	4.00535
0	0.768849
0	3.28232
0	2.68928
0	3.25573
0	2.3797
0	2.86068
0	2.17793
0	3.03271
0	1.7428
0	3.07325
0	1.46777
0	1.2263
0	3.2086
0	2.60572
0	0.942747
0	1.0253
0	0.967478
0	2.32712
0	1.89971
0	2.31027
0	2.49521
0	2.1397
0	1.25416
0	2.59139
0	1.9071
0	1.0862
0	3.55516
0	1.54062
0	0.688216
0	3.66386
0	0.632003
0	1.42198
0	0.888408
0	0.688168
0	2.49103
0	4.06421
0	0.742999
0	1.14887
0	3.84949
0	2.75422
0	2.02782
0	2.93142
0	1.12212
0	0.699274
0	2.51627
0	1.87037
0	4.04885
0	1.967
0	1.47515
0	1.47527
0	0.646538
0	1.42517
0	0.818785
0	3.12651
0	3.12796
0	1.93868
0	1.23474
0	1.69096
0	1.70789
0	4.20133
0	0.825796
0	1.01958
0	2.49123
0	0.664526
0	1.29916
0	2.70499
0	3.00592
0	1.0714
0	0.519328
0	3.10862
0	1.0783
0	1.10553
0	1.61671
0	2.15445
0	2.05003
0	3.24459
0	2.86595
0	1.35238
0	1.17764
0	2.72209
0	0.805324
0	0.947709
0	0.514921
0	2.23267
0	1.01855
0	2.33701
0	1.70142
0	0.585311
0	2.78517
0	3.76994
0	0.707526
0	3.59525
0	2.48917
0	1.52694
0	3.35314
0	2.27151
0	2.8138
0	1.92123
0	0.858254
0	2.60942
0	2.32632
0	2.70307
0	1.77191
0	2.3141
0	1.59514
0	2.49026
0	1.76316
0	2.63655
0	3.27213
0	1.29768
0	2.35089
0	2.28518
0	0.605794
0	0.658466
0	2.3689
0	1.12133
0	2.11746
0	2.74081
0	0.821501
0	0.910376
0	1.64937
0	1.36952
0	4.72074
0	3.65114
0	2.29612
0	0.803428
0	2.3282
0	3.10847
0	3.47915
0	0.871885
0	2.28867
0	1.98978
0	2.36556
0	0.719283
0	0.569393
0	1.60112
0	2.0429
0	1.78912
0	3.13025
0	2.69312
0	3.63612
0	0.892942
0	1.15778
0	1.96593
0	0.731083
0	1.45093
0	3.86512
0	1.96115
0	2.78916
0	1.26627
0	2.0194
0	3.05844
0	1.63778
0	2.35302
0	1.90279
0	0.995172
0	2.83367
0	0.867765
0	1.89716
0	0.799714
0	4.03257
0	1.68031
0	0.561889
0	1.13216
0	2.20811
0	3.45887
0	1.03309
0	2.54222
0	0.869862
0	2.16179
0	2.55596
0	2.4198
0	3.05641
0	2.81325
0	1.65648
0	0.813516
0	3.00318
0	1.88131
0	0.964059
0	3.09704
0	3.43332
0	1.95297
0	1.74265
0	1.86145
0	1.83144
0	0.834653
0	0.922508
0	1.61655
0	2.17381
0	1.76739
0	1.77874
0	3.33334
0	5.42108
0	3.38721
0	2.33353
0	1.31603
0	2.41783
0	1.31841
0	0.979903
0	0.981118
0	3.76465
0	2.54508
0	4.33077
0	1.02638
0	3.16103
0	0.990392
0	2.33824
0	0.638525
0	2.97307
0	3.45045
0	0.882499
0	0.883594
0	1.23639
0	2.58198
0	2.59858
0	1.39366
0	1.84745
0	1.36721
0	1.24663
0	2.60292
0	1.17143
0	1.07302
0	3.99868
0	3.51493
0	3.16302
0	4.61082
0	2.63857
0	2.31062
0	3.45085
0	4.72501
0	2.2153
0	2.10194
0	1.31371
0	2.00848
0	0.863589
0	1.32806
0	2.7363
0	2.20141
0	1.41947
0	3.36804
0	2.55072
0	0.660172
0	1.05234
0	1.13241
0	3.19473
0	2.86437
0	2.48356
0	0.698123
0	0.805979
0	0.636013
0	1.40531
0	1.29678
0	1.96057
0	1.1747
0	0.787975
0	3.8502
0	2.60414
0	1.16764
0	0.97958
0	0.74576
0	2.03252
0	2.26649
0	1.01596
0	2.41545
0	1.69089
0	0.871125
0	2.67799
0	1.94805
0	2.96368
0	2.47244
0	1.06319
0	2.57789
0	2.88389
0	0.720064
0	1.99099
0	2.90239
0	2.7822
0	0.938832
0	1.55957
0	2.75883
0	2.32032
0	3.57931
0	0.586746
0	0.657025
0	2.15896
0	2.01957
0	0.949238
0	1.31179
0	0.740623
0	2.96673
0	0.722991
0	2.13449
0	0.741678
0	1.14956
0	0.794115
0	0.632309
0	1.33563
0	2.54125
0	1.39079
0	2.40642
0	0.575491
0	0.775223
0	3.14111
0	2.02143
0	1.56295
0	2.88379
0	2.4745
0	0.949425
0	1.19934
0	0.657576
0	3.39709
0	2.17062
0	2.71492
0	0.581913
0	0.793584
0	3.13746
0	2.96679
0	2.9662
0	4.20814
0	1.02065
0	0.792314
0	2.59363
0	3.33225
0	1.88079
0	1.2229
0	1.57865
0	0.719797
0	3.33334
0	2.85054
0	3.35034
0	1.79641
0	1.16853
0	1.61145
0	2.02251
0	0.784001
0	0.969809
0	2.52979
0	2.34225
0	1.18082
0	2.38373
0	2.98161
0	0.597921
0	1.79235
0	1.17307
0	3.53366
0	2.1272
0	0.557383
0	4.67516
0	2.06104
0	0.999829
0	0.720851
0	1.12061
0	2.91513
0	2.09561
0	3.14342
0	0.802246
0	1.75935
0	0.685976
0	2.29902
0	2.14175
0	0.982556
0	1.43476
0	3.32821
0	3.04574
0	1.20671
0	2.7282
0	1.14238
0	2.98945
0	0.752497
0	0.927362
0	2.31292
0	0.781328
0	0.832654
0	2.77165
0	1.22229
0	1.60201
0	0.883842
0	0.999127
0	1.03759
0	3.01315
0	2.86447
0	1.73564
0	2.47086
0	2.72272
0	3.3253
0	3.75972
0	4.54686
0	3.44305
0	1.90482
0	0.795013
0	1.73343
0	0.678777
0	0.922339
0	1.75427
0	0.778217
0	1.12616
0	2.76799
0	1.79397
0	1.25648
0	2.1198
0	0.696562
0	2.84128
0	2.18805
0	2.44747
0	0.769984
0	2.15013
0	1.18427
0	2.40456
0	2.22286
0	3.21821
0	1.5
0	2.18431
0	1.91689
0	3.20825
0	0.895627
0	2.09807
0	2.06195
0	1.07678
0	0.941417
0	0.735219
0	2.78138
0	1.25887
0	2.49287
0	1.08115
0	1.22524
0	0.884063
0	1.96376
0	3.27219
0	3.12408
0	3.40417
0	2.49722
0	3.36436
0	0.848765
0	3.23742
0	0.980371
0	3.56953
0	1.94174
0	0.628387
0	0.843481
0	2.55969
0	0.402493
0	0.849885
0	0.787924
0	2.50198
0	1.20256
0	0.555665
0	0.890441
0	2.15097
0	3.50096
0	1.21249
0	1.39676
0	2.28617
0	0.605806
0	0.727607
0	2.66042
0	2.82488
0	0.748716
0	0.968558
0	3.06258
0	1.42701
0	0.781021
0	1.43659
0	1.79127
0	0.805326
0	2.6006
0	3.68477
0	1.26383
0	2.10463
0	4.67835
0	3.43759
0	1.67962
0	3.03134
0	0.591222
0	2.39212
0	3.70472
0	1.36291
0	2.09934
0	4.45223
0	3.23561
0	2.60838
0	2.28988
0	0.796619
0	1.08467
0	0.418052
0	1.48535
0	3.06679
0	2.59962
0	0.795895
0	0.899341
0	1.03591
0	0.7313
0	0.740423
0	2.01215
0	2.99468
0	0.816329
0	2.5561
0	1.2858
0	0.699307
0	1.70646
0	1.03619
0	3.54553
0	2.63934
0	2.26959
0	2.10679
0	2.82406
0	0.887751
0	0.689285
0	1.90033
0	0.966091
0	2.0296
0	2.34681
0	2.91173
0	0.812394
0	3.74496
0	0.88351
0	3.09119
0	2.10682
0	2.18914
0	1.69477
0	3.16318
0	0.796387
0	1.42598
0	0.686446
0	1.03524
0	0.474013
0	1.03155
0	2.72939
0	2.11411
0	2.55921
0	2.95012
0	2.68917
0	1.17258
0	0.808932
0	0.68906
0	0.717104
0	1.01021
0	1.06516
0	0.882329
0	2.37902
0	2.18505
0	1.40629
0	1.04342
0	1.26858
0	1.56924
0	1.88419
0	3.98154
0	2.56563
0	0.791014
0	1.17598
0	1.37926
0	2.78436
0	0.87434
0	0.757081
0	0.65974
0	2.43948
0	3.01851
0	1.88157
0	1.31391
0	1.32116
0	1.92019
0	1.86183
0	1.77493
0	0.758182
0	1.27347
0	0.71206
0	3.06971
0	2.33263
0	0.784442
0	2.73255
0	2.56269
0	2.29946
0	0.630228
0	0.861713
0	0.382622
0	1.76881
0	3.02452
0	3.14075
0	2.7926
0	0.819101
0	0.96654
0	3.19901
0	3.52032
0	1.99196
0	1.5948
0	0.683489
0	3.13436
0	2.39344
0	0.77158
0	3.27861
0	2.72001
0	1.98966
0	2.57696
0	1.0121
0	0.988003
0	2.36313
0	0.993428
0	0.999412
0	0.895167
0	0.60782
0	2.39732
0	1.00673
0	3.70492
0	2.68467
0	2.49709
0	0.954027
0	1.15509
0	1.1472
0	1.04737
0	2.94714
0	1.39606
0	2.24125
0	2.44342
0	0.804876
0	2.52447
0	1.84133
0	3.50892
0	0.70967
0	1.74485
0	0.832173
0	0.63916
0	2.78953
0	0.880955
0	0.932821
0	1.3247
0	2.88956
0	0.825155
0	3.22274
0	1.4764
0	0.979648
0	1.70325
0	1.988
0	3.01734
0	3.94716
0	3.14758
0	2.6413
0	0.858956
0	0.712924
0	1.30909
0	1.37909
0	2.76316
0	1.14341
0	1.08217
0	0.914754
0	0.784059
0	1.77716
0	1.99775
0	2.43647
0	2.30394
0	1.44252
0	2.81632
0	1.02147
0	0.926841
0	2.12911
0	2.19588
0	0.966486
0	2.46112
0	0.706587
0	3.00832
0	0.985141
0	0.634825
0	4.00922
0	3.09122
0	2.09662
0	2.20108
0	1.022
0	1.48939
0	2.37341
0	2.75003
0	1.40698
0	1.1773
0	3.06641
0	2.16155
0	1.17145
0	1.11421
0	2.92295
0	1.22219
0	0.879438
0	1.62712
0	1.37325
0	2.14423
0	2.27734
0	2.68932
0	0.967877
0	2.12135
0	2.53353
0	0.749491
0	3.9565
0	3.35104
0	3.4072
0	0.827075
0	1.97458
0	0.759797
0	1.16084
0	0.927929
0	0.485191
0	0.720228
0	0.718045
0	1.10591
0	1.1505
0	2.39272
0	3.00253
0	2.22113
0	1.34489
0	1.28702
0	1.86854
0	0.451196
0	1.89541
0	1.75921
0	2.93033
0	2.84936
0	1.72858
0	3.0619
0	2.02926
0	1.71975
0	3.42483
0	0.8589
0	0.900477
0	1.788
0	2.83553
0	0.761032
0	0.905066
0	3.19206
0	0.878819
0	4.99895
0	2.83176
0	2.26136
0	1.75853
0	0.737989
0	1.32278
0	1.24847
0	1.62698
0	2.27638
0	2.36007
0	0.907865
0	0.689434
0	2.30507
0	2.59458
0	0.805088
0	2.96139
0	4.19037
0	2.78577
0	0.860853
0	3.13426
0	3.0481
0	1.02105
0	1.46405
0	1.14175
0	0.816408
0	4.7292
0	3.15802
0	0.774965
0	1.12112
0	2.3595
0	4.74964
0	0.89115
0	2.75104
0	4.25463
0	0.770475
0	1.37341
0	1.95923
0	3.37269
0	3.49764
0	0.829726
0	0.912206
0	0.844255
0	0.997359
0	2.5195
0	1.40792
0	4.17818
0	0.721582
0	1.43765
0	0.495379
0	0.714618
0	0.753756
0	2.71207
0	1.70364
0	1.59255
0	2.37938
0	4.09506
0	1.1395
0	2.81528
0	0.732022
0	1.0125
0	2.68889
0	1.6097
0	1.8084
0	0.689981
0	0.879257
0	1.08195
0	3.61222
0	2.09037
0	4.6645
0	1.56312
0	0.962872
0	2.76049
0	3.30197
0	0.704239
0	1.38644
0	2.51255
0	4.32595
0	1.91783
0	2.78228
0	0.92222
0	1.18763
0	1.25249
0	1.19308
0	0.763914
0	1.94457
0	2.17838
0	1.13855
0	0.528378
0	4.29649
0	0.955313
0	1.57809
0	0.938424
0	1.81261
0	0.956857
0	2.48512
0	0.793042
0	1.82127
0	1.57204
0	2.56648
0	2.86384
0	1.20664
0	1.61833
0	1.33721
0	2.18594
0	0.549979
0	1.69285
0	2.13915
0	2.30283
0	0.881007
0	2.8732
0	3.21973
0	4.68301
0	4.49723
0	3.50639
0	1.98838
0	1.87767
0	2.35114
0	4.50204
0	0.665087
0	2.08151
0	0.987084
0	1.29983
0	2.89005
0	2.47872
0	2.63123
0	1.67445
0	0.784371
0	1.3186
0	3.80987
0	1.25361
0	1.23642
0	1.37303
0	3.36407
0	1.25919
0	0.49957
0	0.92908
0	1.07343
0	0.775884
0	0.902849
0	3.31447
0	0.479919
0	0.973366
0	3.60299
0	0.765156
0	1.71148
0	2.52074
0	2.0461
0	0.863538
0	2.93668
0	1.32788
0	1.0777
0	0.914568
0	3.94095
0	1.68746
0	3.33795
0	1.99336
0	1.93058
0	2.97143
0	3.22722
0	1.72651
0	2.96638
0	0.604027
0	3.12937
0	2.42968
0	2.05069
0	3.26919
0	2.62347
0	4.06427
0	0.642666
0	2.41521
0	2.12233
0	4.48987
0	2.41214
0	0.805327
0	1.38707
0	0.769302
0	2.39784
0	3.44447
0	1.62265
0	0.781798
0	1.16041
0	1.30545
0	2.02496
0	0.71422
0	1.93626
0	6.04849
0	3.94542
0	2.66132
0	0.844213
0	3.19976
0	1.61
0	1.12322
0	1.9832
0	1.51404
0	2.44948
0	2.61784
0	4.01267
0	1.67035
0	2.62162
0	1.76017
0	0.897989
0	3.26129
0	3.15824
0	2.75118
0	3.02187
0	1.48175
0	0.930282
0	3.61198
0	0.818762
0	3.7212
0	2.67141
0	2.35577
0	4.89519
0	0.581046
0	2.29538
0	1.18352
0	1.36794
0	1.91097
0	0.607274
0	1.46131
0	0.867041
0	0.927136
0	0.535656
0	3.08333
0	3.28078
0	2.56821
0	3.28481
0	4.3372
0	0.941582
0	3.20892
0	2.78504
0	1.72749
0	3.65056
0	1.76311
0	2.18273
0	2.24238
0	1.34711
0	1.03655
0	2.77433
0	0.99457
0	2.48992
0	2.11134
0	0.709526
0	2.01369
0	1.09124
0	2.68408
0	0.806992
0	1.9468
0	0.827431
0	1.6687
0	0.87307
0	0.681596
0	2.17961
0	3.18756
0	2.07043
0	0.710907
0	0.871409
0	1.73763
0	4.27023
0	1.68331
0	1.98639
0	1.38548
0	2.95571
0	0.882634
0	0.801481
0	2.66867
0	0.537438
0	2.55129
0	4.37538
0	1.35145
0	0.836247
0	1.17811
0	0.878189
0	2.58699
0	3.04249
0	3.38676
0	0.877961
0	2.56928
0	2.88593
0	1.04216
0	1.07079
0	3.65791
0	1.28302
0	2.96099
0	2.46937
0	2.21346
0	3.84579
0	1.25305
0	2.39093
0	0.954072
0	2.0341
0	1.69446
0	2.44312
0	2.99888
0	0.640396
0	4.1897
0	2.86136
0	1.07557
0	3.03031
0	1.51862
0	0.800299
0	0.74597
0	0.938746
0	1.25648
0	4.28429
0	0.654649
0	1.02515
0	0.783554
0	2.15175
0	2.16774
0	1.01881
0	1.18846
0	2.30098
0	0.735081
0	1.5454
0	3.47941
0	3.78707
0	2.18607
0	0.725502
0	1.60448
0	0.592248
0	2.10066
0	1.9151
0	0.994987
0	2.29959
0	0.780514
0	1.25645
0	0.659281
0	1.21356
0	0.876337
0	1.50125
0	0.551994
0	4.51485
0	2.77673
0	2.87267
0	1.83106
0	2.13648
0	0.676974
0	1.61527
0	1.79374
0	1.0208
0	0.565852
0	1.17187
0	1.39576
0	3.05232
0	2.68974
0	1.32143
0	1.67926
0	0.994825
0	2.6229
0	2.00109
0	1.45931
0	1.34539
0	3.30978
0	3.26153
0	0.997857
0	1.18649
0	2.135
0	1.33507
0	0.674111
0	1.64975
0	1.39694
0	1.35019
0	2.58047
0	0.690862
0	2.12157
0	0.813132
0	1.39398
0	2.73386
0	1.12803
0	2.7141
0	3.12932
0	1.64605
0	2.59465
0	1.42106
0	2.69811
0	2.22915
0	0.803486
0	1.37356
0	1.09016
0	0.966207
0	1.72728
0	3.09395
0	1.69311
0	2.24164
0	1.14829
0	2.95354
0	4.06008
0	1.12567
0	1.89349
0	1.81948
0	1.17409
0	1.58893
0	2.10369
0	2.09937
0	2.12401
0	0.905781
0	3.67605
0	1.00816
0	1.20148
0	3.06278
0	0.727479
0	0.988636
0	0.587521
0	0.963853
0	3.06463
0	1.08244
0	1.45038
0	2.84244
0	1.63944
0	1.93665
0	3.34499
0	2.70924
0	0.981919
0	1.44002
0	0.986157
0	1.56408
0	1.22808
0	2.19742
0	2.61534
0	1.29401
0	0.468537
0	2.9984
0	1.9075
0	1.61982
0	0.602224
0	0.945762
0	1.04774
0	1.95761
0	1.79263
0	1.67479
0	0.869221
0	1.61574
0	2.1302
0	0.685164
0	2.82194
0	1.25412
0	1.06661
0	0.758645
0	2.81516
0	1.65999
0	2.65797
0	1.25965
0	2.90946
0	2.59856
0	3.66679
0	3.13082
0	0.816134
0	3.46228
0	2.18015
0	0.94963
0	3.83609
0	0.871349
0	0.741693
0	0.871731
0	1.70129
0	2.44697
0	2.69216
0	0.884011
0	2.50949
0	1.32489
0	1.87856
0	0.86618
0	1.16113
0	2.30806
0	5.28456
0	4.18445
0	4.11602
0	1.97421
0	0.832566
0	2.13057
0	0.733708
0	0.822559
0	1.17171
0	4.2283
0	0.641145
0	2.17905
0	4.18267
0	0.810803
0	3.15145
0	2.59546
0	0.602554
0	3.469
0	0.938453
0	0.914214
0	2.1972
0	3.4213
0	2.55012
0	1.28613
0	3.11411
0	3.30892
0	0.995447
0	5.52258
0	1.1998
0	1.09511
0	2.01489
0	0.793014
0	0.872318
0	0.989593
0	0.939872
0	2.82905
0	3.74924
0	0.851847
0	1.27393
0	1.59927
0	1.7199
0	2.4031
0	1.22241
0	0.978452
0	0.560959
0	0.576736
0	1.25291
0	1.11559
0	1.78426
0	2.08229
0	1.03836
0	0.736405
0	2.25249
0	1.00197
0	0.781592
0	2.2236
0	2.61926
0	1.9432
0	0.579403
0	0.800648
0	0.623274
0	2.54713
0	2.11695
0	5.17146
0	0.779697
0	0.873788
0	5.23966
0	2.96229
0	1.29853
0	1.98518
0	1.85153
0	2.30172
0	1.28743
0	3.42209
0	2.9247
0	3.0816
0	3.90952
0	0.950307
0	0.73002
0	3.16988
0	0.641852
0	0.817629
0	0.979661
0	1.72364
0	2.41707
0	0.681509
0	2.62036
0	3.16059
0	1.93049
0	2.38233
0	0.792847
0	5.29968
0	2.92757
0	2.26408
0	0.91237
0	2.53533
0	2.39077
0	1.88448
0	2.69223
0	2.48047
0	1.86796
0	1.87973
0	1.5925
0	0.691369
0	2.34629
0	0.605088
0	2.06227
0	0.855251
0	1.15261
0	0.855531
0	0.622325
0	0.680512
0	3.49824
0	0.758994
0	0.764664
0	1.39364
0	0.673596
0	0.932876
0	3.48031
0	2.50284
0	1.07706
0	3.72032
0	1.14118
0	5.36899
0	2.73172
0	0.97987
0	0.589496
0	1.84401
0	1.37705
0	2.8362
0	1.08774
0	1.79625
0	1.51723
0	2.3271
0	2.7628
0	1.12996
0	2.8562
0	1.29115
0	1.7631
0	1.13659
0	3.99484
0	2.25263
0	2.69819
0	2.48704
0	2.65554
0	2.23662
0	2.84787
0	2.94855
0	2.16293
0	2.10553
0	0.856266
0	3.28903
0	4.22125
0	1.14593
0	0.786587
0	2.02584
0	1.4177
0	1.13522
0	0.738571
0	1.68322
0	2.37552
0	0.994889
0	1.25881
0	2.75405
0	1.03678
0	2.14621
0	3.44695
0	4.29097
0	3.52826
0	0.844367
0	1.24374
0	1.70639
0	0.799978
0	3.52734
0	0.991792
0	2.89321
0	1.85984
0	2.70745
0	0.808329
0	2.32993
0	0.622272
0	3.1603
0	1.63109
0	1.43271
0	2.4561
0	3.49118
0	0.802733
0	0.944079
0	2.74457
0	2.43661
0	2.00098
0	2.1402
0	3.17842
0	0.773836
0	2.56354
0	1.01085
0	0.858287
0	2.65258
0	1.60283
0	2.45528
0	2.91307
0	3.47485
0	1.31214
0	2.25079
0	2.48629
0	0.754162
0	2.20208
0	2.36832
0	1.29783
0	1.39681
0	1.14667
0	3.05639
0	0.954487
0	1.14102
0	1.34418
0	0.755946
0	3.70014
0	1.62048
0	0.486047
0	1.54113
0	3.18218
0	2.04117
0	2.45259
0	0.741263
0	1.15646
0	3.19992
0	3.93026
0	1.70658
0	1.76439
0	0.651787
0	0.98051
0	0.772339
0	1.01123
0	0.526575
0	0.982887
0	0.845101
0	1.21194
0	1.29159
0	2.3699
0	2.48621
0	2.60431
0	2.97569
0	2.21122
0	1.41891
0	2.57176
0	2.19915
0	1.05066
0	2.06679
0	2.53096
0	0.905729
0	2.11881
0	3.67241
0	0.589215
0	0.869155
0	2.1456
0	3.13013
0	2.92643
0	0.941069
0	2.21825
0	2.12484
0	2.79111
0	1.33181
0	0.643105
0	1.93208
0	1.37655
0	1.72322
0	1.99524
0	5.02395
0	2.83173
0	0.748578
0	2.5541
0	0.91598
0	1.04585
0	0.631463
0	3.49582
0	2.74839
0	2.47127
0	2.37969
0	2.09581
0	3.19523
0	2.6851
0	0.593374
0	0.988319
0	1.12083
0	1.08787
0	0.96484
0	0.751722
0	3.72351
0	1.07326
0	1.16823
0	2.05045
0	3.17884
0	1.15721
0	1.35694
0	1.22639
0	3.11143
0	3.95947
0	2.19775
0	0.65199
0	3.764
0	0.761032
0	2.64685
0	0.756886
0	0.733798
0	3.03663
0	1.37024
0	1.68941
0	3.25166
0	4.77278
0	3.04282
0	3.33133
0	0.848687
0	1.12479
0	0.713764
0	3.1712
0	4.77133
0	2.74238
0	2.1704
0	3.78835
0	1.5793
0	3.15066
0	3.96819
0	0.794955
0	1.25944
0	5.17959
0	1.66083
0	2.67461
0	1.49863
0	1.3399
0	0.944036
0	0.738488
0	3.61461
0	3.90513
0	0.833138
0	3.19161
0	3.0815
0	1.92681
0	2.73828
0	0.772697
0	0.775133
0	2.36459
0	0.631849
[truncated: 29,555 more rows]

## Sheet: ED Figure 8B
trial1	trial2	trial3
0.528192	0.514708	0.480056
0.52479	0.505086	0.472904
0.521965	0.505086	0.472904
0.503889	0.505086	0.472904
0.490735	0.453997	0.430328
0.490735	0.453997	0.430328
0.460226	0.453997	0.430328
0.490735	0.453997	0.459505
0.490735	0.453997	0.37806
