# Supplementary material for: A mouse brain atlas based on dendritic microenvironments
Source: Nat Neurosci. 2025 Nov 24;29(1):111–22. doi: 10.1038/s41593-025-02119-6 (PMC12779555; doi:10.1038/s41593-025-02119-6)
Supplement: Supplementary file 13 — Statistical source data. [file 41593_2025_2119_MOESM13_ESM.xlsx]

## Sheet: ED Figure 9A
Ipsilateral CA3 to CA1
	CA3-R5	CA3-R9	CA3-R8	CA3-R12	CA3-R1	CA3-R10	CA3-R3	CA3-R4	CA3-R11	CA3-R6	CA3-R2	CA3-R7
ipsi_CA1-R5	7.36302	5.23821	5.24673	0.343622	1.95028	0.148772	0	0.405783	0	0	0	0
ipsi_CA1-R3	8.49546	7.95207	6.81067	2.88517	3.62854	0.213382	0	0.864957	0	0	0	0
ipsi_CA1-R6	4.11434	5.09146	5.76277	4.12748	3.68857	0.203458	0	1.15859	0	0	0	0
ipsi_CA1-R4	7.76648	6.46844	7.17108	3.72899	4.43946	0.578886	0.0390112	1.5399	0	0	0	0
ipsi_CA1-R2	7.42813	4.71713	8.90157	8.43354	7.5775	4.50619	3.67304	5.28068	0.816167	0.262535	0.133963	0
ipsi_CA1-R1	3.91529	3.06366	7.70673	10.0475	9.58787	8.72399	10.3615	9.65493	9.51816	9.95988	9.23718	6.62672
Ipsilateral CA3 to CA3
	CA3-R5	CA3-R9	CA3-R8	CA3-R12	CA3-R1	CA3-R10	CA3-R3	CA3-R4	CA3-R11	CA3-R6	CA3-R2	CA3-R7
ipsi_CA3-R5	8.88797	8.98006	7.51235	6.06364	4.43222	0.346007	0.225094	1.35561	0	0	0	0
ipsi_CA3-R9	7.26443	8.89491	7.54622	4.46497	3.55898	0.188143	0.0804318	0.679256	0	0	0	0
ipsi_CA3-R8	6.61492	7.06649	8.78243	7.17714	5.29659	0.508996	0.587158	1.9594	0	0	0	0
ipsi_CA3-R12	1.65846	3.24711	6.1834	8.7447	6.37986	1.59645	3.68321	3.47354	0.269648	0.121322	0	0
ipsi_CA3-R1	5.55069	4.22256	8.89594	9.99288	9.5183	6.61067	8.67584	6.45596	4.71578	5.22413	1.19411	0
ipsi_CA3-R10	1.62007	0.662672	4.0392	7.75163	6.61124	7.51065	7.15557	5.68842	4.85061	1.49574	0.4089	0
ipsi_CA3-R3	1.21214	1.28393	4.35095	8.61285	7.84131	8.1344	9.70973	7.50695	8.43758	7.49276	4.15558	0
ipsi_CA3-R4	2.41246	1.50324	5.06746	7.68865	7.06601	8.51518	8.38489	8.87895	8.3406	4.4516	6.40986	0
ipsi_CA3-R11	0	0	1.01949	3.92871	3.83211	5.66539	7.4648	5.76555	8.49682	4.98662	4.09262	0
ipsi_CA3-R6	0	0	0.389999	2.15697	3.36002	4.11838	8.03071	4.54037	7.93884	9.09038	7.30902	0
ipsi_CA3-R2	0	0	0	0.920127	2.37551	4.09295	6.77643	5.12861	8.43056	8.38494	9.55793	7.19968
ipsi_CA3-R7	0	0	0	0	0	0.152379	0.0422216	1.03861	1.64601	0.756384	5.06413	7.44366

## Sheet: ED Figure 9B
Contralateral CA3 to CA1
	CA3-R5	CA3-R9	CA3-R8	CA3-R12	CA3-R1	CA3-R10	CA3-R3	CA3-R4	CA3-R11	CA3-R6	CA3-R2	CA3-R7
contra_CA1-R5	6.31369	3.45322	3.47307	0.370321	1.58439	0.144936	0	0.384997	0	0	0	0
contra_CA1-R3	6.85854	4.67366	5.52335	1.4298	3.17373	0.728108	0	0.95566	0	0	0	0
contra_CA1-R6	3.84197	3.01963	5.49408	3.78503	3.27693	0.952897	0.170555	1.23588	0	0	0	0
contra_CA1-R4	6.43231	3.81995	5.84115	3.47312	3.85813	1.24484	0	1.65328	0	0	0	0
contra_CA1-R2	5.19317	3.43316	7.25518	5.76521	5.22027	2.38433	2.04345	3.96519	0.290845	0.132052	0	0
contra_CA1-R1	1.81817	2.32086	6.59605	7.51119	6.53248	4.40827	7.37018	6.38589	4.86433	6.48717	5.68285	0
Contralateral CA3 to CA3
	CA3-R5	CA3-R9	CA3-R8	CA3-R12	CA3-R1	CA3-R10	CA3-R3	CA3-R4	CA3-R11	CA3-R6	CA3-R2	CA3-R7
contra_CA3-R5	6.22955	4.10992	5.69562	3.53899	3.34071	0.913713	0.210032	1.42595	0	0	0	0
contra_CA3-R9	5.44288	4.14631	5.34764	2.26368	3.18544	0.373741	0.0385614	0.763599	0	0	0	0
contra_CA3-R8	4.96704	3.82535	6.80647	5.56369	4.68898	1.40945	0.846447	1.98031	0	0	0	0
contra_CA3-R12	0.947813	1.18327	4.1355	6.22216	4.19904	2.12428	3.23738	3.14896	0.289619	0.264567	0.0949831	0
contra_CA3-R1	3.61008	2.87864	6.9429	7.22369	6.49109	4.42373	6.54101	5.72787	4.10875	4.58006	1.61918	0
contra_CA3-R10	0.322254	0	1.26401	2.39167	1.82924	1.735	3.11575	2.57413	2.44188	1.31525	0.423152	0
contra_CA3-R3	0	0	1.51401	4.69168	3.57064	3.60316	6.27124	4.86449	4.92509	5.09851	3.2438	0
contra_CA3-R4	0.615235	0	1.96181	3.21393	3.01976	3.63005	4.8047	5.66747	4.08339	2.29702	4.45146	0
contra_CA3-R11	0	0	0	0.542526	0.708586	2.09194	3.52778	2.43877	3.44916	2.39871	3.07241	0
contra_CA3-R6	0	0	0	0.199431	0.813524	1.33931	4.08102	1.90178	3.88401	5.47875	4.94918	0
contra_CA3-R2	0	0	0	0	0.290762	0.300197	2.65426	1.79547	3.35166	2.65864	5.37632	0
contra_CA3-R7	0	0	0	0	0	0	0	0.244079	0	0	1.45649	0
